# Supplementary material for: Changes in neurotensin signalling drive hedonic devaluation in obesity
Source: Nature. 2025 Mar 26;641(8065):1238–47. doi: 10.1038/s41586-025-08748-y (PMC12119351; doi:10.1038/s41586-025-08748-y)
Supplement: Supplementary file 3 — Source Data Fig. 1 [file 41586_2025_8748_MOESM3_ESM.xlsx]

## Sheet: 1a
Fig 1a	Body weight (g) during diet changes
Raw data - Body weight														Descriptive statistics					Statistical test - Repeated measures 1-way ANOVA
Day/Mouse#	1	2	3	4	5	6	7	8	9	10	11	12			Body weight (g)				Variable Analyzed	Body weight (g)
0	27.48	26.08	25.23	26.56	24.88	26.34	25.66	24.04	24	21.93	25	26.44		Day	Mean	SEM	n		Assume sphericity?	Yes
7	28.23	26.95	26.28	26.72	25.58	26.82	26.34	24.57	24.77	22.75	26.12	28.77		0	25.3033	0.42963	12		F	94.97
14	30.09	27.6	27.21	28	26.72	28.53	27.69	25.97	25.56	23.45	26.98	29.81		7	26.1583	0.468261	12		P value	<0.0001
21	30.51	28.7	27.3	29.48	26.42	28.4	28.32	26.83	26	23.35	27.19	26.42		14	27.3008	0.525091	12		P value summary	****
28	30.08	27.83	27.7	30.06	27.38	28	28.58	26.8	25.68	23.18	27.74	30.6		21	27.41	0.537925	12		Is there significant matching (P < 0.05)?	Yes
35	30.91	28.67	28	31.2	28.26	29.12	28.89	27.75	26.65	23.73	28.69	31.57		28	27.8025	0.589196	12		R squared	0.669
42	30.86	28.19	27.28	31.32	27.76	28.76	28.69	26.78	26.45	24	28.83	31		35	28.62	0.61544	12
49	31.45	28.6	28.05	32.08	28.09	29.93	28.74	27.43	27.45	24.3	29.92	31.15		42	28.3267	0.61031	12		ANOVA table	SS	DF	MS	F (DFn, DFd)	P value
56	32	29.45	27.64	32	28.15	30.88	29.26	28.2	28.32	24.5	29.11	31		49	28.9325	0.619651	12		Treatment (between columns)	947.8	11	86.17	F (11, 165) = 49.07	P<0.0001
63	31.53	28.83	27.83	31.62	28.15	30.05	29	27.56	27.68	24.16	28.31	30.89		56	29.2092	0.610614	12		Individual (between rows)	2501	15	166.8	F (15, 165) = 94.97	P<0.0001
70	35.45	32.13	32	34.76	33.41	36.63	33.53	31	32	26.61	29.78	33.85		63	28.8008	0.598621	12
77	38.28	34.54	35.06	38.58	36.89	38.93	34.59	32.49	33.57	27	31.53	36.27		70	32.5958	0.775797	12		Holm-Šídák's multiple comparisons test
84	41	36.48	37.52	41.69	39.65	36.78	32.62	31	32.76	27.53	33.19	37.4		77	34.8108	0.986824	12		Holm-Šídák's multiple comparisons test	Mean Diff.	Below threshold?	Summary	Adjusted P Value	t	DF
91	43.8	38	39.71	43.46	42.46	38.96	34.63	32.95	35.37	30.13	36.12	40.79		84	35.635	1.23328	12		1 vs. 2	2.996	Yes	****	<0.0001	6.394	165
98	39.58	34.03	36	37.32	37.85	34.84	32.55	30.47	32	27.38	32.76	37.82		91	38.0317	1.2438	12		1 vs. 3	3.015	Yes	****	<0.0001	6.435	165
105	33	30.24	33.2	33.38	30.91	31.57	29.84	28.36	29.68	25.13	30.47	33.54		98	34.3833	1.02411	12		1 vs. 4	0.3762	No	ns	0.4231	0.8031	165
														105	30.7767	0.707447	12		1 vs. 5	2.606	Yes	****	<0.0001	5.562	165
																			1 vs. 6	1.857	Yes	***	0.0003	3.963	165
																			1 vs. 7	3.458	Yes	****	<0.0001	7.38	165
																			1 vs. 8	5.128	Yes	****	<0.0001	10.95	165
																			1 vs. 9	4.769	Yes	****	<0.0001	10.18	165
																			1 vs. 10	8.445	Yes	****	<0.0001	18.03	165
																			1 vs. 11	3.907	Yes	****	<0.0001	8.339	165
																			1 vs. 12	1.058	Yes	*	0.0498	2.259	165

## Sheet: 1b
Fig 1b	Homecage feeding of chow and HF chow on HFD
REG				Descriptive statistics				Statistical test - Paired t-test
Cage #	Chow				Chow	HF chow
1	19			Number of values	3	3		Variable Analyzed	Homecage feeding (g)
2	13.6
3	11.2			Minimum	0.55	15.2		Column B	HF chow
				Maximum	1.45	18.4		vs.	vs.
				Range	0.9	3.2		Column A	Chow
HFD
Cage #	Chow	HF chow		Mean	0.9167	17.07		Paired t test
1	1.45	18.4		Std. Deviation	0.4726	1.665		P value	0.0022
2	0.75	17.6		Std. Error of Mean	0.2728	0.9615		P value summary	**
3	0.55	15.2						Significantly different (P < 0.05)?	Yes
								One- or two-tailed P value?	Two-tailed
								t, df	t=21.52, df=2
								Number of pairs	3

## Sheet: 1c
1c	kcal consumption on REG and HFD
Raw data				Descriptive statistics				Statistical test - Paired t test
	REG	HFD			REG	HFD
Cage 1	57.38	100.8		Number of values	3	3		Variable Analyzed	Homecage feeding kCal
Cage 2	41.07	94.48
Cage 3	33.82	81.3		Minimum	33.82	81.3		Column B	HFD
				Maximum	57.38	100.8		vs.	vs.
				Range	23.56	19.5		Column A	REG
				Mean	44.09	92.19		Paired t test
				Std. Deviation	12.07	9.949		P value	0.0036
				Std. Error of Mean	6.967	5.744		P value summary	**
								Significantly different (P < 0.05)?	Yes
								One- or two-tailed P value?	Two-tailed
								t, df	t=16.58, df=2
								Number of pairs	3

## Sheet: 1d
Fig 1d	Time-restricted feeding of jelly in the same mice on REG and HFD
Raw data				Descriptive statistics				Statistical test - Paired t-test
Mouse#/Jelly consumed (gr)	REG	HFD			REG	HFD
1	0.592	0.02		Number of values	12	12
2	0.44	0						Variable Analyzed	Acute jelly feeding
3	0.603	0.02		Minimum	0.222	0
4	0.222	0		Maximum	0.603	0.05		Column B	HFD
5	0.408	0.05		Range	0.381	0.05		vs.	vs.
6	0.2805	0						Column A	REG
7	0.4789	0.02		Mean	0.4031	0.02083
8	0.3365	0.01		Std. Deviation	0.1292	0.01929		Paired t test
9	0.3305	0.01		Std. Error of Mean	0.0373	0.005568		P value	<0.0001
10	0.4017	0.02						P value summary	****
11	0.5158	0.05						Significantly different (P < 0.05)?	Yes
12	0.228	0.05						One- or two-tailed P value?	Two-tailed
								t, df	t=10.42, df=11
								Number of pairs	12

## Sheet: 1h
Fig 1h	Food consumed (g) in REG and HFD
Raw data
Diet/Food (gr)	Chow								Jelly
REG	0.06	0.0733333	0.05	0.0445	0.089	0.025	0.08	0.037	0.15	0.323667	0.259	0.4065	0.381667	0.168	0.133	0.2785
HFD	0.03	0.05	0.045	0.08	0.04785	0.041	0.0349		0.09	0.1	0.035	0.12	0.11135	0.084	0.07765
Descriptive statistics
	Chow			Jelly
Diet	Mean	SEM	n	Mean	SEM	n
REG	0.0573542	0.00785701	8	0.262542	0.0371539	8
HFD	0.0882857	0.0105207	7	0.0469643	0.00612202	7
Statistical test
Two-way RM ANOVA
Source of Variation	% of total variation	P value	P value summary	Significant?	F (DFn, DFd)	P value
Row Factor x Time	34.9	<0.0001	****	Yes	F (1, 13) = 37.11	P<0.0001
Row Factor	19.58	0.0011	**	Yes	F (1, 13) = 17.51	P=0.0011
Time	15.42	0.0014	**	Yes	F (1, 13) = 16.40	P=0.0014
Holm-Šídák's multiple comparisons test
Chow - Jelly	Predicted (LS) mean diff.	Below threshold?	Summary	Adjusted P Value	Adjusted P Value	DF
REG	-0.2052	Yes	****	<0.0001	7.423	13
HFD	0.04132	No	ns	0.1854	1.398	13

## Sheet: 1lm each cell 
ED1m : Video-based analysis of tagged units
DietType	Date	MouseIndex	TetrodeNumber	UnitNumber	Condition	Tagged	pre_bout_ratesMean	in_bout_ratesMean	Change from baseline	Type	p_value	Decision
REG	2020-02-14	A133	4	4	Chow	TRUE	23.6667	29.3333	1.23944	IR	1	FALSE
REG	2020-02-14	A133	4	4	Empty	TRUE	21	22.0952	1.05215	IR	0.65625	FALSE
REG	2020-02-14	A133	4	4	Jelly	TRUE	6.05882	13.8431	2.28479	IR	0.000416879	TRUE
REG	2020-02-14	A133	4	4	Rearing	TRUE	9.54472	8.42276	0.882453	DR	0.0113313	TRUE
REG	2020-02-14	A133	4	4	Running	TRUE	14.0385	14.0962	1.00411	IR	0.517567	FALSE
REG	2020-02-14	A133	4	4	Stopping	TRUE	14.2704	12.3522	0.86558	DR	0.0130772	TRUE
REG	2020-02-14	A133	4	4	Trotting	TRUE	15.1045	13.6517	0.903821	DR	0.0387179	TRUE
REG	2020-02-14	A133	4	4	TurnLeft	TRUE	12.8259	12.5846	0.981187	DR	0.544875	FALSE
REG	2020-02-14	A133	4	4	TurnRight	TRUE	12.8005	11.9596	0.934307	DR	0.0920864	FALSE
REG	2020-02-14	A133	4	4	Walking	TRUE	16.5303	11.9697	0.724106	DR	0.000175597	TRUE
REG	2020-02-14	A139	8	1	Chow	TRUE	1.16667	4.5	3.85714	IR	0.5	FALSE
REG	2020-02-14	A139	8	1	Empty	TRUE	1.15152	0.878788	0.763158	DR	0.421875	FALSE
REG	2020-02-14	A139	8	1	Jelly	TRUE	2.22222	4.83333	2.175	IR	0.00292969	TRUE
REG	2020-02-14	A139	8	1	Rearing	TRUE	2.44848	2.30303	0.940594	DR	0.55237	FALSE
REG	2020-02-14	A139	8	1	Running	TRUE	1.81356	1.74011	0.959502	DR	0.503689	FALSE
REG	2020-02-14	A139	8	1	Stopping	TRUE	2.33939	1.66667	0.712435	DR	0.0189324	TRUE
REG	2020-02-14	A139	8	1	Trotting	TRUE	2.82258	2.28495	0.809524	DR	0.0430083	TRUE
REG	2020-02-14	A139	8	1	TurnLeft	TRUE	2.42029	2.30676	0.953094	DR	0.245308	FALSE
REG	2020-02-14	A139	8	1	TurnRight	TRUE	2.19012	1.98765	0.907554	DR	0.166221	FALSE
REG	2020-02-14	A139	8	1	Walking	TRUE	3.2963	3.01852	0.91573	DR	0.462769	FALSE
REG	2020-02-14	A139	8	2	Chow	TRUE	0	0	#DIV/0!	NaN	1	FALSE
REG	2020-02-14	A139	8	2	Empty	TRUE	0	0.0606061	#DIV/0!	IR	1	FALSE
REG	2020-02-14	A139	8	2	Jelly	TRUE	0.138889	2.55556	18.4	IR	0.015625	TRUE
REG	2020-02-14	A139	8	2	Rearing	TRUE	0.581818	0.193939	0.333333	DR	0.0312046	TRUE
REG	2020-02-14	A139	8	2	Running	TRUE	0.423729	0.129944	0.306667	DR	0.188477	FALSE
REG	2020-02-14	A139	8	2	Stopping	TRUE	0.521212	0.30303	0.581395	DR	0.290972	FALSE
REG	2020-02-14	A139	8	2	Trotting	TRUE	0.913978	0.424731	0.464706	DR	0.320102	FALSE
REG	2020-02-14	A139	8	2	TurnLeft	TRUE	0.543478	0.253623	0.466667	DR	0.087794	FALSE
REG	2020-02-14	A139	8	2	TurnRight	TRUE	0.316049	0.17284	0.546875	DR	0.290005	FALSE
REG	2020-02-14	A139	8	2	Walking	TRUE	1.66667	0.981481	0.588889	DR	0.109375	FALSE
HFD	2020-02-18	A125	1	1	Chow	TRUE	0	0.722222	#DIV/0!	IR	0.5	FALSE
HFD	2020-02-18	A125	1	1	Empty	TRUE	0	0.037037	#DIV/0!	IR	1	FALSE
HFD	2020-02-18	A125	1	1	Jelly	TRUE	0	0.333333	#DIV/0!	IR	1	FALSE
HFD	2020-02-18	A125	1	1	Rearing	TRUE	0.0740741	0.037037	0.5	DR	1	FALSE
HFD	2020-02-18	A125	1	1	Running	TRUE	0.0847458	0.129944	1.53333	IR	0.549945	FALSE
HFD	2020-02-18	A125	1	1	Stopping	TRUE	0.104167	0.166667	1.6	IR	0.133789	FALSE
HFD	2020-02-18	A125	1	1	Trotting	TRUE	0.0606061	0.0484848	0.8	DR	0.876953	FALSE
HFD	2020-02-18	A125	1	1	TurnLeft	TRUE	0.133333	0.185965	1.39474	IR	0.144725	FALSE
HFD	2020-02-18	A125	1	1	TurnRight	TRUE	0.0804598	0.137931	1.71429	IR	0.0952294	FALSE
HFD	2020-02-18	A125	1	1	Walking	TRUE	0.295238	0.219048	0.741935	DR	0.734375	FALSE
HFD	2020-02-18	A125	1	2	Chow	TRUE	1.33333	1.5	1.125	IR	0.625	FALSE
HFD	2020-02-18	A125	1	2	Empty	TRUE	0.444444	0.333333	0.75	DR	0.84375	FALSE
HFD	2020-02-18	A125	1	2	Jelly	TRUE	0	1.66667	#DIV/0!	IR	1	FALSE
HFD	2020-02-18	A125	1	2	Rearing	TRUE	0.814815	0.703704	0.863636	DR	0.859375	FALSE
HFD	2020-02-18	A125	1	2	Running	TRUE	0.237288	0.59887	2.52381	IR	0.0135584	TRUE
HFD	2020-02-18	A125	1	2	Stopping	TRUE	1.05556	0.5	0.473684	DR	0.0409897	TRUE
HFD	2020-02-18	A125	1	2	Trotting	TRUE	0.478788	0.533333	1.11392	IR	0.377106	FALSE
HFD	2020-02-18	A125	1	2	TurnLeft	TRUE	0.389474	0.57193	1.46847	IR	0.0521892	FALSE
HFD	2020-02-18	A125	1	2	TurnRight	TRUE	0.574713	0.505747	0.88	DR	0.638516	FALSE
HFD	2020-02-18	A125	1	2	Walking	TRUE	0.619048	0.571429	0.923077	DR	0.430204	FALSE
HFD	2020-02-18	A125	4	1	Chow	TRUE	15.3333	21.1111	1.37681	IR	0.125	FALSE
HFD	2020-02-18	A125	4	1	Empty	TRUE	14.7037	16.2963	1.10831	IR	0.347656	FALSE
HFD	2020-02-18	A125	4	1	Jelly	TRUE	5.33333	6.33333	1.1875	IR	1	FALSE
HFD	2020-02-18	A125	4	1	Rearing	TRUE	16.0741	16.8519	1.04839	IR	0.59375	FALSE
HFD	2020-02-18	A125	4	1	Running	TRUE	14.452	15.2655	1.05629	IR	0.322645	FALSE
HFD	2020-02-18	A125	4	1	Stopping	TRUE	14.6042	15.9375	1.0913	IR	0.289761	FALSE
HFD	2020-02-18	A125	4	1	Trotting	TRUE	15.4667	16.5697	1.07132	IR	0.0771542	FALSE
HFD	2020-02-18	A125	4	1	TurnLeft	TRUE	16.7443	17.1123	1.02198	IR	0.520922	FALSE
HFD	2020-02-18	A125	4	1	TurnRight	TRUE	16.2261	16.7548	1.03259	IR	0.430508	FALSE
HFD	2020-02-18	A125	4	1	Walking	TRUE	16.3048	16.3905	1.00526	IR	0.83739	FALSE
HFD	2020-02-18	A125	8	1	Chow	TRUE	3.61111	3.33333	0.923077	DR	1	FALSE
HFD	2020-02-18	A125	8	1	Empty	TRUE	4.44444	4.77778	1.075	IR	0.625	FALSE
HFD	2020-02-18	A125	8	1	Jelly	TRUE	5.66667	4.66667	0.823529	DR	1	FALSE
HFD	2020-02-18	A125	8	1	Rearing	TRUE	3.96296	3.81481	0.962617	DR	0.914062	FALSE
HFD	2020-02-18	A125	8	1	Running	TRUE	3.54237	3.54237	1	IR	0.785761	FALSE
HFD	2020-02-18	A125	8	1	Stopping	TRUE	3.72543	3.70833	0.995412	DR	0.860753	FALSE
HFD	2020-02-18	A125	8	1	Trotting	TRUE	3.80606	3.67273	0.964968	DR	0.989954	FALSE
HFD	2020-02-18	A125	8	1	TurnLeft	TRUE	4.10526	3.85965	0.940171	DR	0.539002	FALSE
HFD	2020-02-18	A125	8	1	TurnRight	TRUE	4.14559	3.96935	0.957486	DR	0.860872	FALSE
HFD	2020-02-18	A125	8	1	Walking	TRUE	3.93333	3.20952	0.815981	DR	0.173858	FALSE
HFD	2020-02-18	A127	3	1	Chow	TRUE	0.666667	1.33333	2	IR	1	FALSE
HFD	2020-02-18	A127	3	1	Empty	TRUE	1.55975	1.5283	0.979839	DR	0.967295	FALSE
HFD	2020-02-18	A127	3	1	Jelly	TRUE	1.88889	2.27778	1.20588	IR	0.5	FALSE
HFD	2020-02-18	A127	3	1	Rearing	TRUE	0.333333	0.166667	0.5	DR	1	FALSE
HFD	2020-02-18	A127	3	1	Running	TRUE	1.61905	1.60476	0.991176	DR	0.431722	FALSE
HFD	2020-02-18	A127	3	1	Stopping	TRUE	1.66667	1.53333	0.92	DR	0.830937	FALSE
HFD	2020-02-18	A127	3	1	Trotting	TRUE	1.48188	1.25362	0.845966	DR	0.213203	FALSE
HFD	2020-02-18	A127	3	1	TurnLeft	TRUE	1.45614	1.52632	1.04819	IR	0.947392	FALSE
HFD	2020-02-18	A127	3	1	TurnRight	TRUE	1.54815	1.23704	0.799043	DR	0.462528	FALSE
HFD	2020-02-18	A127	3	1	Walking	TRUE	1.49359	1.42308	0.95279	DR	0.651588	FALSE
HFD	2020-02-18	A127	7	1	Chow	TRUE	1.66667	4.33333	2.6	IR	1	FALSE
HFD	2020-02-18	A127	7	1	Empty	TRUE	2.1195	3.61635	1.70623	IR	0.0146474	TRUE
HFD	2020-02-18	A127	7	1	Jelly	TRUE	5.33333	10.1111	1.89583	IR	0.6875	FALSE
HFD	2020-02-18	A127	7	1	Rearing	TRUE	3.33333	2.83333	0.85	DR	1	FALSE
HFD	2020-02-18	A127	7	1	Running	TRUE	2.90476	3.42381	1.17869	IR	0.0589954	FALSE
HFD	2020-02-18	A127	7	1	Stopping	TRUE	3.24	2.53333	0.781893	DR	0.279513	FALSE
HFD	2020-02-18	A127	7	1	Trotting	TRUE	2.19928	2.44565	1.11203	IR	0.329647	FALSE
HFD	2020-02-18	A127	7	1	TurnLeft	TRUE	2.5	3.07018	1.22807	IR	0.795106	FALSE
HFD	2020-02-18	A127	7	1	TurnRight	TRUE	3.06667	2.85185	0.929952	DR	0.908559	FALSE
HFD	2020-02-18	A127	7	1	Walking	TRUE	2.15385	2.48077	1.15179	IR	0.232915	FALSE
REG	2020-02-19	A117	7	1	Chow	TRUE	6	9	1.5	IR	0.5	FALSE
REG	2020-02-19	A117	7	1	Empty	TRUE	5.83333	5.55556	0.952381	DR	0.719727	FALSE
REG	2020-02-19	A117	7	1	Jelly	TRUE	4.88889	11.2222	2.29545	IR	0.25	FALSE
REG	2020-02-19	A117	7	1	Rearing	TRUE	6.19271	5.90625	0.953743	DR	0.417252	FALSE
REG	2020-02-19	A117	7	1	Running	TRUE	5.86667	5.73333	0.977273	DR	0.721286	FALSE
REG	2020-02-19	A117	7	1	Stopping	TRUE	6.12766	5.82979	0.951389	DR	0.452525	FALSE
REG	2020-02-19	A117	7	1	Trotting	TRUE	5.90385	5.36538	0.908795	DR	0.195756	FALSE
REG	2020-02-19	A117	7	1	TurnLeft	TRUE	6.01287	5.80882	0.966065	DR	0.372374	FALSE
REG	2020-02-19	A117	7	1	TurnRight	TRUE	5.84009	6.08108	1.04126	IR	0.267858	FALSE
REG	2020-02-19	A117	7	1	Walking	TRUE	7.28431	6.32353	0.868102	DR	0.0134347	TRUE
HFD	2020-02-20	A103	3	2	Chow	TRUE	2.44444	4.55556	1.86364	IR	0.1875	FALSE
HFD	2020-02-20	A103	3	2	Empty	TRUE	4.89431	4.49593	0.918605	DR	0.260469	FALSE
HFD	2020-02-20	A103	3	2	Jelly	TRUE	5.89766	6.83333	1.15865	IR	0.382812	FALSE
HFD	2020-02-20	A103	3	2	Rearing	TRUE	4.7907	4.7093	0.98301	DR	0.971769	FALSE
HFD	2020-02-20	A103	3	2	Running	TRUE	5.00766	5.01916	1.0023	IR	0.762929	FALSE
HFD	2020-02-20	A103	3	2	Stopping	TRUE	4.49435	4.74859	1.05657	IR	0.223248	FALSE
HFD	2020-02-20	A103	3	2	Trotting	TRUE	4.75989	4.85028	1.01899	IR	0.476024	FALSE
HFD	2020-02-20	A103	3	2	TurnLeft	TRUE	4.7619	4.52381	0.95	DR	0.65625	FALSE
HFD	2020-02-20	A103	3	2	TurnRight	TRUE	4.5	5.16667	1.14815	IR	0.5	FALSE
HFD	2020-02-20	A103	3	2	Walking	TRUE	4.61708	4.69697	1.0173	IR	0.741196	FALSE
HFD	2020-02-20	A125	5	1	Chow	TRUE	5.75	6.64583	1.1558	IR	0.380737	FALSE
HFD	2020-02-20	A125	5	1	Empty	TRUE	4.16667	4.66667	1.12	IR	1	FALSE
HFD	2020-02-20	A125	5	1	Jelly	TRUE	8.83333	12.4167	1.40566	IR	0.375	FALSE
HFD	2020-02-20	A125	5	1	Rearing	TRUE	5.27778	3.22222	0.610526	DR	0.25	FALSE
HFD	2020-02-20	A125	5	1	Running	TRUE	3.69565	4.46377	1.20784	IR	0.13037	FALSE
HFD	2020-02-20	A125	5	1	Stopping	TRUE	6.01515	4.93939	0.821159	DR	0.591836	FALSE
HFD	2020-02-20	A125	5	1	Trotting	TRUE	6.07483	6.13605	1.01008	IR	0.873734	FALSE
HFD	2020-02-20	A125	5	1	TurnLeft	TRUE	6.76087	6.46377	0.956056	DR	0.319843	FALSE
HFD	2020-02-20	A125	5	1	TurnRight	TRUE	6.31373	5.54248	0.877847	DR	0.0367092	TRUE
HFD	2020-02-20	A125	5	1	Walking	TRUE	4.06557	3.4918	0.858871	DR	0.0228367	TRUE
HFD	2020-02-20	A125	7	1	Chow	TRUE	0.111111	0.111111	1	NaN	1	FALSE
HFD	2020-02-20	A125	7	1	Empty	TRUE	0	0	#DIV/0!	NaN	1	FALSE
HFD	2020-02-20	A125	7	1	Jelly	TRUE	0.25	0.0833333	0.333333	DR	0.625	FALSE
HFD	2020-02-20	A125	7	1	Rearing	TRUE	0	0	#DIV/0!	NaN	1	FALSE
HFD	2020-02-20	A125	7	1	Running	TRUE	0.148148	0.185185	1.25	IR	1	FALSE
HFD	2020-02-20	A125	7	1	Stopping	TRUE	0.0714286	0	0	DR	0.25	FALSE
HFD	2020-02-20	A125	7	1	Trotting	TRUE	0.222222	0.0793651	0.357143	DR	0.125	FALSE
HFD	2020-02-20	A125	7	1	TurnLeft	TRUE	0.101449	0.0942029	0.928571	DR	0.868509	FALSE
HFD	2020-02-20	A125	7	1	TurnRight	TRUE	0.169935	0.0980392	0.576923	DR	0.259903	FALSE
HFD	2020-02-20	A125	7	1	Walking	TRUE	0.105263	0.0350877	0.333333	DR	0.230469	FALSE
HFD	2020-02-20	A125	8	1	Chow	TRUE	0.37037	0.703704	1.9	IR	0.75	FALSE
HFD	2020-02-20	A125	8	1	Empty	TRUE	5.83333	6.66667	1.14286	IR	1	FALSE
HFD	2020-02-20	A125	8	1	Jelly	TRUE	0.5	0.416667	0.833333	DR	1	FALSE
HFD	2020-02-20	A125	8	1	Rearing	TRUE	4.16667	9.16667	2.2	IR	0.5	FALSE
HFD	2020-02-20	A125	8	1	Running	TRUE	2.25926	1.62963	0.721311	DR	1	FALSE
HFD	2020-02-20	A125	8	1	Stopping	TRUE	1.83333	1.52381	0.831169	DR	0.74707	FALSE
HFD	2020-02-20	A125	8	1	Trotting	TRUE	0.698413	1.26984	1.81818	IR	0.137465	FALSE
HFD	2020-02-20	A125	8	1	TurnLeft	TRUE	1.76087	2.63043	1.49383	IR	0.130701	FALSE
HFD	2020-02-20	A125	8	1	TurnRight	TRUE	1.96078	2.61438	1.33333	IR	0.298519	FALSE
HFD	2020-02-20	A125	8	1	Walking	TRUE	0.684211	1.76316	2.57692	IR	0.00180556	TRUE
REG	2020-02-21	A133	1	1	Chow	TRUE	0.666667	0	0	DR	1	FALSE
REG	2020-02-21	A133	1	1	Empty	TRUE	0.714286	0.52381	0.733333	DR	1	FALSE
REG	2020-02-21	A133	1	1	Jelly	TRUE	0.880952	6.69048	7.59459	IR	0.00012207	TRUE
REG	2020-02-21	A133	1	1	Rearing	TRUE	1.04545	1.07576	1.02899	IR	0.448064	FALSE
REG	2020-02-21	A133	1	1	Running	TRUE	0.872023	0.910714	1.04437	IR	0.394752	FALSE
REG	2020-02-21	A133	1	1	Stopping	TRUE	1.75556	0.881481	0.50211	DR	0.0151301	TRUE
REG	2020-02-21	A133	1	1	Trotting	TRUE	1.2381	0.695238	0.561538	DR	0.00403967	TRUE
REG	2020-02-21	A133	1	1	TurnLeft	TRUE	0.970414	0.944773	0.973577	DR	0.819933	FALSE
REG	2020-02-21	A133	1	1	TurnRight	TRUE	0.764583	0.972917	1.27248	IR	0.021452	TRUE
REG	2020-02-21	A133	1	1	Walking	TRUE	3.21367	1.25	0.388963	DR	0.0235904	TRUE
REG	2020-02-21	A133	2	1	Chow	TRUE	0.666667	2.66667	4	IR	1	FALSE
REG	2020-02-21	A133	2	1	Empty	TRUE	1.85714	4.2381	2.28205	IR	0.03125	TRUE
REG	2020-02-21	A133	2	1	Jelly	TRUE	2.19048	5.78571	2.6413	IR	0.00012207	TRUE
REG	2020-02-21	A133	2	1	Rearing	TRUE	1.00505	0.863636	0.859296	DR	0.535553	FALSE
REG	2020-02-21	A133	2	1	Running	TRUE	1.29985	1.31548	1.01202	IR	0.773914	FALSE
REG	2020-02-21	A133	2	1	Stopping	TRUE	1.57037	1.05926	0.674528	DR	0.0490637	TRUE
REG	2020-02-21	A133	2	1	Trotting	TRUE	1.01905	0.942857	0.925234	DR	0.240995	FALSE
REG	2020-02-21	A133	2	1	TurnLeft	TRUE	0.956607	0.99211	1.03711	IR	0.110063	FALSE
REG	2020-02-21	A133	2	1	TurnRight	TRUE	0.78125	0.95625	1.224	IR	0.00288474	TRUE
REG	2020-02-21	A133	2	1	Walking	TRUE	3.0203	1.36111	0.450655	DR	0.00797501	TRUE
REG	2020-02-21	A133	2	3	Chow	TRUE	1.33333	5	3.75	IR	1	FALSE
REG	2020-02-21	A133	2	3	Empty	TRUE	0.047619	0.047619	1	NaN	1	FALSE
REG	2020-02-21	A133	2	3	Jelly	TRUE	0.214286	5.21429	24.3333	IR	0.00012207	TRUE
REG	2020-02-21	A133	2	3	Rearing	TRUE	0.287879	0.020202	0.0701754	DR	0.0234375	TRUE
REG	2020-02-21	A133	2	3	Running	TRUE	0.710564	0.232143	0.326702	DR	0.239258	FALSE
REG	2020-02-21	A133	2	3	Stopping	TRUE	1.48148	0.0296296	0.02	DR	0.000924052	TRUE
REG	2020-02-21	A133	2	3	Trotting	TRUE	0.495238	0.3	0.605769	DR	0.094555	FALSE
REG	2020-02-21	A133	2	3	TurnLeft	TRUE	0.224852	0.17357	0.77193	DR	0.0264208	TRUE
REG	2020-02-21	A133	2	3	TurnRight	TRUE	0.195833	0.0645833	0.329787	DR	0.103907	FALSE
REG	2020-02-21	A133	2	3	Walking	TRUE	3.35897	0.819444	0.243957	DR	0.0035806	TRUE
HFD	2020-02-24	A101	6	1	Chow	TRUE	34.8667	30.6	0.877629	DR	0.128906	FALSE
HFD	2020-02-24	A101	6	1	Empty	TRUE	27.1795	27.5256	1.01274	IR	0.741239	FALSE
HFD	2020-02-24	A101	6	1	Jelly	TRUE	25.4167	26.9167	1.05902	IR	0.765625	FALSE
HFD	2020-02-24	A101	6	1	Rearing	TRUE	22.7222	32.3333	1.42298	IR	0.03125	TRUE
HFD	2020-02-24	A101	6	1	Running	TRUE	26.7258	28.3656	1.06135	IR	0.399254	FALSE
HFD	2020-02-24	A101	6	1	Stopping	TRUE	26.1264	28.5517	1.09283	IR	0.274621	FALSE
HFD	2020-02-24	A101	6	1	Trotting	TRUE	25.4607	27.3977	1.07608	IR	0.0857949	FALSE
HFD	2020-02-24	A101	6	1	TurnLeft	TRUE	26.9415	29.1238	1.081	IR	0.160826	FALSE
HFD	2020-02-24	A101	6	1	TurnRight	TRUE	29.1667	31.8235	1.09109	IR	0.15832	FALSE
HFD	2020-02-24	A101	6	1	Walking	TRUE	28.801	32.3	1.12149	IR	0.016356	TRUE
HFD	2020-02-24	A101	6	2	Jelly	TRUE	22.5	22.9167	1.01852	IR	0.6875	FALSE
REG	2020-02-25	A133	5	1	Chow	TRUE	10	17.3333	1.73333	IR	1	FALSE
REG	2020-02-25	A133	5	1	Empty	TRUE	20	17.4667	0.873333	DR	0.4375	FALSE
REG	2020-02-25	A133	5	1	Jelly	TRUE	20.619	31.1905	1.5127	IR	0.03125	TRUE
REG	2020-02-25	A133	5	1	Rearing	TRUE	21.4314	20.9935	0.979567	DR	0.468915	FALSE
REG	2020-02-25	A133	5	1	Running	TRUE	21.2276	20.1545	0.949445	DR	0.220941	FALSE
REG	2020-02-25	A133	5	1	Stopping	TRUE	20.3011	19.6344	0.967161	DR	0.314412	FALSE
REG	2020-02-25	A133	5	1	Trotting	TRUE	21.9209	20.7175	0.945103	DR	0.0687453	FALSE
REG	2020-02-25	A133	5	1	TurnLeft	TRUE	21.5206	20.757	0.96452	DR	0.0263768	TRUE
REG	2020-02-25	A133	5	1	TurnRight	TRUE	21.6403	20.6328	0.953442	DR	0.00291128	TRUE
REG	2020-02-25	A133	5	1	Walking	TRUE	24.8571	20.6905	0.832375	DR	0.0377197	TRUE
REG	2021-08-24	A185	8	1	Chow	TRUE	1.35897	2.10256	1.54717	IR	0.136719	FALSE
REG	2021-08-24	A185	8	1	Empty	TRUE	1.33333	1.66667	1.25	IR	0.5	FALSE
REG	2021-08-24	B185	8	1	Jelly	TRUE	1.38889	3.44444	2.48	IR	0.03125	TRUE
REG	2021-08-24	B189	8	1	Rearing	TRUE	1.70833	1.64583	0.963415	DR	0.814752	FALSE
REG	2021-08-24	B189	8	1	Running	TRUE	2.02703	1.81081	0.893333	DR	0.310146	FALSE
REG	2021-08-24	B189	8	1	Stopping	TRUE	2.04615	2.47692	1.21053	IR	0.128378	FALSE
REG	2021-08-24	B189	8	1	Trotting	TRUE	2.60952	2.41429	0.925182	DR	0.275015	FALSE
REG	2021-08-24	B189	8	1	TurnLeft	TRUE	2.05013	1.98246	0.966993	DR	0.694034	FALSE
REG	2021-08-24	B189	8	1	TurnRight	TRUE	1.8855	1.93384	1.02564	IR	0.512458	FALSE
REG	2021-08-24	B189	8	1	Walking	TRUE	2.36667	2.4	1.01408	IR	0.871094	FALSE
REG	2021-08-29	B199	4	1	Chow	TRUE	0.695652	0.449275	0.645833	DR	0.202772	FALSE
REG	2021-08-29	B199	4	1	Empty	TRUE	0.421053	0.140351	0.333333	DR	0.0371094	TRUE
REG	2021-08-29	B199	4	1	Jelly	TRUE	0.87037	2.72222	3.12766	IR	0.000430074	TRUE
REG	2021-08-29	B199	4	1	Rearing	TRUE	1.19792	1.05729	0.882609	DR	0.235403	FALSE
REG	2021-08-29	B199	4	1	Running	TRUE	1.01878	0.744131	0.730415	DR	0.366677	FALSE
REG	2021-08-29	B199	4	1	Stopping	TRUE	0.781955	0.957393	1.22436	IR	0.501091	FALSE
REG	2021-08-29	B199	4	1	Trotting	TRUE	0.881356	0.887006	1.00641	IR	0.777867	FALSE
REG	2021-08-29	B199	4	1	TurnLeft	TRUE	1.11172	0.782051	0.70346	DR	0.0334164	TRUE
REG	2021-08-29	B199	4	1	TurnRight	TRUE	0.962335	0.743879	0.772994	DR	0.194419	FALSE
REG	2021-08-29	B199	4	1	Walking	TRUE	0.77957	0.602151	0.772414	DR	0.558079	FALSE
REG	2021-08-29	B199	4	2	Chow	TRUE	0.376812	0.0144928	0.0384615	DR	0.5	FALSE
REG	2021-08-29	B199	4	2	Empty	TRUE	0	0	#DIV/0!	NaN	1	FALSE
REG	2021-08-29	B199	4	2	Jelly	TRUE	0.0555556	0.0740741	1.33333	IR	1	FALSE
REG	2021-08-29	B199	4	2	Rearing	TRUE	0.484375	0.302083	0.623656	DR	0.455078	FALSE
REG	2021-08-29	B199	4	2	Running	TRUE	0.241784	0.129108	0.533981	DR	0.301667	FALSE
REG	2021-08-29	B199	4	2	Stopping	TRUE	0.107769	0.20802	1.93023	IR	0.532795	FALSE
REG	2021-08-29	B199	4	2	Trotting	TRUE	0.285311	0.194915	0.683168	DR	0.249593	FALSE
REG	2021-08-29	B199	4	2	TurnLeft	TRUE	0.338828	0.168498	0.497297	DR	0.0247788	TRUE
REG	2021-08-29	B199	4	2	TurnRight	TRUE	0.284369	0.124294	0.437086	DR	0.131578	FALSE
REG	2021-08-29	B199	4	2	Walking	TRUE	0.0913978	0.150538	1.64706	IR	0.546875	FALSE
HFD	2021-10-12	B183	1	3	Chow	TRUE	0.190476	0.0952381	0.5	DR	0.515625	FALSE
HFD	2021-10-12	B183	1	3	Empty	TRUE	0.271062	0.29304	1.08108	IR	0.890072	FALSE
HFD	2021-10-12	B183	1	3	Jelly	TRUE	0	0	#DIV/0!	NaN	1	FALSE
HFD	2021-10-12	B183	1	3	Rearing	TRUE	0.216667	0.183333	0.846154	DR	0.887935	FALSE
HFD	2021-10-12	B183	1	3	Running	TRUE	0.24183	0.237473	0.981982	DR	0.743554	FALSE
HFD	2021-10-12	B183	1	3	Stopping	TRUE	0.245014	0.247863	1.01163	IR	0.744153	FALSE
HFD	2021-10-12	B183	1	3	Trotting	TRUE	0.284946	0.212366	0.745283	DR	0.427584	FALSE
HFD	2021-10-12	B183	1	3	TurnLeft	TRUE	0.23908	0.206897	0.865385	DR	0.64106	FALSE
HFD	2021-10-12	B183	1	3	TurnRight	TRUE	0.192488	0.220657	1.14634	IR	0.440225	FALSE
HFD	2021-10-12	B183	1	3	Walking	TRUE	0.22956	0.254717	1.10959	IR	0.481487	FALSE
HFD	2021-10-13	B201	5	1	Chow	TRUE	2.09091	1.12121	0.536232	DR	0.106445	FALSE
HFD	2021-10-13	B201	5	1	Empty	TRUE	1.06891	1.73077	1.61919	IR	0.00758263	TRUE
HFD	2021-10-13	B201	5	1	Jelly	TRUE	2.44444	2.55556	1.04545	IR	1	FALSE
HFD	2021-10-13	B201	5	1	Rearing	TRUE	1.21053	1.47368	1.21739	IR	0.190304	FALSE
HFD	2021-10-13	B201	5	1	Running	TRUE	1.44444	1.53086	1.05983	IR	0.722013	FALSE
HFD	2021-10-13	B201	5	1	Stopping	TRUE	1.74713	1.68199	0.962719	DR	0.714432	FALSE
HFD	2021-10-13	B201	5	1	Trotting	TRUE	1.31973	1.5	1.1366	IR	0.270836	FALSE
HFD	2021-10-13	B201	5	1	TurnLeft	TRUE	1.50839	1.58753	1.05246	IR	0.426957	FALSE
HFD	2021-10-13	B201	5	1	TurnRight	TRUE	1.54525	1.766	1.14286	IR	0.0682987	FALSE
HFD	2021-10-13	B201	5	1	Walking	TRUE	1.42373	1.66102	1.16667	IR	0.324324	FALSE
HFD	2021-10-14	B183	1	1	Chow	TRUE	0.0512821	0.0769231	1.5	IR	1	FALSE
HFD	2021-10-14	B183	1	1	Empty	TRUE	0.327273	0.0787879	0.240741	DR	0.00554704	TRUE
HFD	2021-10-14	B183	1	1	Jelly	TRUE	0.192982	0.192982	1	DR	1	FALSE
HFD	2021-10-14	B183	1	1	Rearing	TRUE	0.115942	0.217391	1.875	IR	0.515625	FALSE
HFD	2021-10-14	B183	1	1	Running	TRUE	0.101562	0.132812	1.30769	IR	0.402772	FALSE
HFD	2021-10-14	B183	1	1	Stopping	TRUE	0.106529	0.0962199	0.903226	DR	0.612427	FALSE
HFD	2021-10-14	B183	1	1	Trotting	TRUE	0.0755208	0.151042	2	IR	0.131244	FALSE
HFD	2021-10-14	B183	1	1	TurnLeft	TRUE	0.0966184	0.241546	2.5	IR	0.036519	TRUE
HFD	2021-10-14	B183	1	1	TurnRight	TRUE	0.116162	0.126263	1.08696	IR	0.755046	FALSE
HFD	2021-10-14	B183	1	1	Walking	TRUE	0.0877193	0.116959	1.33333	IR	0.660616	FALSE
HFD	2021-10-14	B183	1	2	Chow	TRUE	0.397436	0.384615	0.967742	DR	1	FALSE
HFD	2021-10-14	B183	1	2	Empty	TRUE	0.521212	0.545455	1.04651	IR	0.73221	FALSE
HFD	2021-10-14	B183	1	2	Jelly	TRUE	0.701754	0.45614	0.65	DR	0.0828398	FALSE
HFD	2021-10-14	B183	1	2	Rearing	TRUE	0.565217	0.463768	0.820513	DR	0.527943	FALSE
HFD	2021-10-14	B183	1	2	Running	TRUE	0.619792	0.466146	0.752101	DR	0.0987626	FALSE
HFD	2021-10-14	B183	1	2	Stopping	TRUE	0.47079	0.546392	1.16058	IR	0.199168	FALSE
HFD	2021-10-14	B183	1	2	Trotting	TRUE	0.622396	0.541667	0.870293	DR	0.590507	FALSE
HFD	2021-10-14	B183	1	2	TurnLeft	TRUE	0.560386	0.492754	0.87931	DR	0.409377	FALSE
HFD	2021-10-14	B183	1	2	TurnRight	TRUE	0.459596	0.454545	0.989011	DR	0.906999	FALSE
HFD	2021-10-14	B183	1	2	Walking	TRUE	0.523392	0.564327	1.07821	IR	0.596063	FALSE
HFD	2021-10-15	B183	1	1	Chow	TRUE	0.980392	1.31373	1.34	IR	0.192383	FALSE
HFD	2021-10-15	B183	1	1	Empty	TRUE	0.886792	0.830189	0.93617	DR	0.776532	FALSE
HFD	2021-10-15	B183	1	1	Jelly	TRUE	4.66667	0.666667	0.142857	DR	1	FALSE
HFD	2021-10-15	B183	1	1	Rearing	TRUE	0.769231	1.17949	1.53333	IR	0.261475	FALSE
HFD	2021-10-15	B183	1	1	Running	TRUE	1.25926	1.20741	0.958824	DR	0.943649	FALSE
HFD	2021-10-15	B183	1	1	Stopping	TRUE	1.42222	1.22857	0.863839	DR	0.194658	FALSE
HFD	2021-10-15	B183	1	1	Trotting	TRUE	1.19231	1.07692	0.903226	DR	0.444306	FALSE
HFD	2021-10-15	B183	1	1	TurnLeft	TRUE	1	1.15888	1.15888	IR	0.137229	FALSE
HFD	2021-10-15	B183	1	1	TurnRight	TRUE	1.08491	1.31761	1.21449	IR	0.0571658	FALSE
HFD	2021-10-15	B183	1	1	Walking	TRUE	1.04641	1.08439	1.03629	IR	0.714817	FALSE
HFD	2021-10-16	B195	7	1	Chow	TRUE	18.25	21	1.15068	IR	0.25	FALSE
HFD	2021-10-16	B195	7	1	Empty	TRUE	19.3478	18.4783	0.955056	DR	0.193158	FALSE
HFD	2021-10-16	B195	7	1	Jelly	TRUE	16.6111	18.7222	1.12709	IR	0.15625	FALSE
HFD	2021-10-16	B195	7	1	Rearing	TRUE	19.2381	20.7143	1.07673	IR	0.5625	FALSE
HFD	2021-10-16	B195	7	1	Running	TRUE	18.2402	18.3198	1.00436	IR	0.873568	FALSE
HFD	2021-10-16	B195	7	1	Stopping	TRUE	18.6047	17.8411	0.958958	DR	0.0663531	FALSE
HFD	2021-10-16	B195	7	1	Trotting	TRUE	18.3627	17.8845	0.973956	DR	0.192424	FALSE
HFD	2021-10-16	B195	7	1	TurnLeft	TRUE	18.9645	19.1038	1.00735	IR	0.732369	FALSE
HFD	2021-10-16	B195	7	1	TurnRight	TRUE	18.7627	18.688	0.99602	DR	0.854481	FALSE
HFD	2021-10-16	B195	7	1	Walking	TRUE	18.4781	18.2088	0.985423	DR	0.366179	FALSE
HFD	2021-10-16	B195	7	3	Chow	TRUE	122.5	118.875	0.970408	DR	0.640625	FALSE
HFD	2021-10-16	B195	7	3	Empty	TRUE	103.906	106.826	1.02811	IR	0.19353	FALSE
HFD	2021-10-16	B195	7	3	Jelly	TRUE	111.167	114.278	1.02799	IR	0.5625	FALSE
HFD	2021-10-16	B195	7	3	Rearing	TRUE	111.762	103.952	0.930124	DR	0.8125	FALSE
HFD	2021-10-16	B195	7	3	Running	TRUE	110.31	114.285	1.03603	IR	0.0318113	TRUE
HFD	2021-10-16	B195	7	3	Stopping	TRUE	106.969	109.779	1.02627	IR	0.418807	FALSE
HFD	2021-10-16	B195	7	3	Trotting	TRUE	110.309	113.429	1.02828	IR	0.0497945	TRUE
HFD	2021-10-16	B195	7	3	TurnLeft	TRUE	110.014	110.044	1.00027	IR	0.820939	FALSE
HFD	2021-10-16	B195	7	3	TurnRight	TRUE	110.056	109.291	0.993046	DR	0.731049	FALSE
HFD	2021-10-16	B195	7	3	Walking	TRUE	108.327	110.128	1.01663	IR	0.213374	FALSE
REG	2021-10-21	B189	8	1	Chow	TRUE	7.79365	8.44444	1.0835	IR	0.265419	FALSE
REG	2021-10-21	B189	8	1	Empty	TRUE	9.45865	10.3464	1.09386	IR	0.110872	FALSE
REG	2021-10-21	B189	8	1	Jelly	TRUE	17.0556	23.1389	1.35668	IR	0.03125	TRUE
REG	2021-10-21	B189	8	1	Rearing	TRUE	10.2	9.75	0.955882	DR	0.808136	FALSE
REG	2021-10-21	B189	8	1	Running	TRUE	11.2865	10.3889	0.920466	DR	0.127714	FALSE
REG	2021-10-21	B189	8	1	Stopping	TRUE	10.1122	9.96259	0.9852	DR	0.694706	FALSE
REG	2021-10-21	B189	8	1	Trotting	TRUE	12.4798	11.7632	0.942586	DR	0.0796339	FALSE
REG	2021-10-21	B189	8	1	TurnLeft	TRUE	10.1709	10.204	1.00325	IR	0.520857	FALSE
REG	2021-10-21	B189	8	1	TurnRight	TRUE	9.35417	9.83929	1.05186	IR	0.598074	FALSE
REG	2021-10-21	B189	8	1	Walking	TRUE	12.1169	11.8052	0.974277	DR	0.684161	FALSE
REG	2021-10-21	B189	8	2	Chow	TRUE	2.71429	3.77778	1.39181	IR	0.0269115	TRUE
REG	2021-10-21	B189	8	2	Empty	TRUE	3.65843	3.82353	1.04513	IR	0.546464	FALSE
REG	2021-10-21	B189	8	2	Jelly	TRUE	3.83333	3.77778	0.985507	DR	1	FALSE
REG	2021-10-21	B189	8	2	Rearing	TRUE	3.08333	3.5	1.13514	IR	0.36445	FALSE
REG	2021-10-21	B189	8	2	Running	TRUE	3.57018	3.37135	0.944308	DR	0.413821	FALSE
REG	2021-10-21	B189	8	2	Stopping	TRUE	3.46939	3.60544	1.03922	IR	0.22047	FALSE
REG	2021-10-21	B189	8	2	Trotting	TRUE	3.95639	3.64174	0.920472	DR	0.193036	FALSE
REG	2021-10-21	B189	8	2	TurnLeft	TRUE	3.39989	3.61207	1.06241	IR	0.109185	FALSE
REG	2021-10-21	B189	8	2	TurnRight	TRUE	3.2619	3.53869	1.08485	IR	0.120201	FALSE
REG	2021-10-21	B189	8	2	Walking	TRUE	3.62771	3.87879	1.06921	IR	0.165224	FALSE
REG	2021-10-27	B189	1	1	Chow	TRUE	0.333333	0.166667	0.5	DR	0.625	FALSE
REG	2021-10-27	B189	1	1	Empty	TRUE	0.577778	0.2	0.346154	DR	0.0996094	FALSE
REG	2021-10-27	B189	1	1	Jelly	TRUE	0.266667	1.46667	5.5	IR	0.0234375	TRUE
REG	2021-10-27	B189	1	1	Rearing	TRUE	0.0833333	1.5	18	IR	0.5	FALSE
REG	2021-10-27	B189	1	1	Running	TRUE	0.489796	0.387755	0.791667	DR	0.897945	FALSE
REG	2021-10-27	B189	1	1	Stopping	TRUE	0.82963	0.481481	0.580357	DR	0.398432	FALSE
REG	2021-10-27	B189	1	1	Trotting	TRUE	0.517007	0.653061	1.26316	IR	0.610716	FALSE
REG	2021-10-27	B189	1	1	TurnLeft	TRUE	0.471264	0.54023	1.14634	IR	0.822499	FALSE
REG	2021-10-27	B189	1	1	TurnRight	TRUE	0.394366	0.481221	1.22024	IR	0.495822	FALSE
REG	2021-10-27	B189	1	1	Walking	TRUE	0.701389	0.673611	0.960396	DR	0.849516	FALSE
REG	2021-10-27	B189	1	2	Chow	TRUE	2.08333	1.41667	0.68	DR	0.4375	FALSE
REG	2021-10-27	B189	1	2	Empty	TRUE	5.15556	4.48889	0.87069	DR	0.986816	FALSE
REG	2021-10-27	B189	1	2	Jelly	TRUE	1.26667	0.833333	0.657895	DR	0.433594	FALSE
REG	2021-10-27	B189	1	2	Rearing	TRUE	6.83333	3.83333	0.560976	DR	0.125	FALSE
REG	2021-10-27	B189	1	2	Running	TRUE	3.14966	2.54422	0.807775	DR	0.425949	FALSE
REG	2021-10-27	B189	1	2	Stopping	TRUE	1.97778	3.14815	1.59176	IR	0.016247	TRUE
REG	2021-10-27	B189	1	2	Trotting	TRUE	3.16327	2.23129	0.705376	DR	0.382294	FALSE
REG	2021-10-27	B189	1	2	TurnLeft	TRUE	4.30495	4.69425	1.09043	IR	0.401854	FALSE
REG	2021-10-27	B189	1	2	TurnRight	TRUE	4.20289	4.25587	1.0126	IR	0.633082	FALSE
REG	2021-10-27	B189	1	2	Walking	TRUE	4.15278	2.89583	0.697324	DR	0.159335	FALSE
REG	2021-10-27	B189	1	3	Chow	TRUE	1.33333	3	2.25	IR	0.21875	FALSE
REG	2021-10-27	B189	1	3	Empty	TRUE	0.244444	0.0444444	0.181818	DR	0.625	FALSE
REG	2021-10-27	B189	1	3	Jelly	TRUE	12.5667	14.9667	1.19098	IR	0.734375	FALSE
REG	2021-10-27	B189	1	3	Rearing	TRUE	0	0.25	#DIV/0!	IR	0.5	FALSE
REG	2021-10-27	B189	1	3	Running	TRUE	2.10884	3.28571	1.55806	IR	0.165319	FALSE
REG	2021-10-27	B189	1	3	Stopping	TRUE	3.17037	3.39259	1.07009	IR	0.305667	FALSE
REG	2021-10-27	B189	1	3	Trotting	TRUE	2.15646	4.40816	2.04416	IR	0.0310784	TRUE
REG	2021-10-27	B189	1	3	TurnLeft	TRUE	1.44937	1.09425	0.754986	DR	0.949371	FALSE
REG	2021-10-27	B189	1	3	TurnRight	TRUE	0.530516	0.715962	1.34956	IR	0.0941663	FALSE
REG	2021-10-27	B189	1	3	Walking	TRUE	1.5	4.09028	2.72685	IR	0.0038166	TRUE
REG	2021-10-29	B185	1	2	Chow	TRUE	13.4333	17.9	1.33251	IR	0.0195312	TRUE
REG	2021-10-29	B185	1	2	Empty	TRUE	13.0952	14.3333	1.09455	IR	0.1875	FALSE
REG	2021-10-29	B185	1	2	Jelly	TRUE	21.6458	30.75	1.4206	IR	0.00415039	TRUE
REG	2021-10-29	B185	1	2	Rearing	TRUE	15.3559	13.4414	0.87533	DR	0.0562499	FALSE
REG	2021-10-29	B185	1	2	Running	TRUE	16.5152	14.8737	0.900612	DR	0.291684	FALSE
REG	2021-10-29	B185	1	2	Stopping	TRUE	16.6984	16.6508	0.997148	DR	0.622574	FALSE
REG	2021-10-29	B185	1	2	Trotting	TRUE	16.4333	16.1381	0.982034	DR	0.810932	FALSE
REG	2021-10-29	B185	1	2	TurnLeft	TRUE	14.5409	14.1737	0.974743	DR	0.795411	FALSE
REG	2021-10-29	B185	1	2	TurnRight	TRUE	15.0651	14.6489	0.972375	DR	0.379387	FALSE
REG	2021-10-29	B185	1	2	Walking	TRUE	16.0496	15.2222	0.948447	DR	0.339064	FALSE
REG	2021-10-29	B185	6	1	Chow	TRUE	0.566667	0.533333	0.941176	DR	0.882812	FALSE
REG	2021-10-29	B185	6	1	Empty	TRUE	0.571429	0.238095	0.416667	DR	0.375	FALSE
REG	2021-10-29	B185	6	1	Jelly	TRUE	1.0625	1.77083	1.66667	IR	0.232666	FALSE
REG	2021-10-29	B185	6	1	Rearing	TRUE	0.603604	0.594595	0.985075	DR	0.182918	FALSE
REG	2021-10-29	B185	6	1	Running	TRUE	0.772727	0.560606	0.72549	DR	0.201077	FALSE
REG	2021-10-29	B185	6	1	Stopping	TRUE	0.846561	0.78836	0.93125	DR	0.639191	FALSE
REG	2021-10-29	B185	6	1	Trotting	TRUE	0.828571	0.809524	0.977011	DR	0.543245	FALSE
REG	2021-10-29	B185	6	1	TurnLeft	TRUE	0.55489	0.443114	0.798561	DR	0.0738857	FALSE
REG	2021-10-29	B185	6	1	TurnRight	TRUE	0.566075	0.556213	0.982578	DR	0.604825	FALSE
REG	2021-10-29	B185	6	1	Walking	TRUE	0.864734	0.68599	0.793296	DR	0.545377	FALSE
REG	2021-10-29	B185	7	2	Chow	TRUE	2.43333	2.53333	1.0411	IR	0.710938	FALSE
REG	2021-10-29	B185	7	2	Empty	TRUE	1.42857	0.952381	0.666667	DR	0.078125	FALSE
REG	2021-10-29	B185	7	2	Jelly	TRUE	4.85417	14.4583	2.97854	IR	0.0005301	TRUE
REG	2021-10-29	B185	7	2	Rearing	TRUE	1.74775	1.43243	0.819588	DR	0.0846899	FALSE
REG	2021-10-29	B185	7	2	Running	TRUE	2.68687	2.07071	0.770677	DR	0.771458	FALSE
REG	2021-10-29	B185	7	2	Stopping	TRUE	2.65079	2.66138	1.00399	IR	0.928923	FALSE
REG	2021-10-29	B185	7	2	Trotting	TRUE	2.39524	2.3619	0.986083	DR	0.278758	FALSE
REG	2021-10-29	B185	7	2	TurnLeft	TRUE	1.99601	1.70259	0.853	DR	0.250916	FALSE
REG	2021-10-29	B185	7	2	TurnRight	TRUE	2.21302	2.04931	0.926025	DR	0.970927	FALSE
REG	2021-10-29	B185	7	2	Walking	TRUE	2.42029	2.28502	0.944112	DR	0.912657	FALSE
REG	2021-11-02	B207	7	1	Chow	TRUE	12.1667	9.5	0.780822	DR	1	FALSE
REG	2021-11-02	B207	7	1	Empty	TRUE	6.95699	9.2043	1.32303	IR	0.0103956	TRUE
REG	2021-11-02	B207	7	1	Jelly	TRUE	10.3333	11.1667	1.08065	IR	0.5	FALSE
REG	2021-11-02	B207	7	1	Rearing	TRUE	10.025	8.425	0.840399	DR	0.0141744	TRUE
REG	2021-11-02	B207	7	1	Running	TRUE	11.8472	12.2778	1.03634	IR	0.504245	FALSE
REG	2021-11-02	B207	7	1	Stopping	TRUE	11.4201	11.4932	1.0064	IR	0.952012	FALSE
REG	2021-11-02	B207	7	1	Trotting	TRUE	11.3602	12.1613	1.07052	IR	0.125468	FALSE
REG	2021-11-02	B207	7	1	TurnLeft	TRUE	9.63731	10.0755	1.04547	IR	0.244172	FALSE
REG	2021-11-02	B207	7	1	TurnRight	TRUE	10.3456	9.93137	0.959962	DR	0.621134	FALSE
REG	2021-11-02	B207	7	1	Walking	TRUE	11.1071	12.3194	1.10915	IR	0.0875892	FALSE
HFD	2021-11-04	B201	5	1	Chow	TRUE	1.16667	1.83333	1.57143	IR	1	FALSE
HFD	2021-11-04	B201	5	1	Empty	TRUE	0.820513	0.974359	1.1875	IR	0.503906	FALSE
HFD	2021-11-04	B201	5	1	Jelly	TRUE	2	2.22222	1.11111	IR	0.75	FALSE
HFD	2021-11-04	B201	5	1	Rearing	TRUE	1.13636	1.10606	0.973333	DR	0.578735	FALSE
HFD	2021-11-04	B201	5	1	Running	TRUE	1.58402	1.67262	1.05593	IR	0.262545	FALSE
HFD	2021-11-04	B201	5	1	Stopping	TRUE	1.71852	1.65185	0.961207	DR	0.36212	FALSE
HFD	2021-11-04	B201	5	1	Trotting	TRUE	1.37056	1.51029	1.10195	IR	0.426823	FALSE
HFD	2021-11-04	B201	5	1	TurnLeft	TRUE	1.36778	1.63111	1.19253	IR	0.637865	FALSE
HFD	2021-11-04	B201	5	1	TurnRight	TRUE	1.27556	1.43556	1.12544	IR	0.191695	FALSE
HFD	2021-11-04	B201	5	1	Walking	TRUE	1.16822	1.85507	1.58795	IR	0.133222	FALSE
HFD	2021-11-04	B201	5	4	Chow	TRUE	2.33333	1	0.428571	DR	0.5	FALSE
HFD	2021-11-04	B201	5	4	Empty	TRUE	1.38462	1.82051	1.31481	IR	0.261719	FALSE
HFD	2021-11-04	B201	5	4	Jelly	TRUE	1.55556	0.666667	0.428571	DR	0.5	FALSE
HFD	2021-11-04	B201	5	4	Rearing	TRUE	1.31818	1.5303	1.16092	IR	0.51716	FALSE
HFD	2021-11-04	B201	5	4	Running	TRUE	1.75549	1.56548	0.891758	DR	0.340605	FALSE
HFD	2021-11-04	B201	5	4	Stopping	TRUE	1.77778	1.66667	0.9375	DR	0.806952	FALSE
HFD	2021-11-04	B201	5	4	Trotting	TRUE	1.6633	1.7037	1.02429	IR	0.611658	FALSE
HFD	2021-11-04	B201	5	4	TurnLeft	TRUE	1.67889	1.42667	0.849768	DR	0.0957549	FALSE
HFD	2021-11-04	B201	5	4	TurnRight	TRUE	1.49333	1.62667	1.08929	IR	0.489603	FALSE
HFD	2021-11-04	B201	5	4	Walking	TRUE	1.76242	2.00725	1.13891	IR	0.250292	FALSE
REG	2021-11-19	B215	3	1	Chow	TRUE	9.83333	10.25	1.04237	IR	1	FALSE
REG	2021-11-19	B215	3	1	Empty	TRUE	15.1754	15.1228	0.996532	DR	0.420096	FALSE
REG	2021-11-19	B215	3	1	Jelly	TRUE	19.6863	19.4902	0.99004	DR	0.192736	FALSE
REG	2021-11-19	B215	3	1	Rearing	TRUE	14.6667	18.3667	1.25227	IR	0.105469	FALSE
REG	2021-11-19	B215	3	1	Running	TRUE	17.6907	16.7801	0.948524	DR	0.0905927	FALSE
REG	2021-11-19	B215	3	1	Stopping	TRUE	16.4459	16.1602	0.982627	DR	0.739313	FALSE
REG	2021-11-19	B215	3	1	Trotting	TRUE	18.0366	16.5495	0.917547	DR	0.0300515	TRUE
REG	2021-11-19	B215	3	1	TurnLeft	TRUE	16.6921	16.2203	0.971738	DR	0.354332	FALSE
REG	2021-11-19	B215	3	1	TurnRight	TRUE	16.4894	17.0899	1.03642	IR	0.567963	FALSE
REG	2021-11-19	B215	3	1	Walking	TRUE	16.8864	15.9817	0.946421	DR	0.122029	FALSE

## Sheet: 1lm Heatmap
Heatmap REG
		1	2	3	4	5	6	7	8	9	10	11	12	13	14	15	16	17	18	19	20	21
	jelly	-0.021	0.012	0.898	1.161	1.511	1.686	1.863	1.871	2.021	2.365	2.763	2.996	3.134	3.165	3.667	3.745	3.96	4.165	4.197	4.388	6.192
	empty	0.802	-0.1	0.419	0.511	0.593	-0.063	-0.099	0.427	0.339	-0.225	0.457	0.73	0.841	-0.183	1.808	-0.28	0.203	0.197	0.025	2.636	-0.116
	chow	0.244	-0.044	1.389	1.227	0.797	-0.01	0.328	0.794	1.203	0.437	2.716	1.81	2.627	3.558	2.921	1.017	-0.084	-0.221	3.95	4.735	1.715
	rearing	0.634	0.998	0.286	0.533	0.659	0.697	1.113	0.564	0.269	0.138	0.473	1.133	0.965	-0.135	0.091	-0.043	0.066	0.179	0.7	0.294	-0.136
	stopping	0.273	0.335	0.794	0.599	0.698	0.344	0.654	0.911	0.67	0.379	0.799	1.168	0.994	0.351	0.853	0.309	0.219	0.223	0.753	0.345	-0.123
	walking	0.114	0.286	0.688	0.539	0.735	0.229	0.557	0.8	0.511	0.282	0.726	1.156	0.972	0.567	0.821	0.347	0.225	0.219	0.749	0.37	-0.083
	trotting	0.038	0.241	0.726	0.471	0.683	0.079	0.571	0.724	0.437	0.246	0.686	1.084	0.988	0.462	0.835	0.407	0.222	0.213	0.69	0.479	-0.03
	running	0.145	-0.002	0.659	0.428	0.742	-0.139	0.239	0.651	0.287	0.084	0.64	1.046	1.03	0.239	0.837	0.396	0.152	0.152	0.608	0.507	-0.03
	turnleft	0.695	0.156	0.306	0.385	0.644	-0.016	0.385	0.476	0.301	0.004	0.433	1.14	0.872	-0.068	0.363	-0.012	0.283	0.187	0.923	0.412	0.08
	turnright	0.793	0.265	0.22	0.45	0.644	-0.007	0.447	0.502	0.311	-0.08	0.381	1.066	1.026	-0.096	0.278	-0.005	-0.065	0.135	0.478	0.338	-0.092
Heatmap HFD
		1	2	3	4	5	6	7	8	9	10	11	12	13	14	15	16	17	18	19	20
	jelly	-0.205715	-0.122808	0.183033	0.192861	0.241695	0.253519	0.446641	0.735873	0.863448	1.10454	1.18269	1.47418	1.62806	1.67077	1.85173	2.00314	2.92219	3.01096	3.53984	6.46645
	empty	0.0602024	-0.244221	5.35366	-0.110479	0.0476086	0.518614	0.350914	0.120095	-0.146449	0.0896489	1.29054	0.834531	0.787663	0.76794	0.891664	0.970454	0.795128	0.477782	0.973822	0.335717
	chow	0.136506	0.851947	0.568973	0.0867619	1.54911	0.254166	1.0855	0.726387	1.90196	2.19083	2.15333	2.0294	1.89223	1.88684	2.30556	2.54767	2.8023	3.2105	4.59723	1.01772
	rearing	0.266967	-0.244221	2.51824	-0.117586	-0.0836357	-0.217966	0.552893	-0.210634	-0.108632	0.188483	1.03655	0.702221	0.829172	1.09249	1.22728	0.220833	1.02252	0.50024	0.990919	0.688739
	stopping	0.0317561	-0.0257917	0.339081	-0.0534333	0.189867	0.398643	0.380024	0.283313	-0.0289344	0.313488	1.03132	0.717924	0.943434	0.681064	0.998187	0.523314	1.02351	0.277609	0.313994	0.607405
	walking	0.0191539	-0.0637639	0.546548	-0.0683075	0.266098	0.425112	0.382721	0.214771	-0.0480639	0.347999	0.987942	0.749627	0.915818	0.748145	0.985527	0.738467	1.07238	0.35128	0.555959	0.817606
	trotting	-0.0193571	-0.152704	0.777566	-0.037112	0.253596	0.450887	0.363669	0.150564	-0.0409832	0.429741	0.892883	0.711362	0.906929	0.769792	0.958164	0.997757	1.16634	0.373599	0.80593	0.939105
	running	-0.0267481	-0.0609479	0.763308	-0.0528221	0.264725	0.497731	0.396313	0.076947	-0.00425865	0.572371	0.842484	0.651868	0.903884	0.802786	1.01801	1.05823	1.03808	0.433476	1.0899	0.849015
	turnleft	-0.121551	-0.148987	1.64591	-0.0237364	0.36753	0.309326	0.300642	0.0337376	0.0150476	0.17499	1.07607	0.621263	0.833907	0.805503	1.12004	0.935344	0.73306	0.491395	0.740503	0.766335
	turnright	0.0183937	-0.117899	1.94349	-0.0448313	0.456264	0.576113	0.638784	0.16105	-0.0930359	0.370701	1.06978	0.643814	0.866269	0.808962	1.2243	0.917364	1.10996	0.247287	0.903055	0.507973

## Sheet: 1lm - Chi test 
1lm chi test for proportions
Raw data											Statistical test
Condition	Type	Tagged	REG-	REG+	REG%	REG total	HFD-	HFD+	HFD%	HFD total	Chi_Square_Statistic	p_value	Decision	ConditionName	Corrected p-value	final Decision
chow	DR	TRUE	19	0	0	19	21	0	0	20	Can't perform 0/0	Can't perform 0/0	ns	chow	Can't perform 0/0	ns
empty	DR	TRUE	18	1	5.26316	19	17	1	5.55556	18	0.00154553	0.968641	ns	empty	9.68641	ns
jelly	DR	TRUE	21	0	0	21	20	0	0	20	Can't perform 0/0	Can't perform 0/0	ns	jelly	Can't perform 0/0	ns
piezo_chow	DR	TRUE	19	1	5	20	19	1	5	20	0	1	ns	piezo_chow	2	ns
piezo_jelly	DR	TRUE	14	0	0	14	21	0	0	20	Can't perform 0/0	Can't perform 0/0	ns	piezo_jelly	Can't perform 0/0	ns
rearing	DR	TRUE	17	4	19.0476	21	20	0	0	20	4.22136	0.0399181	*	rearing	0.399181	ns
running	DR	TRUE	21	0	0	21	19	0	0	19	Can't perform 0/0	Can't perform 0/0	ns	running	Can't perform 0/0	ns
stopping	DR	TRUE	15	5	25	20	20	1	4.7619	20	3.35856	0.0668565	ns	stopping	0.668565	ns
trotting	DR	TRUE	16	4	20	20	20	0	0	20	4.44444	0.035015	*	trotting	0.35015	ns
turnleft	DR	TRUE	17	4	19.0476	21	20	0	0	20	4.22136	0.0399181	*	turnleft	0.399181	ns
turnright	DR	TRUE	18	1	5.26316	19	20	1	4.7619	20	0.00527635	0.942094	ns	turnright	9.42094	ns
walking	DR	TRUE	14	6	30	20	17	1	5.55556	18	3.76692	0.0522757	ns	walking	0.522757	ns
chow	IR	TRUE	19	2	9.52381	21	21	0	0	20	2.1	0.147299	ns	chow	1.47299	ns
empty	IR	TRUE	18	2	10	20	17	2	10.5263	19	0.00293233	0.956815	ns	empty	9.56815	ns
laser	IR	TRUE	0	0	0	0	4	0	0	4	Can't perform 0/0	Can't perform 0/0	ns	laser	Can't perform 0/0	ns
piezo_chow	IR	TRUE	19	1	5	20	19	2	9.52381	20	0.309127	0.578216	ns	piezo_chow	1.15643	ns
piezo_jelly	IR	TRUE	14	7	33.3333	21	21	0	0	20	8.4	0.00375221	**	piezo_jelly	0.00750442	**
rearing	IR	TRUE	17	0	0	17	20	1	4.7619	20	0.831403	0.361867	ns	rearing	3.61867	ns
running	IR	TRUE	21	0	0	21	19	2	9.52381	20	2.1	0.147299	ns	running	1.47299	ns
stopping	IR	TRUE	15	1	6.25	16	20	0	0	20	1.28571	0.256839	ns	stopping	2.56839	ns
trotting	IR	TRUE	16	1	5.88235	17	20	1	4.7619	20	0.0236539	0.877769	ns	trotting	8.77769	ns
turnleft	IR	TRUE	17	0	0	17	20	1	4.7619	20	0.831403	0.361867	ns	turnleft	3.61867	ns
turnright	IR	TRUE	18	2	10	20	20	0	0	20	2.10526	0.146793	ns	turnright	1.46793	ns
walking	IR	TRUE	14	1	6.66667	15	17	3	15	20	0.588038	0.443179	ns	walking	4.43179	ns
