# Supplementary material for: Changes in neurotensin signalling drive hedonic devaluation in obesity
Source: Nature. 2025 Mar 26;641(8065):1238–47. doi: 10.1038/s41586-025-08748-y (PMC12119351; doi:10.1038/s41586-025-08748-y)
Supplement: Supplementary file 4 — Source Data Fig. 2 [file 41586_2025_8748_MOESM4_ESM.xlsx]

## Sheet: 2d
2d	Food consumed (g) in REG mice during optogenetic stimulation
Food type	Raw data																						Descriptive statistics								Statistical analysis
																								Mean	SEM	n	Mean	SEM	n		Main effect - Two-way RM ANOVA								Holm-Šídák's multiple comparisons test
Jelly	Mouse #	1	2	3	4	5	6	7	8			1	2	3	4	5	6	7	8	9	10										Two-way RM ANOVA
	food (gr)	eYFP										ChR2											Laser	eYFP			ChR2				Source of Variation	% of total variation	P value	P value summary	Significant?	F (DFn, DFd)			eYFP - ChR2	Predicted (LS) mean diff.	95.00% CI of diff.	Below threshold?	Summary	Adjusted P Value	t	DF
	OFF	0.045	0.19	0.14	0.06	0.095	0.12	0.14	0.08			0.095	0.055	0.17	0.16	0.14	0.14	0.2	0.08	0.12	0.08		OFF	0.10875	0.0169756	8	0.124	0.0146021	10		Time x virus	14.41	0.0024	**	Yes	F (2, 32) = 7.338	P=0.0024		OFF	-0.01525	-0.1122 to 0.08175	No	ns	0.9094	0.3889	48
	ON	0.12	0.09	0.1	0.06	0.19	0.13	0.08	0.12			0.505	0.16	0.3	0.285	0.2	0.08	0.5	0.12	0.55	0.2		ON	0.11125	0.0139434	8	0.29	0.0541756	10		Time	22.7	0.0002	***	Yes	F (2, 32) = 11.55	P=0.0002		ON	-0.1788	-0.2757 to -0.08175	Yes	***	0.0001	4.559	48
	OFF	0.06	0.075	0.11	0.1	0.08	0.08	0.08	0.05			0.05	0.04	0.08	0.08	0.16	0.03	0.02	0.065	0.105	0.065		OFF	0.079375	0.00684246	8	0.0695	0.0128981	10		virus	7.762	0.0219	*	Yes	F (1, 16) = 6.448	P=0.0219		OFF	0.009875	-0.08712 to 0.1069	No	ns	0.9094	0.2519	48
Chocolate	Mouse #	1	2	3	4	5	6	7	8	9		1	2	3	4	5	6	7	8	9	10										Two-way RM ANOVA
	food (gr)	eYFP										ChR2												eYFP			ChR2				Source of Variation	% of total variation	P value	P value summary	Significant?	F (DFn, DFd)	P value		eyfp - chr2	Predicted (LS) mean diff.	95.00% CI of diff.	Below threshold?	Summary	Adjusted P Value	t	DF
	OFF	0.0174	0	0	0	0	0	0	0	0.0199		0.0121	0.2174	0.0166	0.1974	0.002	0.0189	0.0148	0.0148	0.0112	0		OFF	0.00414444	0.0027492	9	0.05052	0.026258	10		Time x Virus	12.42	0.0175	*	Yes	F (2, 34) = 4.566	P=0.0175		OFF	-0.04638	-0.1560 to 0.06329	No	ns	0.512	1.044	51
	ON	0.0203	0	0.0009	0	0.0133	0	0	0.0638	0		0.1965	0	0.0756	0.2812	0.7169	0.1138	0.006	0.0865	0.2723	0.2298		ON	0.0109222	0.00705787	9	0.19786	0.0661047	10		Time	10.88	0.0275	*	Yes	F (2, 34) = 4.001	P=0.0275		ON	-0.1869	-0.2966 to -0.07727	Yes	***	0.0003	4.208	51
	OFF	0.0009	0	0.0663	0.0004	0	0.0002	0	0.0557	0.0872		0	0	0.001	0.0661	0.002	0.0202	0.0635	0.048	0	0		OFF	0.0234111	0.011885	9	0.02008	0.00887345	10		Virus	11.24	0.0046	**	Yes	F (1, 17) = 10.66	P=0.0046		OFF	0.003331	-0.1063 to 0.1130	No	ns	0.9405	0.07499	51
PB	Mouse #	1	2	3	4	5	6	7	8	9		1	2	3	4	5	6	7	8	9	10										Two-way RM ANOVA
		eyfp										chr2												eyfp			chr2				Source of Variation	% of total variation	P value	P value summary	Significant?	F (DFn, DFd)	P value		eyfp - chr2	Predicted (LS) mean diff.	95.00% CI of diff.	Below threshold?	Summary	Adjusted P Value	t	DF
	OFF	0.0149	0.053	0.0604	0.0276	0.0145	0.038	0.0688	0.0876	0.0008		0.0461	0.0565	0.0319	0.1209	0.0286	0.0905	0.0821	0.0595	0.0549	0.0511		OFF	0.0406222	0.00961158	9	0.06221	0.00892259	10		time x virus	10.14	0.0632	ns	No	F (2, 34) = 2.998	P=0.0632		OFF	-0.02159	-0.1196 to 0.07644	No	ns	0.8311	0.5437	51
	ON	0.0278	0.0032	0.0017	0.003	0.0048	0.0373	0	0.0144	0.1349		0.4043	0.0129	0.0231	0.0209	0.5824	0.0735	0.0473	0.0317	0.134	0.1286		ON	0.0252333	0.0143779	9	0.14587	0.0609319	10		time	6.39	0.1666	ns	No	F (2, 34) = 1.890	P=0.1666		ON	-0.1206	-0.2187 to -0.02261	Yes	*	0.0112	3.038	51
	OFF	0.088	0.0271	0.0374	0.0271	0	0.094	0	0	0.0738		0	0	0.0203	0.0653	0	0.0696	0.0134	0.0143	0	0		OFF	0.0386	0.0126295	9	0.01829	0.00853695	10		virus	4.793	0.0614	ns	No	F (1, 17) = 4.012	P=0.0614		OFF	0.02031	-0.07771 to 0.1183	No	ns	0.8311	0.5115	51
Butter	Mouse #	1	2	3	4	5	6	7	8	9		1	2	3	4	5	6	7	8	9	10										Two-way RM ANOVA
		eyfp										chr2												eyfp			chr2				Source of Variation	% of total variation	P value	P value summary	Significant?	F (DFn, DFd)	P value		eyfp - chr2	Predicted (LS) mean diff.	95.00% CI of diff.	Below threshold?	Summary	Adjusted P Value	t	DF
	OFF	0.0176	0.0373	0.0546	0.0161	0.0172	0.0202	0.1136	0.0745	0.0315		0.0843	0.0233	0.0055	0.018	0.0497	0.0249	0.0826	0.0119	0.0328	0.0079		OFF	0.0425111	0.011073	9	0.03409	0.00917428	10		Time x virus	9.244	0.0542	ns	No	F (2, 34) = 3.180	P=0.0542		OFF	0.008421	-0.1011 to 0.1180	No	ns	0.9629	0.1898	51
	ON	0.0221	0.0404	0.0796	0.005	0.1373	0.0316	0.0186	0.0391	0.0075		0.2136	0.0048	0.0671	0.0718	0.7348	0.1815	0.0163	0.0164	0.2495	0.1207		ON	0.0423556	0.0140023	9	0.16765	0.0686753	10		Time	10.38	0.0391	*	Yes	F (2, 34) = 3.572	P=0.0391		ON	-0.1253	-0.2348 to -0.01576	Yes	*	0.0201	2.824	51
	OFF	0.0056	0.0223	0.1153	0.0196	0.0137	0.0919	0.0098	0.0108	0.0253		0.0239	0.0045	0.0169	0.1054	0.0273	0.0074	0.0189	0.014	0.017	0.0052		OFF	0.0349222	0.01329	9	0.02405	0.00935207	10		virus	2.851	0.1981	ns	No	F (1, 17) = 1.794	P=0.1981		OFF	0.01087	-0.09866 to 0.1204	No	ns	0.9629	0.245	51
HF chow	Mouse #	1	2	3	4	5	6	7	8	9		1	2	3	4	5	6	7	8	9											Two-way RM ANOVA
		eyfp										chr2												eyfp			chr2				Source of Variation	% of total variation	P value	P value summary	Significant?	F (DFn, DFd)	P value		eyfp - chr2	Predicted (LS) mean diff.	95.00% CI of diff.	Below threshold?	Summary	Adjusted P Value	t	DF
	OFF	0.002	0.1674	0.0028	0.0503	0.0498	0.0027	0.2572	0.1062	0.1459		0.0068	0.1083	0.0322	0.1297	0.1322	0.2021	0.0818	0.1604	0.0508			OFF	0.0871444	0.0296792	9	0.100478	0.0211126	9		Time x virus	12.31	0.0447	*	Yes	F (2, 32) = 3.431	P=0.0447		OFF	-0.01333	-0.1167 to 0.09005	No	ns	0.895	0.319	48
	ON	0.1712	0.0193	0.0031	0.0119	0.106	0.1456	0.0015	0.0012	0.0013		0.292	0.1773	0.0621	0.2464	0.163	0	0.17	0.1277	0.5344			ON	0.0512333	0.0231691	9	0.196989	0.0512871	9		Time	13.73	0.0323	*	Yes	F (2, 32) = 3.827	P=0.0323		ON	-0.1458	-0.2491 to -0.04237	Yes	**	0.0032	3.488	48
	OFF	0.0028	0.0045	0.1056	0.1813	0.084	0.0023	0.0018	0.0013	0.0021		0.0032	0.0008	0	0.0023	0.0886	0	0.0022	0.1303	0.0001			OFF	0.0428556	0.0219185	9	0.0252778	0.0162867	9		virus	5.455	0.0128	*	Yes	F (1, 16) = 7.839	P=0.0128		OFF	0.01758	-0.08581 to 0.1210	No	ns	0.895	0.4206	48
Chow	Mouse #	1	2	3	4	5	6	7	8	9		1	2	3	4	5	6	7	8	9	10										Two-way RM ANOVA
		eyfp										chr2												eyfp			chr2				Source of Variation	% of total variation	P value	P value summary	Significant?	F (DFn, DFd)	P value
	OFF	0.0165	0.0068	0.0099	0.0252	0.0097	0.0455	0.0535	0.0215	0.0519		0.0127	0.0221	0.026	0.0867	0.0611	0.0148	0.007	0.046	0.0081	0.0134		OFF	0.0267222	0.00624421	9	0.02979	0.00838687	10		Time x virus	6.915	0.1041	ns	No	F (2, 34) = 2.419	P=0.1041		No main effect
	ON	0.022	0.0217	0.0348	0.0992	0.0299	0.0344	0.0167	0.0623	0.0218		0.0935	0.0179	0.0399	0.0742	0.0882	0.0212	0.0082	0.2151	0.0129	0.0708		ON	0.0380889	0.00886824	9	0.06419	0.0196355	10		Time	8.039	0.0741	ns	No	F (2, 34) = 2.813	P=0.0741
	OFF	0.0972	0.0041	0.0199	0.0304	0.0125	0.0652	0.0956	0.0173	0.0218		0.0022	0	0.0477	0.013	0.0758	0.0173	0.0128	0.007	0.0074	0.0074		OFF	0.0404444	0.0120094	9	0.01906	0.00758916	10		virus	0.1239	0.8109	ns	No	F (1, 17) = 0.05908	P=0.8109
Water	Mouse #	1	2	3	4	5	6	7	8	9		1	2	3	4	5	6	7													Two-way RM ANOVA
		eyfp										chr2												eyfp			chr2				Source of Variation	% of total variation	P value	P value summary	Significant?	F (DFn, DFd)	P value
	OFF	0.04	0.05	0.14	0.05	0.05	0.14	0.12	0.13	0.12		0.08	0.13	0.11	0.13	0.13	0.09	0.09					OFF	0.0933333	0.0147196	9	0.108571	0.008289	7		Time x virus	2.554	0.2949	ns	No	F (2, 28) = 1.276	P=0.2949		No main effect
	ON	0.1	0.1	0.1	0.09	0.1	0.16	0.15	0.13	0.13		0.19	0.14	0.1	0.11	0.11	0.11	0.11					ON	0.117778	0.00846197	9	0.124286	0.0119238	7		Time	6.399	0.0562	ns	No	F (2, 28) = 3.197	P=0.0562
	OFF	0.1	0.03	0.12	0.09	0.05	0.16	0.19	0.12	0.13		0.09	0.14	0.09	0.09	0.09	0.1	0.09					OFF	0.11	0.0166667	9	0.0985714	0.00704698	7		virus	0.2451	0.8184	ns	No	F (1, 14) = 0.05475	P=0.8184

## Sheet: 2e
2e	Food consumed (g) in HFD mice during optogenetic stimulation
Food type	Raw data																						Descriptive statistics								Statistical analysis
																								Mean	SEM	n	Mean	SEM	n		Main effect - Two-way RM ANOVA								Holm-Šídák's multiple comparisons test
Jelly	Mouse #	1	2	3	4	5						1	2	3	4	5	6	7	8	9	10										Two-way RM ANOVA
	food (gr)	eYFP										ChR2												eYFP			ChR2				Source of Variation	% of total variation	P value	P value summary	Significant?	F (DFn, DFd)	P value		eYFP - ChR2	Predicted (LS) mean diff.	95.00% CI of diff.	Below threshold?	Summary	Adjusted P Value	t	DF
	OFF	0.06	0.06	0.07	0.07	0.09						0.05	0.03	0.09	0.03	0.15	0.05	0.06	0.06	0.07	0.07		OFF	0.07	0.00547723	5	0.066	0.0109747	10		Time x virus	2.024	0.3762	ns	No	F (2, 26) = 1.015	P=0.3762		No main effect
	ON	0.07	0.08	0.05	0.07	0.11						0.03	0.05	0.05	0.03	0.07	0.05	0.07	0.07	0.07	0.07		ON	0.076	0.00979796	5	0.056	0.00520683	10		Time	4.153	0.1449	ns	No	F (2, 26) = 2.083	P=0.1449
	OFF	0.08	0.07	0.06	0.09	0.1						0.04	0.05	0.05	0.05	0.21	0.09	0.08	0.09	0.07	0.09		OFF	0.08	0.00707107	5	0.082	0.0154776	10		virus	1.263	0.6214	ns	No	F (1, 13) = 0.2559	P=0.6214
Chocolate	Mouse #	1	2	3	4	5						1	2	3	4	5	6	7	8	9	10										Two-way RM ANOVA
	food (gr)	eYFP										ChR2												eYFP			ChR2				Source of Variation	% of total variation	P value	P value summary	Significant?	F (DFn, DFd)	P value		eyfp - chr2	Predicted (LS) mean diff.	95.00% CI of diff.	Below threshold?	Summary	Adjusted P Value	t	DF
	OFF	0.02	0	0.02	0	0						0.02	0.02	0	0	0	0	0	0	0	0		OFF	0.008	0.00489898	5	0.004	0.00266667	10		Time x Virus	1.6	0.7215	ns	No	F (2, 26) = 0.3305	P=0.7215		OFF	0.004	-0.01025 to 0.01825	No	ns	0.9665	0.7004	39
	ON	0	0.01	0.03	0.01	0.02						0	0	0	0.01	0.02	0	0	0.01	0	0		ON	0.014	0.00509902	5	0.004	0.00221108	10		Time	1.6	0.7215	ns	No	F (2, 26) = 0.3305	P=0.7215		ON	0.01	-0.004247 to 0.02425	No	ns	0.5804	1.751	39
	OFF	0.05	0	0	0.01	0.01						0	0.01	0	0	0	0.02	0.01	0	0	0		OFF	0.014	0.00927362	5	0.004	0.00221108	10		Virus	12.8	0.0163	*	Yes	F (1, 13) = 7.610	P=0.0163		OFF	0.01	-0.004247 to 0.02425	No	ns	0.9665	1.751	39
PB	Mouse #	1	2	3	4	5						1	2	3	4	5	6	7	8	9	10										Two-way RM ANOVA
		eyfp										chr2												eYFP			ChR2				Source of Variation	% of total variation	P value	P value summary	Significant?	F (DFn, DFd)	P value		eyfp - chr2	Predicted (LS) mean diff.	95.00% CI of diff.	Below threshold?	Summary	Adjusted P Value	t	DF
	OFF	0.05	0	0.02	0	0						0.02	0.25	0.01	0.07	0.01	0.03	0	0.01	0.03	0.04		OFF	0.014	0.00979796	5	0.047	0.0234307	10		time x virus	0.02838	0.9916	ns	No	F (2, 26) = 0.008407	P=0.9916		No main effect
	ON	0	0.03	0.01	0.12	0						0.02	0.1	0.02	0.23	0.11	0.01	0	0.05	0.08	0		ON	0.032	0.0226716	5	0.062	0.0226961	10		time	2.61	0.4719	ns	No	F (2, 26) = 0.7730	P=0.4719
	OFF	0	0.02	0	0	0.01						0.03	0.11	0.02	0.01	0.16	0	0	0.05	0	0.03		OFF	0.006	0.004	5	0.041	0.0168951	10		virus	7.173	0.1788	ns	No	F (1, 13) = 2.019	P=0.1788
Butter	Mouse #	1	2	3	4	5						1	2	3	4	5	6	7	8	9	10										Two-way RM ANOVA
		eyfp										chr2												eYFP			ChR2				Source of Variation	% of total variation	P value	P value summary	Significant?	F (DFn, DFd)	P value		eyfp - chr2	Predicted (LS) mean diff.	95.00% CI of diff.	Below threshold?	Summary	Adjusted P Value	t	DF
	OFF	0.04	0.03	0.04	0.01	0.01						0.02	0.02	0.04	0.04	0.01	0.11	0.02	0.03	0.01	0.04		OFF	0.026	0.00678233	5	0.034	0.00921352	10		Time x virus	0.6062	0.8919	ns	No	F (2, 26) = 0.1149	P=0.8919		No main effect
	ON	0.03	0.03	0	0.04	0.03						0.02	0.03	0.03	0.04	0.02	0.02	0.03	0.21	0.01	0.01		ON	0.026	0.00678233	5	0.042	0.0189033	10		Time	0.6062	0.8919	ns	No	F (2, 26) = 0.1149	P=0.8919
	OFF	0.03	0.02	0.04	0.03	0.01						0.02	0.02	0.01	0.12	0.04	0.01	0.03	0.01	0.01	0.01		OFF	0.026	0.00509902	5	0.028	0.010729	10		virus	1.384	0.4388	ns	No	F (1, 13) = 0.6379	P=0.4388
HF chow	Mouse #	1	2	3	4	5						1	2	3	4	5	6	7	8	9	10										Two-way RM ANOVA
		eyfp										chr2												eyfp			chr2				Source of Variation	% of total variation	P value	P value summary	Significant?	F (DFn, DFd)	P value		eyfp - chr2	Predicted (LS) mean diff.	95.00% CI of diff.	Below threshold?	Summary	Adjusted P Value	t	DF
	OFF	0.02	0	0.06	0	0.03						0.03	0	0.02	0	0.02	0	0	0	0	0.02		OFF	0.022	0.0111355	5	0.009	0.00378594	10		Time x virus	9.945	0.0511	ns	No	F (2, 26) = 3.342	P=0.0511		No main effect
	ON	0.01	0.01	0.01	0	0.01						0.01	0.01	0.02	0.04	0.08	0.01	0	0.02	0	0		ON	0.008	0.002	5	0.019	0.00781025	10		Time	0.5103	0.8434	ns	No	F (2, 26) = 0.1715	P=0.8434
	OFF	0	0	0.01	0	0.01						0.04	0	0	0.01	0.06	0	0	0.05	0.03	0.01		OFF	0.004	0.00244949	5	0.02	0.00730297	10		virus	1.352	0.5628	ns	No	F (1, 13) = 0.3527	P=0.5628
Chow	Mouse #	1	2	3	4	5						1	2	3	4	5	6	7	8	9	10										Two-way RM ANOVA
		eyfp										chr2												eYFP			ChR2				Source of Variation	% of total variation	P value	P value summary	Significant?	F (DFn, DFd)	P value		eyfp - chr2	Predicted (LS) mean diff.	95.00% CI of diff.	Below threshold?	Summary	Adjusted P Value	t	DF
	OFF	0	0.02	0	0.01	0.01						0	0	0.01	0	0	0	0.02	0.01	0.02	0.01		OFF	0.008	0.00374166	5	0.007	0.00260342	10		Time x virus	4.818	0.2166	ns	No	F (2, 26) = 1.623	P=0.2166		OFF	0.001	-0.01340 to 0.01540	No	ns	0.8633	0.1733	39
	ON	0	0	0.01	0	0						0.01	0.02	0.01	0	0	0.01	0.03	0	0.02	0.04		ON	0.002	0.002	5	0.014	0.00426875	10		Time	13.01	0.0229	*	Yes	F (2, 26) = 4.384	P=0.0229		ON	-0.012	-0.02640 to 0.002397	No	ns	0.1269	2.079	39
	OFF	0.02	0.01	0.02	0.01	0.01						0.02	0.02	0	0.03	0	0.02	0.04	0.03	0.03	0.01		OFF	0.014	0.00244949	5	0.02	0.00421637	10		virus	5.482	0.1791	ns	No	F (1, 13) = 2.017	P=0.1791		OFF	-0.006	-0.02040 to 0.008397	No	ns	0.5169	1.04	39
Water	Mouse #	1	2	3	4	5						1	2	3	4	5	6	7	8	9	10										Two-way RM ANOVA
		eyfp										chr2												eYFP			ChR2				Source of Variation	% of total variation	P value	P value summary	Significant?	F (DFn, DFd)	P value
	OFF	0.11	0.13	0.13	0.09	0.14						0.11	0.06	0.12	0.08	0.2	0.07	0.07	0.07	0.08	0.06		OFF	0.12	0.00894427	5	0.092	0.0135647	10		Time x virus	6.921	0.2432	ns	No	F (2, 26) = 1.494	P=0.2432		No main effect
	ON	0.21	0.12	0.11	0.08	0.02						0.11	0.07	0.08	0.07	0.09	0.16	0.12	0.12	0.07	0.08		ON	0.108	0.0308869	5	0.097	0.00943398	10		Time	6.578	0.2599	ns	No	F (2, 26) = 1.420	P=0.2599
	OFF	0.08	0.06	0.09	0.07	0.06						0.16	0.1	0.07	0.09	0.1	0.07	0.11	0.04	0.12	0.08		OFF	0.072	0.00583095	5	0.094	0.0103494	10		virus	0.5158	0.6388	ns	No	F (1, 13) = 0.2310	P=0.6388

## Sheet: 2f
2f	RT PP - Time stimulated vs unstimulated in HFD mice
Raw data			Descriptive statistics				Statistical analysis - Paired t test
Non Stim	Stim			Non Stim	Stim		One- or two-tailed P value?	Two-tailed
157.826	968.413		Number of values	18	18		t, df	t=6.984, df=17
274.436	692.11						Number of pairs	18
244.922	663.139		Minimum	122.2	540.5
367.028	674.137		Maximum	506.9	979.4		How big is the difference?
122.169	969.394		Range	384.8	438.9		Mean of differences (B - A)	431.7
420.507	543.205						SD of differences	262.3
343.489	687.437		Mean	299	730.8		SEM of differences	61.82
128.66	965.911		Std. Deviation	114.1	154.1		95% confidence interval	301.3 to 562.2
245.714	865.611		Std. Error of Mean	26.89	36.33		R squared (partial eta squared)	0.7415
136.698	979.434
281.391	788.721						How effective was the pairing?
304.192	720.477						Correlation coefficient (r)	-0.9108
282.671	620.135						P value (one tailed)	<0.0001
440.361	610.964						P value summary	****
506.941	557.901						Was the pairing significantly effective?	Yes
316.889	669.94
386.086	636.391
422.413	540.518

## Sheet: 2g
2g	Jelly consumed (g) in mice OFF HFD during optogenetic stimulation
Weeks OFF HDF	Raw data																		Descriptive statistics								Statistical analysis
																				Mean	SEM	n	Mean	SEM	n		Main effect - Two-way RM ANOVA								Holm-Šídák's multiple comparisons test
Week 1	Mouse #	1	2	3	4	5	6	7		1	2	3	4	5	6	7	8										Two-way RM ANOVA
	food (gr)	eYFP								ChR2									Laser	eYFP			ChR2				Source of Variation	% of total variation	P value	P value summary	Significant?	F (DFn, DFd)			eYFP - ChR2	Predicted (LS) mean diff.	95.00% CI of diff.	Below threshold?	Summary	Adjusted P Value	t	DF
	OFF	0.0421	0.0497	0.0612	0.1206	0.1927	0.0757	0.0588		0.0906	0.0572	0.0586	0.0798	0.0211	0.0573	0.0854	0.0454		OFF	0.0858286	0.0202882	7	0.061925	0.00811455	8		Time x virus	10.16	0.1231	ns	No	F (2, 26) = 2.273	P=0.1231		No main effect
	ON	0.0522	0.1053	0.0615	0.0334	0.0571	0.0699	0.0581		0.0565	0.1283	0.1548	0.1096	0.041	0.0648	0.2323	0.0514		ON	0.0625	0.00829374	7	0.104838	0.0232173	8		Time	2.568	0.5698	ns	No	F (2, 26) = 0.5749	P=0.5698
	OFF	0.1134	0.0419	0.0619	0.0325	0.0709	0.0558	0.057		0.1333	0.0694	0.0606	0.0386	0.0441	0.1339	0.0605	0.0379		OFF	0.0619143	0.0098305	7	0.0722875	0.0139607	8		virus	1.28	0.4504	ns	No	F (1, 13) = 0.6057	P=0.4504
Week 2	Mouse #	1	2	3	4	5	6	7		1	2	3	4	5	6	7	8										Two-way RM ANOVA
	food (gr)	eYFP								ChR2									Laser	eYFP			ChR2				Source of Variation	% of total variation	P value	P value summary	Significant?	F (DFn, DFd)			eYFP - ChR2	Predicted (LS) mean diff.	95.00% CI of diff.	Below threshold?	Summary	Adjusted P Value	t	DF
	OFF	0.1648	0.1068	0.0571	0.1205	0.0597	0.1017	0.0484		0.1234	0.0658	0.1509	0.052	0.1663	0.0765	0.0704	0.0765		OFF	0.0941429	0.015853	7	0.097725	0.0152051	8		Time x virus	13.38	0.0187	*	Yes	F (2, 26) = 4.656	P=0.0187		OFF	-0.003582	-0.08863 to 0.08146	No	ns	0.9169	0.1051	39
	ON	0.1196	0.0457	0.0478	0.0666	0.126	0.091	0.0673		0.4377	0.1638	0.2369	0.0559	0.0634	0.2411	0.281	0.0465		ON	0.0805714	0.0123028	7	0.190787	0.0481314	8		Time	15.24	0.0117	*	Yes	F (2, 26) = 5.304	P=0.0117		ON	-0.1102	-0.1953 to -0.02517	Yes	**	0.0075	3.233	39
	OFF	0.0936	0.0655	0.0306	0.1413	0.0615	0.06	0.0473		0.0607	0.075	0.0758	0.041	0.0503	0.0334	0.0571	0.0414		OFF	0.0714	0.0137036	7	0.0543375	0.00556719	8		virus	4.471	0.1705	ns	No	F (1, 13) = 2.105	P=0.1705		OFF	0.01706	-0.06798 to 0.1021	No	ns	0.8552	0.5005	39
Week 3	Mouse #	1	2	3	4	5	6	7		1	2	3	4	5	6	7	8										Two-way RM ANOVA
	food (gr)	eYFP								ChR2									Laser	eYFP			ChR2				Source of Variation	% of total variation	P value	P value summary	Significant?	F (DFn, DFd)			eYFP - ChR2	Predicted (LS) mean diff.	95.00% CI of diff.	Below threshold?	Summary	Adjusted P Value	t	DF
	OFF	0.0328	0.0268	0.1035	0.1388	0.2511	0.2137	0.0863		0.0948	0.0604	0.1212	0.0401	0.0674	0.0777	0.083	0.0291		OFF	0.121857	0.0323648	7	0.0717125	0.0104429	8		Time x virus	21.77	0.0035	**	Yes	F (2, 26) = 7.069	P=0.0035		OFF	0.05014	-0.02537 to 0.1257	No	ns	0.2001	1.657	39
	ON	0.1245	0.0829	0.0363	0.09908	0.01722	0.0507	0.0414		0.2078	0.0956	0.1498	0.208	0.0357	0.1763	0.3657	0.1126		ON	0.0645857	0.0145479	7	0.168937	0.0349685	8		Time	16.87	0.0103	*	Yes	F (2, 26) = 5.479	P=0.0103		ON	-0.1044	-0.1799 to -0.02884	Yes	**	0.0041	3.448	39
	OFF	0.0278	0.0759	0.0316	0.0694	0.0456	0.102	0.0362		0.0596	0.0506	0.0511	0.0416	0.0331	0.0321	0.0246	0.0203		OFF	0.0555	0.0104433	7	0.039125	0.00491251	8		virus	0.7872	0.4751	ns	No	F (1, 13) = 0.5409	P=0.4751		OFF	0.01638	-0.05913 to 0.09188	No	ns	0.5916	0.541	39
