# Supplementary material for: Changes in neurotensin signalling drive hedonic devaluation in obesity
Source: Nature. 2025 Mar 26;641(8065):1238–47. doi: 10.1038/s41586-025-08748-y (PMC12119351; doi:10.1038/s41586-025-08748-y)
Supplement: Supplementary file 5 — Source Data Fig. 3 [file 41586_2025_8748_MOESM5_ESM.xlsx]

## Sheet: 3c
3c	VTA DA whole cell patch
Raw data
Current (pA)	REG																							HFD
0	0	0	0	0	0	0	0	0	0	0	0	0	0	0	0	0	0	0	0	0	0	0	0		0	0	0	0	0	0	0	0	0	0	0	0	0	0	0	0	0	0	0
25	0	0	0	0	0	0	0	0	0	0	0	0	0	0	0	0	0	0	0	0	0	0	0		0	0	0	0	0	0	0	0	0	0	0	0	0	0	0	0	0	0	0
50	0	0	0	0	0	0	0	0	0	0	0	0	0	0	0	0	0	0	0	0	0	0	0		0	0	0	0	0	0	0	0	0	0	0	0	0	0	0	0	0	0	0
75	0	0	0	0	0	0	0	0	0	0	0	0	0	0	4.53378	0	0	0	0	0	0	0	0		0	0	0	0	0	0	0	0	0	0	0	0	0	0	0	0	0	0	0
100	0	0	0	0	0	0	12.5313	0	6.46592	0	0	0	0	0	8.31058	0	0	6.46738	0	0	0	0	0		5.24751	0	0	0	0	0	0	0	0	10.4731	0	0	0	7.09555	0	4.33526	5.29568	26.6667	0
125	0	0	0	0	0	0	22.4048	0	10.8905	0	0	0	0	0	11.1557	0	0	10.8617	3.885	4.92542	0	5.74218	0		11.1137	0	0	0	0	4.97678	0	4.61042	0	18.3762	0	7.57384	0	13.0173	0	7.43771	9.96016	0	9.66246
150	0	0	0	0	0	0	27.4116	0	15.1076	0	0	0	0	3.92003	13.1179	0	0	14.7059	7.30606	7.84266	0	9.22902	0		15.0462	0	0	3.0581	0	8.45633	0	9.71463	5.42804	22.8991	5.87544	13.0667	7.43771	18.7266	0	9.57746	13.2169	0	14.6045
175	6.30915	0	0	0	0	0	32.9634	0	18.555	3.81243	0	5.61325	0	5.37924	14.5349	0	6.93289	18.3963	10.4103	10.7236	4.45315	13.3398	0		18.68	0	0	7.35392	6.28733	11.7233	0	10.9195	7.79657	25.9848	10.2279	16.518	11.5207	23.1377	6.36017	10.9992	15.0234	5.17331	17.1936
200	11.365	0	0	0	0	0	35.8112	7.0809	21.1912	14.9925	0	9.48905	0	8.15661	14.892	4.36173	12.1238	20.8333	12.4915	12.9315	6.53975	17.532	4.9334		20.9098	0	0	10.6597	9.02178	14.7947	0	14.3361	11.4247	27.1654	15.4659	18.9949	15.2439	25.7098	9.98129	10.853	15.7815	6.72495	19.9418
225	16.1309	0	0	0	0	0	38.7803	10.2599	23.9625	13.6687	0	13.524	0	10.6098	14.7601	8.73154	16.4183	23.8416	14.6035	15.1778	9.3296	20.3319	5.86768		23.1529	0	0	13.4333	12.6827	17.6457	0	16.8735	13.3496	27.4088	19.8366	20.2429	17.7752	28.593	13.2005	12.3089	15.7199	9.29944	21.4615
250	19.4847	8.16401	6.00962	0	0	0	40.7822	14.3427	26.3895	13.1377	5.93925	17.7473	0	12.259	18.9514	11.8843	19.7133	24.6022	15.8887	16.879	10.6673	22.4929	9.26155		24.0041	0	0	16.2496	16.0037	20.6773	5.76535	18.923	13.8336	30.1737	24.2008	21.5585	19.7087	30.1205	16.2903	15.176	17.3539	11.3163	22.9162
275	23.2357	12.0756	7.1508	0	0	6.09969	41.3266	16.6456	28.2335	7.09037	9.31223	19.6144	0	14.1736	16.1342	14.2029	23.5497	26.103	16.433	18.3546	12.3415	24.8546	12.1739		25.7149	0	0	18.0659	17.7521	22.3726	9.18657	19.4696	13.9905	34.3439	27.2213	21.0754	21.3348	30.6295	18.4978	17.0384	17.6678	12.7353	23.8146
300	25.8357	15.5473	11.1607	5.51755	0	10.0685	41.7914	19.0246	30.1268	13.5747	12.4231	21.966	0	15.4525	16.4249	16.2866	26.0128	26.8872	16.4736	19.1652	13.6612	26.2847	13.8456		25.9992	5.20291	4.6066	20.371	19.9914	24.3718	12.8993	19.9099	15.9262	38.7747	29.4374	21.7566	22.7568	30.9062	19.7585	19.8151	21.3155	14.2077	23.9683
Current (pA)	REG			HFD				Statistical test
	Mean	SEM	n	Mean	SEM	n		Two-way RM ANOVA
0	0	0	23	0	0	19		Source of Variation	% of total variation	P value	P value summary	Significant?	F (DFn, DFd)	P value
25	0	0	23	0	0	19		Stimulation intensity x Diet	0.7457	0.1615	ns	No	F (12, 480) = 1.401	P=0.1615
50	0	0	23	0	0	19		Stimulation intensity	50.31	<0.0001	****	Yes	F (12, 480) = 94.51	P<0.0001
75	0.197121	0.197121	23	0	0	19		Diet	1.289	0.1736	ns	No	F (1, 40) = 1.919	P=0.1736
100	1.46849	0.71701	23	3.11125	1.49228	19		Holm-Šídák's multiple comparisons test
125	3.03762	1.19543	23	4.56466	1.30903	19		Norm - HFD
150	4.28873	1.51433	23	7.74251	1.62891	19		Current (pA)	Adjusted P Value		t	DF
175	6.58362	1.76015	23	10.7842	1.6933	19		0	P	>0.9999	0	520
200	9.33589	1.88978	23	13.0005	1.80693	19		25	P	>0.9999	0	520
225	11.1304	2.07902	23	14.8939	1.90789	19		50	P	>0.9999	0	520
250	13.6781	2.06365	23	17.0669	1.93378	19		75	P	>0.9999	0.09443	520
275	15.1785	2.08659	23	18.469	2.03298	19		100	P=	0.9994	0.7869	520
300	17.2839	1.99464	23	20.6303	1.86765	19		125	P=	0.9997	0.7315	520
								150	P=	0.7408	1.654	520
								175	P=	0.4483	2.012	520
								200	P=	0.6607	1.755	520
								225	P=	0.6214	1.803	520
								250	P=	0.764	1.623	520
								275	P=	0.7974	1.576	520
								300	P=	0.7787	1.603	520

## Sheet: 3d
3d	VTA DA (membrane capacitance- Cm (pF))
Raw data			Descriptive statistics				Statiatical test
REG	HFD			REG	HFD		Table Analyzed	Cm
79.6277	58.6968		Number of values	21	20		Column B	HFD
96.2659	59.625						vs.	vs.
117.087	109.605		Minimum	47.49	46		Column A	REG
89.408	90.0505		Maximum	133.8	123.1
79.5358	107.33		Range	86.33	77.1		Unpaired t test
57.6712	74.9299						P value	0.2785
103.517	94.5556		Mean	88.77	81.67		P value summary	ns
99.983	90.6611		Std. Deviation	22.53	18.58		Significantly different (P < 0.05)?	No
133.822	80.1188		Std. Error of Mean	4.916	4.154		One- or two-tailed P value?	Two-tailed
104.052	83.8796						t, df	t=1.099, df=39
129.498	46
70.6289	63.285
62.7779	65.2162
106.543	82.3313
72	81
77.0629	73
70.8457	80.9973
79.7231	79.7697
94.3988	123.096
47.4881	89.1576
92.2651

## Sheet: 3e
3e	VTA DA (Rm (MΏ))
Raw data			Descriptive statistics				Statistical test
Norm	HFD			Norm	HFD		Table Analyzed	Rm
129.996	189.149		Number of values	21	20		Column B	HFD
79.2003	150.134						vs.	vs.
87.0674	95.5254		Minimum	63.67	52.7		Column A	Norm
63.6677	52.7015		Maximum	339.8	193.3
75.7087	173.918		Range	276.2	140.6		Unpaired t test
339.842	70.418						P value	0.7047
154.97	138.223		Mean	132.3	125.9		P value summary	ns
141.453	58.6632		Std. Deviation	63.26	41.5		Significantly different (P < 0.05)?	No
140.755	90.2925		Std. Error of Mean	13.8	9.279		One- or two-tailed P value?	Two-tailed
204.973	163.303						t, df	t=0.3817, df=39
102.805	100
96.77	126.357
193.677	131.169
64.0825	137.005
150	123
115.783	93
141.452	193.295
79.199	149.415
123.844	111.788
189.356	169.709
102.996

## Sheet: 3f
3f	VTA DA (Vm (mV))
Raw data			Descriptive statistics				Statiatical test
Norm	HFD			Norm	HFD		vs.	vs.
-76.7243	-76.2723		Number of values	23	20		Column A	Norm
-73.8276	-82.7249						Unpaired t test
-80.0271	-88.8564		Minimum	-87.96	-88.86		P value	0.8507
-74.0395	-75.2728		Maximum	-58.09	-71.71		P value summary	ns
-78.7026	-75.6526		Range	29.86	17.15		Significantly different (P < 0.05)?	No
-79.3603	-78.5737						One- or two-tailed P value?	Two-tailed
-82.2769	-75.8056		Mean	-78.49	-78.87		t, df	t=0.1894, df=41
-86.7905	-76.9529		Std. Deviation	7.653	4.943
-78.9751	-73.4488		Std. Error of Mean	1.596	1.105
-83.8199	-82.1041
-79.4819	-72.6184
-86.9653	-71.7056
-79.5619	-82.6701
-68.5465	-84.7888
-81.04	-75.1849
-77.9989	-82.9519
-85.5339	-80.6418
-59.9575	-72.9663
-78.8543	-85.3456
-58.0948	-82.9293
-84.3728
-82.4682
-87.9575

## Sheet: 3j
3j NTS mRNA expression
REG	HFD
44.7535	50.9083
5158.71	19.5081
18.5653	1157.22
3030.71	870.089
2698.65	379.981
1277.75	948.919
9.33921	37.5012
1049.03	0
2812.67	345.886
451.062	2957.12
265.655	2.05587
0	847.55
1936.91	1.74062
950.501	2.44765
19.9259	70.1326
4.12614	358.807
233.773	226.535
2439.49	236.622
1067.91	180.65
478.861	0
1718.58
16.1212
181.479

## Sheet: 3g
3g mRNA expression
Gene	LogFC	LOG10(E1)*-1			Identification of gene families: The Gene Ontology (GO) terms for identification of specific gene families was obtained from QuickGO platform https://www.ebi.ac.uk/QuickGO/.
		non significant	Significant		Synaptic molecules Gene Family: GO:0005179 Hormone Activity, GO:0032098 Regulation of Appetite, GO:0007218 Neuropeptide Signaling Pathway, GO:0007269 Neurotransmitter Secretion, GO:0007268 Chemical Synaptic Transmission.
	-2.4489		2.27642
Npy1r	-2.70818		2.21081
Syt12	2.6051		2.20138
Inhba	3.39154		1.7745
Cartpt	1.62204		1.67032
Syn3	-1.8102		1.65524
Rela	2.03238		1.62943
Stx1a	-2.66782		1.53537
Stx2	-1.46188		1.50785
Npas4	-1.83333		1.49255
Inha	-1.96143		1.45481
Doc2b	1.8199		1.44156
Htr2c	-2.46805		1.39478
Htr1f	-1.52094		1.37684
Nts	0.985579		1.37341
Mef2c	1.47303	1.28738
Vamp1	1.31532	1.26931
Mecp2	-1.28708	1.24926
Apba2	-2.12527	1.23858
Lrp8	1.43454	1.18692
Ptprn2	1.06283	1.18456
Ctnnb1	1.25805	1.14519
Lin7c	-1.46754	1.11106
Grm4	-0.88094	1.10703
Trim9	1.18372	1.07075
Ppt1	-0.73644	1.06872
Gabbr1	1.7175	1.05238
Gabrg1	1.34906	1.04923
Apba1	0.867394	0.994208
Nsg1	1.02357	0.990306
Gabra1	-0.86885	0.958194
Dmxl2	-1.28459	0.954027
Stc1	-0.61344	0.903608
Grm5	0.880741	0.883499
Gabrd	1.4932	0.87631
Oprl1	-0.6237	0.873385
Usp14	-1.32037	0.864719
Exoc4	1.46813	0.842909
Cdh8	0.628417	0.831176
Vamp2	-0.7585	0.813293
Sv2c	0.577851	0.787763
Stxbp1	-0.65898	0.764448
Grin1	-0.92206	0.760412
Gabrg3	1.4805	0.74927
Gpr149	-0.71179	0.74816
Cntnap2	-0.93568	0.744479
Cacna1a	-1.27184	0.733266
Myo6	1.02028	0.729231
Penk	0.794191	0.723113
Nr3c1	-0.56272	0.70423
Tac1	0.60673	0.669114
Gabra4	0.659261	0.660116
Gabrb3	0.972237	0.657092
Ric3	0.567003	0.655351
Syn2	0.58223	0.652321
Syt4	0.922423	0.639272
Oprk1	0.806156	0.635487
Ckap5	0.72594	0.630493
Pak1	-1.10779	0.610383
Slc29a1	-0.72736	0.609751
Nlgn3	-0.5742	0.601048
Grik2	-0.95482	0.599979
Ext1	0.675399	0.593569
Grik4	-0.65994	0.588137
Erc2	-0.7455	0.586641
Stx3	-0.67753	0.586058
Cdk5	0.514867	0.581333
Snap47	0.548988	0.578913
Snap91	0.444666	0.552638
Nlgn1	-0.56655	0.550127
Gpr83	0.580207	0.546487
Sort1	-1.07882	0.543296
Gabrb2	-0.73608	0.523174
Etv5	-0.67232	0.51841
Dlgap1	-0.67353	0.513415
Vgf	-0.68387	0.504837
Glrb	-0.45275	0.490468
Syt5	-0.84124	0.483584
Grid2	-0.6707	0.482099
Fgf12	-0.41297	0.478962
Napb	0.62174	0.472684
Pafah1b1	0.777512	0.4718
Pdzd11	-0.56486	0.47096
Gls	0.685714	0.458123
Adora1	-0.33089	0.457381
Syt11	-0.60981	0.457001
Dlg3	0.400438	0.448468
Rac1	-0.6462	0.445032
Slitrk5	-0.41644	0.443101
Kif1b	0.540497	0.439233
Begain	0.509415	0.433103
Zzef1	-0.45912	0.431005
Lin7b	-0.53321	0.430563
Fndc5	0.490462	0.427854
Vps54	0.598213	0.422362
Htr1b	-0.65367	0.420109
Rims3	-0.98031	0.413725
Gabra3	0.60101	0.408218
Tpgs1	-0.69912	0.406462
Cacna1d	-0.46131	0.399802
Rapgef2	-0.34329	0.399727
Gria1	0.753604	0.391022
Ptchd1	0.369494	0.388547
Prkcg	-0.71861	0.385127
Gria4	-0.62207	0.375122
Plat	-0.35596	0.375119
Cplx1	-0.54597	0.372488
Adarb1	0.522465	0.37175
Cacnb3	-0.43105	0.36788
Rimbp2	0.50691	0.365068
Chrm1	0.463587	0.363744
Agrn	-0.54346	0.359545
Lypd1	0.738949	0.35926
Cnih3	0.311707	0.358377
Sptbn2	-0.55547	0.357346
Grm3	-0.48136	0.353536
Kcnq3	-0.43378	0.342192
Kcnma1	0.347941	0.341142
Myo5a	-0.76703	0.34095
Brsk1	-0.60277	0.337489
Ppfia3	0.334102	0.336429
Anks1b	0.50942	0.335804
Nf1	-0.53513	0.333383
Fmr1	-0.56954	0.327451
Nrxn2	-0.73924	0.325597
Apba3	0.686452	0.320604
Tor2a	0.366547	0.317265
Gabra2	-0.32398	0.312091
Stx1b	-0.47463	0.311618
Mink1	-0.34275	0.311151
Cnih2	-0.66739	0.310977
Crcp	0.506024	0.309533
Tenm1	0.467974	0.306336
Prkaca	0.482063	0.302737
Hrh3	-0.33082	0.29911
Braf	0.430024	0.298778
Sv2b	0.452238	0.281725
Dmd	0.543778	0.281046
Cep89	-0.41413	0.277266
Tsc2	-0.74601	0.273399
Snapin	-0.56758	0.272043
C1qtnf12	-0.31872	0.267166
Arid1b	0.297305	0.262747
Syn1	-0.35412	0.256034
Vdac3	-0.38316	0.255967
Cacna1c	-0.29675	0.250862
Dlg1	-0.30985	0.249289
Gria3	-0.25447	0.245463
Snca	0.42106	0.244811
Tnr	0.336171	0.244788
Atxn1	0.513476	0.242821
Celf6	-0.37324	0.235212
Prkn	0.456013	0.234469
Gabra5	0.320518	0.232977
Clstn3	-0.5023	0.231698
Grm1	-0.23807	0.230639
Clcn3	0.244088	0.228088
Comt	-0.26238	0.225184
Dlg4	0.24281	0.225153
Lrp6	0.505344	0.224139
Mpp2	0.303362	0.223526
Tmod2	-0.21122	0.217211
Ppp1r9a	-0.34333	0.216177
Cacnb1	-0.29125	0.215713
Cacna1b	-0.39596	0.215313
Fgf14	-0.25523	0.213768
Rab3gap1	-0.45932	0.204984
Asic1	0.307702	0.203993
Copa	-0.17909	0.199906
Syt1	-0.24922	0.193754
Unc13c	-0.3228	0.192209
Rims1	0.3247	0.192038
Egr3	-0.30823	0.187493
Grm7	-0.33386	0.183693
Stxbp2	-0.25039	0.182929
Dlg2	-0.20783	0.179411
Nrxn1	-0.26186	0.174448
Unc13a	0.194019	0.171559
Synj1	-0.16828	0.166192
Nrxn3	0.174778	0.162246
Pten	0.272328	0.155234
Rph3a	-0.20343	0.154037
Rasd2	-0.22969	0.153216
Prrt2	-0.33217	0.151934
Shc3	0.312069	0.146186
Lin7a	0.365416	0.146055
Otof	0.153368	0.143902
Syp	0.239377	0.143499
Cacnb2	-0.24076	0.142188
Psen1	0.271237	0.141931
Dgki	-0.37605	0.139565
Scrib	-0.23124	0.13471
Erc1	0.282168	0.130298
Npr2	-0.18359	0.126703
Mapk8ip2	-0.21354	0.126306
Camk4	-0.15428	0.125766
Grik5	0.27674	0.123565
Gipc1	0.2423	0.123153
Mchr1	0.156376	0.123035
Fchsd2	0.104938	0.122742
Ppp3ca	0.165246	0.116934
Npffr1	0.112617	0.116136
Cplx2	0.245873	0.114151
Aldh5a1	0.125399	0.112307
Vdac1	-0.11331	0.106607
Pcsk1n	0.145281	0.098632
Rims2	-0.12947	0.094948
Lrrk2	0.117782	0.094816
Park7	0.161551	0.093671
Eea1	-0.09011	0.092696
Sez6	0.282485	0.091385
Enho	-0.11006	0.091384
Cx3cl1	0.226793	0.090436
Htr2a	0.122503	0.088788
Gabrb1	0.106482	0.086383
Scg5	0.280677	0.084247
Ntsr2	-0.22441	0.076449
Grin3a	0.121028	0.0759
Prl8a1	-0.15344	0.075145
Cadps	-0.09566	0.069935
Grin2b	-0.10475	0.06669
Gabrg2	0.123137	0.066144
Grid1	0.110304	0.066087
Slc12a6	0.071951	0.059588
Pclo	0.092777	0.055811
Nlgn2	0.137178	0.055379
Chrnb2	-0.07314	0.054806
Tspoap1	0.058773	0.054322
Cacna1e	-0.16226	0.054149
Htr4	0.064855	0.051228
Drd1	-0.07636	0.047431
Tyro3	0.044525	0.046836
Gria2	0.053838	0.046631
Napa	-0.05844	0.046581
Sv2a	-0.04823	0.045443
Snap25	0.073007	0.042208
Lynx1	0.063406	0.041415
Large1	0.084311	0.039873
Ssh1	0.046823	0.037202
Xbp1	0.053134	0.03683
Prkce	-0.11866	0.035934
Snap23	0.039814	0.034038
Rab3a	0.073754	0.032463
Aph1b	-0.05125	0.030419
Grin2a	0.029172	0.027045
Celf4	0.033291	0.02663
Kcnq2	-0.03958	0.016728
Syt7	-0.03271	0.01352
Sorl1	-0.02032	0.013309
Clstn1	-0.00982	0.007889
Slc12a5	0.005748	0.006797
Cacnb4	0.007002	0.006113
Tpbg	-0.01016	0.005653
Pdyn	0.002231	0.004849
Cck	-0.04489	0.004651
Slitrk3	-0.01451	0.003243
Nr4a1	-0.00736	0

## Sheet: 3ghi each cell
3ghi each cell data
Gene name	Gene family	Trancriptomic diffrences analysis						REG																							HFD
	Synaptic molecules	LogFC	FC	logCPM	PValue	LOG10(E1)*-1	FDR	AT010	AT018	AT019	AT020	AT021	AT022	AT024	AT025	AT026	AT027	AT028	AT029	AT031	AT049	AT054	AT063	AT066	AT067	AT069	AT070	AT081	AT082	AT085	AT003	AT012	AT015	AT016	AT044	AT058	AT059	AT060	AT062	AT071	AT072	AT073	AT076	AT078	AT086	AT087	AT090	AT091	AT093
Npy1r	TRUE	-2.4489	-4.8978	5.20988	0.0052915	2.27642	0.638566	0	5.46451	0	7.56561	3.59073	0.459528	0.786741	25.1994	0	1.42732	35.6557	0	124.63	151.845	4.66023	36.6578	82.4513	53.5614	0.644617	24.8624	146.912	2.53612	9.42537	0	0	0	8.308	10.6134	0	1.52387	0	1.59209	14.9125	0	17.193	2.40457	25.1889	0	28.1397	0.707791	3.1222	0.0947905
Syt12	TRUE	-2.70818	-5.41636	5.00278	0.00615449	2.21081	0.638566	213.577	0	29.2658	0.55184	8.05706	0	30.9789	8.70672	1.65477	35.2483	12.8724	0.646381	19.8129	43.7445	2.43542	72.9216	0.889242	0	21.4836	0	0	1.18234	0	73.7756	0	0.391829	12.7349	0.200199	2.34469	0	0.785566	1.41359	0	0	4.35185	0.521543	0	0	6.24012	0	0	0
Inhba	TRUE	2.6051	5.2102	5.88784	0.00628959	2.20138	0.638566	0	0.928662	0.278099	1.29637	0.90945	0	159.368	54.1854	41.8763	1.90738	0.513621	1.85568	9.27299	2.16913	0	0	0.152577	56.1199	0.239039	0.709579	0.624041	1.26984	1.73898	31.6325	0	64.302	9.28421	5.79508	32.4525	2.9535	0	0.515696	23.9452	0.80083	0.195713	864.139	0.62797	0	0.145002	144.706	0	0
Cartpt	TRUE	3.39154	6.78308	5.37929	0.0168072	1.7745	0.768715	0	2.25992	0	0	0	0	4.99604	0	6.56149	0	214.771	3.1181	0	0	0	0	0	0	0	0	0.831688	0	19.5691	0	1220.66	0	0	0	0	176.664	0	2.27686	0	0	39.698	0	1347.7	0	0	0	135.196	0
Syn3	TRUE	1.62204	3.24408	4.56228	0.0213637	1.67032	0.831492	2.02656	0	0.939029	0.54837	0.53988	1.94155	1.6082	0.28976	1.26138	10.4004	3.09479	1.70374	13.0657	32.4603	7.2365	1.01956	42.0173	1.29181	5.24105	20.012	1.89056	7.23699	2.88025	0	9.1402	0.946664	0.58545	26.2002	10.0563	39.9113	11.8975	9.96076	37.3649	8.8838	4.95219	4.25055	13.4502	18.7457	1.42164	108.394	22.8	1.03739
Rela	TRUE	-1.8102	-3.6204	6.08655	0.0221188	1.65524	0.831492	60.3361	41.3104	126.379	0.713144	31.7947	152.843	60.5924	12.3447	0	0	0	0	75.1262	67.8512	164.22	0	32.277	212.903	105.805	41.1753	0	18.4273	0.17729	6.09935	35.1502	5.03926	19.7511	16.7027	18.0883	6.22664	0	34.0175	55.1958	57.1649	0	0.696247	0	2.87397	2.1615	0.266161	4.31033	0
Stx1a	TRUE	2.03238	4.06476	5.53414	0.0234729	1.62943	0.831492	0	36.9366	0	0	32.7824	0.602581	0	23.0227	19.3101	6.37394	0	5.54546	2.02472	59.4626	33.5477	0	77.6381	0	0	1.86293	278.816	0	16.1139	0	28.4846	17.2001	14.479	1.45813	30.5783	0	7.37894	23.8235	0	44.184	67.2866	0	74.6342	6.39297	7.75198	181.483	22.6344	583.376
Stx2	TRUE	-2.66782	-5.33563	4.584	0.0291494	1.53537	0.84998	3.10329	0	73.1719	0	1.37253	61.311	22.584	15.5767	58.509	0	0	0	0	6.4747	16.0775	144.128	0	0	0	0	34.734	0	53.7827	0	11.1275	0	0.633924	0	12.9379	0	0	0	0	0	0	2.3852	44.6142	0	0	0	1.40726	0
Npas4	TRUE	-1.46188	-2.92377	6.57421	0.0310565	1.50785	0.853696	2.54746	12.7641	0.137278	4.63155	372.663	0.730361	0	3.36543	127.216	53.0903	0.945242	30.2666	44.7148	39.3013	29.2049	0	23.5875	27.0481	0	99.8004	284.095	201.637	1.15151	129.847	12.71	10.7406	10.1479	1.90996	18.6735	17.8119	4.33274	31.2871	21.6147	16.3198	43.5786	4.81423	20.9089	23.5508	0.145713	3.23422	2.35144	36.3954
Inha	TRUE	-1.83333	-3.66666	5.38351	0.0321699	1.49255	0.856561	223.555	0	59.5404	0	63.1184	156.548	54.263	3.58977	132.796	0	162.198	247.048	6.34468	157.26	2.34235	60.7991	0	0	0	7.42754	160.972	54.1891	32.7338	0	114.842	32.729	39.3247	0	28.2568	0	0	25.5521	61.5319	0	0	7.0645	2.62821	0	12.069	1.65864	11.2951	0
Doc2b	TRUE	-1.96143	-3.92286	4.24756	0.0350905	1.45481	0.86784	0	0	8.85415	11.8878	10.0052	0	10.1197	8.61938	24.804	0.949322	0	0	14.815	4.05085	36.7346	5.07167	1.65996	15.8398	0	7.64255	0.181949	29.5492	2.53361	0	0	0.27032	6.16348	3.86467	2.91119	0	0	0	4.98148	3.05331	2.34205	0	8.69762	10.4758	0.425707	2.68146	0	0
Htr2c	TRUE	1.8199	3.63979	5.90052	0.0361778	1.44156	0.86784	116.394	0	0	10.6926	44.59	6.97258	0	0	91.7511	7.96906	0	13.7556	10.6175	0	18.8432	0	0	3.69249	0	1.97941	37.9733	4.42244	0.492358	34.5369	9.80993	1.76348	10.7848	237.443	35.5692	2.63518	10.4688	20.2186	5.25019	0	4.75458	370.444	34.7904	1.08792	4.86068	0.147062	0	0
Htr1f	TRUE	-2.46805	-4.9361	4.41166	0.040292	1.39478	0.86784	0	5.9112	21.1647	171.597	0.247871	3.34787	24.1213	0.122368	85.636	0	18.5063	0	27.8485	0	1.25834	0	34.2326	14.864	0	0	0	0	3.94639	0	0	23.8261	4.95648	0.577922	0.737001	0	0	32.725	0	0	0	0	8.10015	0	0	0	0	0
Nts	TRUE	-1.52094	-3.04187	9.12692	0.041991	1.37684	0.86784	44.7535	5158.71	18.5653	3030.71	2698.65	1277.75	9.33921	1049.03	2812.67	451.062	265.655	0	1936.91	950.501	19.9259	4.12614	233.773	2439.49	1067.91	478.861	1718.58	16.1212	181.479	50.9083	19.5081	1157.22	870.089	379.981	948.919	37.5012	0	345.886	2957.12	2.05587	847.55	1.74062	2.44765	70.1326	358.807	226.535	236.622	180.65
Mef2c	TRUE	0.985579	1.97116	7.74293	0.0423239	1.37341	0.86784	9.7084	104.825	9.58578	51.8434	197.686	22.6142	55.283	68.0504	39.2235	6.9505	172.296	16.4172	81.7244	266.014	50.175	19.729	131.998	267.805	19.0029	93.1975	19.9359	97.0859	148.908	6.45719	63.6682	19.3333	115.443	103.322	105.441	21.4031	28.4108	214.97	52.0206	7.55701	48.7561	821.476	48.1216	78.9891	70.9887	296.926	128.85	402.818
Vamp1	TRUE	1.47303	2.94606	5.29587	0.051596	1.28738	0.905999	0	39.2083	10.2407	8.32923	17.335	22.9573	1.19393	6.74315	3.62451	0	3.12514	22.7086	0.673838	30.4486	0.544648	0	68.8614	0.148544	17.8132	67.4789	158.11	60.785	16.1492	3.96747	0	11.3301	2.98454	11.2582	7.73962	0.709987	0.474898	43.9526	2.43781	31.332	0	291.899	24.7487	0.937374	32.4907	151.104	12.2371	0.0947136
Mecp2	TRUE	1.31532	2.63063	5.7004	0.053788	1.26931	0.906562	0	0.112033	17.351	1.25142	2.95519	0	5.86126	9.05658	9.05321	11.7136	5.01094	3.81693	3.77572	3.24476	1.37398	7.85025	0.55777	6.17397	0.139789	21.9271	1.28677	44.0195	10.1056	5.58799	7.23867	0.220775	14.3708	24.0365	4.10605	5.09489	0.519023	18.761	0.42802	13.0464	3.96579	42.3852	6.75606	179.881	19.0238	2.06879	8.93257	0
Apba2	TRUE	-1.28708	-2.57415	4.97288	0.0563299	1.24926	0.906562	100.342	69.6577	30.5277	70.9702	3.10606	50.7785	13.1039	24.8417	23.2594	17.4065	42.2976	102.271	4.39602	50.0029	0	13.0139	24.0065	23.0669	12.722	11.83	29.6628	1.33415	47.6357	0	0	5.59013	11.5367	0	13.5539	6.92517	10.6446	31.9564	5.28991	28.979	217.016	0	14.1526	20.8894	3.15766	18.3596	12.4497	2.01962
Nucb2	TRUE	-2.17629	-4.35258	4.70222	0.0567275	1.24621	0.906562	63.8768	180.559	0	0	0	0	0	18.8328	0	0	0	3.46124	0	204.629	0	318.558	269.788	71.9555	0	1.25697	3.85264	0	17.2911	0	0	8.91803	0.373551	92.569	16.9993	0	46.0817	11.8969	0	0	0	5.5218	0	0	0	14.9643	2.42726	5.08316
Lrp8	TRUE	-2.12527	-4.25053	3.88328	0.057733	1.23858	0.906562	1.16838	0	7.23362	1.4834	2.66948	0	0	17.7615	0	0	0	0.739176	30.6433	77.0742	0	0	0.947854	1.72449	0	32.9307	1.03106	0	0	0	0	5.40645	3.40013	1.53289	4.09314	0.623103	6.89667	2.72514	0	0.301536	0	0.37972	1.46705	0	0.693392	0	0	0
Ptprn2	TRUE	1.43454	2.86908	6.48427	0.0650254	1.18692	0.908675	13.367	1.74144	20.2863	12.6111	3.07286	0	0	13.0075	0	51.7688	33.0129	0	40.1023	354.131	2.24055	0	36.9347	1.25286	137.084	18.7595	0	0.314677	23.3718	128.889	22.8188	0	1.05927	80.4913	3.22394	10.2551	0	30.0913	17.3179	3.71225	0	488.914	4.56474	3.0107	3.37295	82.0874	4.05816	211.164
Ctnnb1	TRUE	1.06283	2.12565	7.35804	0.0653799	1.18456	0.908675	0	25.7369	215.948	13.3847	70.0713	26.2672	245.415	121.832	194.857	11.2317	5.64365	100.305	481.557	22.5675	41.8612	3.33142	71.342	152.085	0	118.268	417.982	34.8531	113.196	3.61241	81.0595	2.2985	167.793	28.1778	21.0754	0	28.1594	79.7468	379.372	44.6799	128.467	1119.37	281.346	14.0631	82.7433	431.506	58.1198	317.39
Lin7c	TRUE	1.25805	2.5161	5.46017	0.0715837	1.14519	0.921012	0	27.5016	23.1721	0.864697	227.5	38.0132	0.923571	2.26354	12.3615	0	0	23.1206	3.17107	138.413	6.17144	0.998712	102.096	0	2.54065	10.0429	11.4069	7.05833	12.6599	59.5372	18.1086	13.3794	3.64205	5.37846	17.8159	5.8286	0	52.2081	0	50.3004	8.1729	3.75397	32.2567	6.01062	21.5733	13.1467	58.6334	47.4543
Grm4	TRUE	-1.46754	-2.93508	5.35608	0.0774352	1.11106	0.931683	118.328	18.0744	34.4277	3.2821	0.210395	33.1059	24.6462	25.2506	16.0117	0	1.05104	0	4.21669	140.12	1.93383	101.01	25.705	0.933235	0	30.7771	16.6744	3.85704	4.31495	17.2402	48.0611	0	13.4061	31.1092	44.5966	8.88994	0	0	12.1988	2.79682	2.22451	0	1.7236	0	0.962937	0	0	0
Trim9	TRUE	-0.88094	-1.76188	7.5205	0.0781569	1.10703	0.934283	11.6068	375.036	225.938	104.698	189.299	123.197	29.1423	57.2666	36.9452	40.5142	114.611	145.33	208.404	39.7313	60.8891	186.486	270.323	90.7243	18.1686	61.0484	208.465	103.996	60.3774	94.6618	38.5806	118.577	98.5406	36.4096	8.31354	0.989141	12.6169	188.479	27.3808	0.892359	38.5179	3.72546	29.977	18.7505	203.317	96.3718	466.581	0.12131
Ppt1	TRUE	1.18372	2.36745	6.22353	0.0849663	1.07075	0.9551	0	7.02591	80.0076	0	28.2376	23.5798	136.513	55.3927	26.604	4.32331	129.667	58.8929	130.704	39.7778	0	0	43.4558	0.387838	23.1024	34.1046	0	11.0339	38.9421	26.0211	206.684	12.8174	65.3867	50.4989	27.9738	12.5751	7.94031	137.271	13.0739	3.57868	141.526	4.06707	0.676801	9.13496	68.2534	2.59069	11.8217	845.053
Gabbr1	TRUE	-0.73644	-1.47288	7.58392	0.0853641	1.06872	0.9551	62.5978	21.9794	178.752	85.8363	56.5512	72.6476	68.3697	209.148	85.0611	213.618	10.7061	161.324	184.542	79.5686	61.1536	140.857	46.2045	103.746	118.495	113.2	90.7237	19.37	76.6603	30.9896	36.1358	42.0529	34.251	90.4928	71.4559	21.8122	15.8509	63.6904	15.9293	3.12953	63.1029	11.5332	86.8543	21.7271	155.155	263.931	18.6189	46.3743
Gabrg1	TRUE	1.7175	3.43499	3.9801	0.0886381	1.05238	0.9551	0	0.458941	0.334621	2.14991	0	0	0.499229	0	0	0	0	23.9902	0	25.629	0	0	4.42788	7.57908	12.1679	0	0.305667	1.32542	17.2387	0	19.3149	7.24719	0.210005	29.8366	2.26795	0	1.05816	0.442691	0	0	0	0	26.5327	17.5421	72.0241	0	13.1305	0.145915
Apba1	TRUE	1.34906	2.69812	4.45093	0.089283	1.04923	0.956736	0	0.175147	1.871	0	0.0890802	0	0.569907	1.83942	1.13868	8.52451	0	0.248417	3.55686	0.997354	3.72981	2.01422	4.39345	6.08669	0	1.0873	0.116032	17.3017	5.4189	6.75513	6.00983	6.73242	1.52917	1.64711	1.06962	0.608005	0	8.75354	19.96	17.8505	0.937754	26.7731	3.99857	4.15207	0	0	6.19802	0
Nsg1	TRUE	0.867394	1.73479	7.08458	0.101343	0.994208	0.96188	50.6772	30.2769	376.005	10.1629	205.047	37.7496	0	64.6026	7.58274	79.4222	101.32	2.81306	62.1124	228.941	13.0576	171.732	152.725	0.707186	191.584	160.215	131.896	41.1551	251.296	164.051	18.6008	41.0676	67.6164	59.4668	58.7605	62.5433	20.9362	54.8266	136.513	311.063	48.3913	780.583	142.065	22.2558	223.825	107.096	91.838	483.116
Gabra1	TRUE	1.02357	2.04713	6.31545	0.102257	0.990306	0.96188	4.00927	83.8649	13.3114	7.36561	23.6604	113.21	53.7231	5.26896	24.9633	2.05881	0	11.7962	115.613	40.7203	24.1608	0	37.2422	1.67959	0	0	35.1668	2.74596	47.6164	3.86056	0	55.4576	4.36718	54.2894	32.9505	8.14194	5.5	43.4283	3.20395	169.927	33.6594	4.96292	87.5654	8.81225	88.3613	57.1579	120.515	120.565
Dmxl2	TRUE	-0.868846	-1.73769	7.35611	0.110105	0.958194	0.965507	23.4385	59.1927	106.561	182.113	56.8307	70.8958	51.8991	33.7971	48.3919	81.6441	78.2659	20.4828	25.5715	63.1699	3.90299	224.21	71.1322	31.9464	85.9688	41.3439	217.475	9.64354	124.767	0.939289	60.291	56.7306	30.8995	152.876	12.4644	16.3094	0.971658	144.157	171.776	21.124	0	0	131.475	8.56211	62.6812	38.2332	3.16382	0
Stc1	TRUE	-1.28459	-2.56917	4.7462	0.111166	0.954027	0.965507	0	58.969	3.4982	2.21207	50.1066	0.278412	43.0476	3.65102	4.61454	5.93558	10.8381	4.45218	0.232273	1.30974	0.749791	3.77493	0.346028	77.7994	3.29237	5.97438	3.41519	0.208038	0.440015	1.85251	0	26.8339	0.131115	1.11912	1.73303	0	0	0.278347	23.9303	3.70923	2.13581	1.30114	0	5.55269	0.110952	3.17799	13.9564	0
Grm5	TRUE	-0.613443	-1.22689	8.27608	0.124851	0.903608	0.965507	149.694	153.539	205.661	51.0942	101.772	120.083	41.2405	27.0391	94.621	22.8938	90.9877	99.9876	115.941	400.111	30.1469	67.0209	61.7585	85.1131	17.7211	64.9861	190.243	55.1568	81.758	121.581	67.4389	71.3175	43.394	157.309	70.1404	8.26284	8.14164	117.151	19.9495	38.5727	79.9063	0.673034	119.35	39.9457	101.435	8.99603	70.4217	2.35264
Gabrd	TRUE	0.880741	1.76148	7.27714	0.130768	0.883499	0.965507	34.168	36.2495	113.014	55.3605	363.809	125.734	265.634	137.843	75.8938	2.37747	3.46429	95.3381	228.409	194.296	26.0644	221.75	54.1436	0	0.871776	146.941	0.466984	77.3942	1.3198	4.66955	610.168	42.0695	83.0668	332.885	95.876	0	16.5433	87.0486	32.3026	35.5628	223.998	0.515687	126.421	112.825	307.276	329.621	16.7715	436.727
Oprl1	TRUE	1.4932	2.9864	5.85187	0.132951	0.87631	0.965507	0	0	0	0	0	26.7864	0	27.2651	0	0	4.22187	0	0.229331	77.078	0	130.105	36.5466	0	0.526728	24.3	93.6672	5.66987	16.5081	182.868	42.4078	0	0	0.66103	4.19795	0	0	65.953	209.558	0.685289	63.9039	0	0	7.44243	1.33369	1.29062	1.72242	364.279
Usp14	TRUE	-0.623696	-1.24739	8.21598	0.133849	0.873385	0.965507	600.915	1559.87	756.429	1609.62	677.527	992.597	2322.09	437.9	1761.56	3560.71	2250.72	1755.75	572.829	137.98	693.936	236.687	243.708	217.418	617.232	304.263	218.695	536.951	277.421	1101.89	803.401	1325.78	599.434	515.184	236.279	909.716	449.969	173.91	357.683	444.105	434.064	154.98	293.44	1180.15	152.485	306.52	760.85	40.9823
Exoc4	TRUE	-1.32037	-2.64074	5.27466	0.136547	0.864719	0.965507	0	115.961	23.6593	68.2662	0.273094	3.59417	1.60085	1.16614	20.1238	0	3.67076	2.5893	2.97336	144.34	93.8267	0	4.22243	68.2022	109.864	7.26809	0	2.11134	9.76188	0	10.3993	0	5.8639	0	10.7803	0	0.568379	36.3572	0.520142	0	0	0	5.36591	0	25.6057	20.5186	26.6311	0
Cdh8	TRUE	1.46814	2.93627	5.19362	0.143579	0.842909	0.965507	3.18258	0.774532	0	10.7193	0	0	0.841906	8.19195	0	0	0	105.792	9.58037	30.1263	0	0	0	58.5637	0.487858	4.26944	0.695	0	6.04034	45.8452	48.6248	12.2585	6.08863	0.454662	0.420096	1.55977	0	0	0	0.282167	0	0	0.357595	1.91975	0.400077	1.86703	2.66207	300.041
Vamp2	TRUE	0.628417	1.25683	8.33529	0.147511	0.831176	0.965507	110.575	246.407	57.302	28.9287	305.321	56.53	139.822	156.367	820.725	6.06961	25.0746	0	317.007	358.593	76.348	419.168	340.608	359.192	178.432	286.509	301.936	163.85	413.478	51.0227	150.54	112.356	197.479	203.43	117.857	103.595	50.3745	211.581	266.405	208.485	321.9	768.142	306.737	208.543	555.368	587.173	241.34	255.126
Sv2c	TRUE	-0.758504	-1.51701	6.91862	0.153712	0.813293	0.965507	36.4162	9.8419	6.21031	47.234	32.2931	33.4805	100.306	36.3621	19.7795	0.948448	1.32633	11.4753	42.5851	70.173	1.49826	2.78729	16.4289	76.1257	0.746563	35.4314	41.8946	17.8971	5.21205	0	17.3467	25.9203	15.9946	15.1822	18.4121	5.28221	3.60966	66.8359	39.849	5.0594	27.7815	0.0976485	8.1085	33.6912	17.8411	8.66042	15.0493	0
Stxbp1	TRUE	0.577851	1.1557	7.83583	0.163019	0.787763	0.965507	855.313	39.8462	71.7758	21.4286	48.7032	59.9012	271.323	32.5327	32.0369	43.0142	95.5829	44.6499	189.579	353.851	25.3453	346.632	70.1368	58.0572	62.751	56.0704	228.461	25.3081	141.279	59.1227	91.4894	78.6224	144.17	163.726	97.9508	42.6191	17.9268	50.5227	211.809	79.2366	75.805	306.598	83.8658	36.999	170.322	49.7084	223.054	178.62
Grin1	TRUE	-0.658979	-1.31796	7.74621	0.172009	0.764448	0.965507	2.14508	60.9408	319.357	250.599	170.183	115.75	39.1423	72.9646	48.6522	68.9837	72.7738	104.383	225.584	123.108	8.54017	301.605	51.9097	4.29185	6.08978	54.3993	401.417	25.1032	70.0771	157.692	162.887	84.9543	43.2048	182.374	144.782	12.1181	10.9207	139.369	54.4919	44.0779	100.183	1.82429	10.9449	32.8428	58.7936	14.7995	60.0987	0.0666655
Gabrg3	TRUE	-0.922063	-1.84413	5.95052	0.173615	0.760412	0.965507	2.32582	70.2356	13.6731	22.1302	12.5872	87.801	7.19596	20.5414	43.2345	204.201	98.8303	51.2492	66.7233	223.988	21.2811	19.6388	45.808	0.342775	0.31128	7.71653	7.06447	6.73993	8.57315	0	23.9069	69.0688	9.11226	19.2769	7.71307	0	0.270729	0.238353	27.483	0.0778479	6.58667	1.46819	2.62145	0.255917	23.042	0.270198	0	0.164774
Gpr149	TRUE	1.4805	2.96099	3.99502	0.178127	0.74927	0.965507	0	17.2408	0.208366	0	0	0	25.9001	9.79456	0	0	0	0	0.461549	0.2661	0.745138	0	0	0	0	4.61697	0.424708	0	35.5953	0	0	0.280019	3.64766	0	0.430517	0.972885	1.96875	37.6844	0.22431	0	19.4025	0	0	0.601952	68.5679	0.490069	1.8004	0
Cntnap2	TRUE	-0.711785	-1.42357	6.92254	0.178583	0.74816	0.965507	1.88597	87.1235	54.0975	44.0346	131.82	44.5503	308.914	162.227	33.2539	366.224	101.989	53.4231	10.7175	221.996	15.605	57.1005	129.153	267.772	0.492213	36.2657	174.818	5.77652	51.2034	4.80348	55.7441	18.0503	27.1242	155.145	59.7369	5.14677	20.0448	37.9848	27.8715	187.337	41.5272	3.55012	40.877	3.59441	43.53	64.8956	2.98059	40.5248
Cacna1a	TRUE	-0.935675	-1.87135	5.78608	0.180103	0.744479	0.965507	1.02306	3.34059	77.7523	65.0954	240.563	126.928	12.092	0.538794	27.0104	1.07055	16.9834	164.051	90.8007	150.398	9.35821	1.14593	119.744	146.711	2.18338	17.9655	28.4342	12.1057	5.97604	0.987323	16.026	66.0981	11.1035	15.6994	87.976	124.413	6.57419	4.26017	52.1729	2.12098	3.95598	0.235494	12.0778	0	180.284	0.53756	1.48906	0.195149
Myo6	TRUE	-1.27184	-2.54368	4.2419	0.184814	0.733266	0.965507	0	52.8966	30.0799	0	1.11737	1.08228	8.27079	5.33585	35.0124	0	0	2.41959	49.7847	0.974656	1.21055	27.3221	37.7027	0	0	4.15716	3.27304	3.83841	5.48562	0	0	0.435192	2.84912	4.67225	28.6781	7.25996	0	0.411441	0	4.3317	0.63136	0	0	0	0.168088	0	0	0.0395252
Penk	TRUE	1.02028	2.04055	6.2261	0.186539	0.729231	0.966479	1016.59	22.8638	98.991	38.9137	1.34924	0	1.08925	21.555	4.05212	98.3129	8.97276	26.5344	5.27675	3.51874	0	163.455	38.8432	4.94795	123.461	41.3428	7.71993	63.2926	54.4076	0	0	2.95606	107.871	0	363.175	0	12.5951	159.849	14.0329	20.0497	0	150.902	59.7916	90.7507	2239.26	3.08479	0	18.197
Nr3c1	TRUE	0.794191	1.58838	6.34776	0.189185	0.723113	0.966479	0	126.486	17.2788	117.765	4.97048	15.1446	2.05848	7.63845	31.3696	0.822204	8.10031	36.9573	10.885	60.236	0.625961	2.92863	6.32899	49.8743	0.304352	7.02408	39.1543	49.7544	12.8541	33.3555	0	10.7881	27.1837	18.7521	14.8862	15.9575	2.98182	27.0748	0	34.7563	17.774	23.9029	34.7122	2.53074	89.4765	1.09203	31.2186	180.006
Tac1	TRUE	-0.562718	-1.12544	10.4299	0.197593	0.70423	0.966479	7229.32	2157.86	3430.38	3796.79	2923.69	5685.17	7116.18	7127.22	3179.17	2512.84	2064.51	1122.66	4314.51	3357.5	454.122	479.876	232.253	1315.55	14.189	1606.78	2631.83	1846.67	1311.39	2004.09	1439.13	8929.55	177.298	4598.42	1129.06	646.262	310.055	2915.7	1705.88	646.908	1959.31	11.0849	2215.86	823.785	553.559	901.102	594.874	3049.29
Gabra4	TRUE	0.60673	1.21346	7.37658	0.214233	0.669114	0.974007	284.471	21.4566	37.9379	6.94177	122.913	51.6551	201.799	58.1532	43.9217	34.5518	36.9696	112.829	91.7839	56.3062	4.60103	119.157	180.281	69.0595	1.92615	93.5486	43.2176	2.55465	17.8054	20.8699	21.1644	148.294	13.786	202.545	17.289	1.96841	14.8729	83.8782	94.6567	14.9962	21.2153	153.766	104.869	26.1674	92.7896	24.1924	8.33748	284.686
Gabrb3	TRUE	0.659261	1.31852	7.49637	0.218718	0.660116	0.975195	179.625	0.210995	40.0399	492.092	14.6408	9.64341	59.8026	53.7211	22.1777	14.6066	5.20483	44.1707	46.7445	84.2538	2.22954	110.54	21.9293	77.2309	232.662	42.075	91.1794	2.24861	46.3035	220.596	17.1031	264.405	34.2582	327.004	24.5526	7.99882	3.41543	50.6685	56.4049	19.6569	43.6597	0.322097	19.7716	29.7621	106.51	30.612	111.795	426.708
Ric3	TRUE	0.972237	1.94447	5.0599	0.220246	0.657092	0.975195	49.5364	0.91143	63.6263	0	4.47247	9.01096	87.7144	1.47366	0	9.91304	29.6457	0	0	19.7338	0	0	47.969	0	13.0585	29.5814	11.4897	6.66752	8.86194	0	52.1313	0	2.1614	27.1486	1.14629	24.5495	2.83454	9.20834	63.5802	0.840328	0	3.71272	23.41	3.31337	22.4237	120.086	6.31616	35.379
Syn2	TRUE	0.567003	1.13401	8.12166	0.221131	0.655351	0.975195	196.712	140.55	123.227	63.4267	24.9093	69.164	64.179	129.764	145.46	5.54319	116.788	56.0151	135.72	241.688	38.5447	112.884	276.185	37.2106	90.4812	160.444	62.8897	134.282	185.928	57.0031	69.74	20.8832	56.2401	24.9995	70.0559	8.9616	23.743	204.042	443.802	206.986	217.625	0	175.966	67.7892	165.298	248.508	204.115	824.17
Syt4	TRUE	0.58223	1.16446	8.12456	0.222679	0.652321	0.977022	6.28051	333.02	25.3685	60.4719	21.9984	33.8484	84.6108	57.5002	35.0263	6.43945	21.1614	22.4082	44.3979	123.958	23.5371	36.5833	84.1245	343.338	21.0235	147.463	333.111	59.3469	93.078	161.236	0	169.576	30.0318	156.506	38.5197	20.1398	25.0955	197.412	536.917	32.5239	72.845	1.41069	55.1676	2.62128	358.069	50.3259	286.286	255.018
Bbs2	TRUE	-1.09587	-2.19174	4.87959	0.224363	0.649048	0.978381	0	0.809603	143.146	0	73.6875	66.5242	83.2619	25.7277	63.6124	0	149.977	0	36.4795	0	5.22867	0	41.9332	0.291446	0	43.7692	0	118.404	8.6806	0	5.1293	54.8583	23.4836	32.6636	78.3693	0	0.934012	90.03	37.6076	0	0	0.304774	10.5571	6.89275	1.92358	0.232369	11.9267	0.0846814
Oprk1	TRUE	0.922423	1.84485	6.21677	0.229471	0.639272	0.978784	3.01241	0	61.3186	37.8358	65.9798	19.1574	1.1392	0	10.9717	0	30.2557	0	44.6612	78.0151	1.33964	0	49.1954	0.183735	0.558078	54.5588	25.2275	0.318024	0.36649	4.53407	24.7741	209.816	3.38334	149.212	18.4128	0	12.7987	85.4958	139.865	0	0.546574	0	0.302013	0.912017	5.96842	0.731763	3.16824	2.77402
Ckap5	TRUE	0.806156	1.61231	5.60729	0.23148	0.635487	0.978784	8.69226	0	18.3314	64.9007	3.75277	0	13.0536	11.6137	20.3721	9.12791	13.8427	3.87883	2.14774	9.35682	125.138	6.478	19.1858	7.78126	3.44434	21.0837	4.25082	1.91246	17.5369	0	40.6478	0.179719	6.47453	80.0051	27.1176	97.2524	2.95376	53.9938	36.0676	22.6991	8.60146	0	17.2492	132.366	13.9261	7.75288	29.9484	0
Pak1	TRUE	0.72594	1.45188	6.48228	0.234157	0.630493	0.980336	0	346.896	40.0418	21.0314	44.5405	56.9676	10.6352	43.7074	21.5665	0	36.1537	0.657642	0	15.3877	83.0971	116.65	184.579	1.33872	1.17899	85.0064	12.1155	1.22728	43.0774	0	48.9597	279.868	19.8284	91.5898	41.1644	4.68304	4.66835	21.7589	18.0758	289.124	20.3755	70.8691	69.7756	49.9528	71.0925	62.7314	128.522	123.733
Slc29a1	TRUE	-1.10779	-2.21559	4.96838	0.245254	0.610383	0.984451	0	21.5014	0.640142	3.16651	61.5629	0	13.4228	11.1956	13.2706	0	56.812	0	127.047	380.771	9.14372	0	64.3943	67.9382	0	0	0	36.1527	11.5939	156.364	0	60.7589	8.85585	11.7701	20.1257	2.80707	6.3768	15.7203	0.544095	0.510729	11.0636	0	17.5119	80.3293	0.779154	0	0	0
Nlgn3	TRUE	-0.727361	-1.45472	6.03968	0.245612	0.609751	0.984451	0.960276	15.3129	82.1056	8.12393	8.89719	66.0158	11.8347	22.8378	42.3414	19.5584	0	30.8206	121.373	24.3972	0.38506	6.80178	9.3215	0.0224492	2.1495	23.8638	40.0995	1.14702	68.6975	36.6807	10.0517	18.5609	4.90977	10.8793	61.34	23.1596	28.1848	38.3538	1.60016	10.1142	20.7863	19.4076	20.6032	9.5167	120.464	0.176233	0.467886	0.0303576
Grik2	TRUE	-0.574201	-1.1484	7.14563	0.250583	0.601048	0.989144	12.5325	113.298	14.4231	5.9858	50.415	31.8889	23.4723	39.7303	15.6323	18.6145	51.855	40.0149	127.257	150.55	3.90934	0	117.375	15.8456	34.0615	54.0217	192.335	17.3697	12.0335	56.2763	18.6914	41.5689	12.9698	84.0045	29.3645	19.5037	2.00644	25.5378	93.3719	8.78224	155.324	1.33467	41.9584	83.5481	58.8464	131.924	2.75406	3.44784
Ext1	TRUE	-0.954818	-1.90964	4.75139	0.251201	0.599979	0.989144	51.9227	11.8234	5.78645	0	7.67272	16.3877	0	20.3839	9.91035	17.8039	100.617	23.4157	9.93963	87.6817	0	0	61.6326	47.5753	0	40.6788	8.98297	3.21532	32.0735	0	18.5843	0.296591	3.17798	0	0	0	4.16891	61.2153	11.6119	0.188669	0.161245	0	7.18853	0	10.8404	0.5174	2.14031	0
Grik4	TRUE	0.675399	1.3508	6.02554	0.254936	0.593569	0.989144	1.32663	82.0127	4.82615	8.68647	4.14938	4.34605	69.8689	5.66085	6.45339	11.0412	17.1457	17.4658	1.78597	0.654784	8.43572	2.45822	0.967167	1.29387	5.62426	23.5756	2.6192	19.2596	2.91689	1.2794	7.66428	52.4865	4.93257	2.773	1.51439	11.0038	5.5036	4.66668	20.663	16.4812	15.7336	187.489	4.12114	40.5315	12.2552	8.0131	35.6794	0.872912
Erc2	TRUE	-0.659941	-1.31988	6.38476	0.258145	0.588137	0.989921	819.053	45.7794	154.105	128.104	71.738	62.3005	204.997	55.1315	14.4265	0	0	43.9746	85.4861	30.846	2.84304	48.6876	466.277	45.1305	262.17	42.2137	61.6806	6.74229	11.7864	43.039	111.625	13.4758	11.9518	48.6963	33.0386	114.146	6.60455	30.1915	51.4072	1.68908	6.01514	2.05322	44.5141	16.4562	21.5337	59.8072	27.1392	0.457347
Stx3	TRUE	-0.745498	-1.491	5.97205	0.259035	0.586641	0.989921	54.8926	434.605	29.6607	20.8174	6.56419	9.84181	0.48561	67.2697	16.8	31.6011	17.7407	7.56852	84.4523	1.14507	15.2014	3.0813	92.2212	88.129	0.665829	28.4961	12.3096	195.679	73.1559	24.6072	43.5606	7.10153	13.3487	271.227	35.7843	135.298	6.07867	5.62312	15.828	0	57.3189	0	14.3711	54.8722	7.0187	3.5689	40.391	0.635754
Cdk5	TRUE	-0.677532	-1.35506	6.49348	0.259383	0.586058	0.989921	58.0434	220.039	69.7347	6.85215	69.4156	72.1165	13.9823	85.2673	11.1626	0	6.38742	173.803	145.453	43.1752	32.1817	191.58	115.38	244.905	109.68	131.407	58.3408	44.2145	111.414	18.2831	92.4788	199.236	23.2245	64.8645	91.3298	0	8.85787	0.612936	0.503954	87.1923	35.9667	31.4109	0.437791	28.4053	75.9413	3.30201	44.6589	297.033
Snap47	TRUE	0.514867	1.02973	7.33333	0.262221	0.581333	0.989921	23.5156	43.2626	85.3214	1.07859	115.502	167.859	85.8551	268.315	312.727	18.8597	1.75914	16.9751	138.299	174.561	169.261	138.689	128.603	101.174	9.39076	98.9964	34.6459	173.554	330.022	281.084	281.175	74.9858	85.6833	298.079	99.8794	180.299	53.783	76.9244	141.327	198.939	249.24	381.19	23.7428	12.7176	91.6013	173.759	38.2887	236.126
Snap91	TRUE	0.548988	1.09798	6.78897	0.263686	0.578913	0.989921	1.46995	26.6184	18.0853	8.44149	30.2277	26.7741	34.2663	61.182	55.1122	6.00802	38.5391	41.0507	12.8745	48.1315	13.8122	10.1893	43.7098	68.2919	32.2123	20.342	63.4289	29.0587	55.7638	101.733	50.1403	30.6833	19.0985	97.1146	23.8512	12.8841	1.91275	31.8353	93.7124	29.3141	19.0264	0.167446	29.6909	21.4494	0.504162	21.8023	76.7654	250.812
Nlgn1	TRUE	0.444666	0.889331	7.85176	0.280132	0.552638	0.989921	19.6624	55.7379	6.09789	19.7035	29.5524	31.409	18.7847	12.2409	15.5798	40.9748	25.0961	67.5921	26.8243	20.9497	42.0599	53.6412	11.0699	45.0992	19.098	29.7918	38.8933	23.2721	38.5192	6.12868	5.82585	47.3153	7.65381	37.8738	17.0453	127.956	34.8965	28.4288	43.4591	39.5862	13.5624	9.25945	25.1246	99.5268	29.168	26.2899	45.8298	1.74244
Gpr83	TRUE	-0.566553	-1.13311	7.69154	0.281756	0.550127	0.989921	8.68331	236.462	118.648	9.4423	45.8673	169.6	30.4743	57.0472	75.9822	31.6752	130.198	201.868	163.726	1.27334	84.9436	284.499	146.427	130.672	0.538997	122.82	209.784	71.5469	1.62466	106.104	1.79111	22.2074	57.1391	112.637	53.8771	1.43068	32.149	32.4187	162.637	47.0766	236.004	1.02723	33.9002	31.4168	288.563	95.1362	60.9193	0.088771
Sort1	TRUE	0.580207	1.16041	7.46011	0.284128	0.546487	0.989921	0	32.9442	38.7438	10.2206	42.8937	1.77159	13.8019	63.2506	60.3489	4.15453	1.30138	48.2833	101.496	42.317	11.3662	3.40804	38.8222	38.4276	0.440012	26.7591	93.2239	11.4385	49.6895	0	0	25.7483	13.4522	82.4049	32.1393	1.5669	11.8526	22.1876	96.1894	50.2765	59.0124	413.272	41.5703	3.68118	29.1873	17.9083	6.59363	31.7744
Gabrb2	TRUE	-1.07882	-2.15765	4.5946	0.286223	0.543296	0.989921	288.273	0	0.443069	4.70994	0	79.4135	0	0.301373	0	0	2.26282	0	67.0248	42.2712	2.37264	0	12.2394	27.6924	0	20.5759	33.3026	0	11.0762	0	0	40.5251	32.8546	23.2744	0	0	0	1.39422	0	6.45053	3.41937	2.14793	40.2683	0	16.3016	60.8418	0	0
Etv5	TRUE	-0.73608	-1.47216	6.12916	0.299796	0.523174	0.989921	2.16827	73.86	123.779	0	73.2982	16.777	61.0451	1.60112	4.65663	0	52.6858	0	29.7567	143.852	2.51581	44.9322	26.7934	45.8715	0	0.993776	48.6386	6.76754	30.5877	2.08706	21.9249	0	17.9638	0	5.05149	8.76283	0	60.449	93.5459	2.80626	48.2179	6.59739	22.3658	0.676962	1.86987	0.184616	83.065	6.3128
Dlgap1	TRUE	-0.672321	-1.34464	5.24907	0.303103	0.51841	0.989921	22.279	63.987	18.3832	0	7.4523	15.0998	1.71803	2.28691	12.6257	12.2592	0	5.18708	46.8364	9.82117	9.18603	0.70075	67.8481	13.1354	6.80405	49.2454	83.6901	0.326033	85.0426	7.14413	13.5204	5.21331	4.88847	23.0019	24.7923	1.54009	2.93866	19.7727	0	9.33993	8.24523	2.48591	29.7631	19.3842	7.43498	11.5949	2.22425	0.247786
Vgf	TRUE	-0.67353	-1.34706	6.11259	0.306609	0.513415	0.989921	34.2064	30.4021	7.43877	275.936	541.923	28.0634	1.86064	25.1054	166.044	25.1504	18.1871	0	290.914	10.2981	77.6045	258.533	47.4337	13.2467	0	96.1442	116.409	18.3179	15.397	30.8685	0	111.594	12.2653	120.013	26.6583	103.216	2.29705	58.7406	47.4413	3.31439	154.192	33.5674	17.4122	1.02351	37.2013	9.71094	42.741	0.10395
Glrb	TRUE	-0.683874	-1.36775	6.19058	0.312725	0.504837	0.992579	0	126.371	0.498483	7.07568	36.3516	80.4148	14.0847	12.1888	39.4939	1.43887	1.05008	1.54538	51.741	76.573	185.431	77.5761	79.0931	129.322	1.04198	92.0558	118.129	171.586	27.7242	0	5.2901	42.6112	2.81671	200.718	11.1014	1.40901	6.74772	17.9005	0	0.254718	80.896	41.5219	78.634	21.7075	137.317	0.479612	13.0132	0
Syt5	TRUE	-0.452747	-0.905495	8.1708	0.323245	0.490468	0.99445	699.16	829.569	316.186	293.16	259.03	44.6338	928.025	694.494	209.904	10.6307	27.0944	189.597	302.129	1000.91	50.1415	96.5683	314.129	99.7989	279.214	427.722	339.756	61.7972	500.122	168.7	646.188	279.545	148.877	278.897	153.759	53.1446	21.5656	107.793	282.661	278.674	888.027	0.575243	190.909	47.8525	206.024	766.964	18.6093	66.0164
Grid2	TRUE	-0.841238	-1.68248	4.80178	0.328409	0.483584	0.99445	1.8309	0	2.91713	19.6232	0	0.284642	0	49.7323	44.9362	0.943284	4.86003	8.48759	2.2563	17.2343	0.763522	0	43.7362	1.14326	0	13.0075	8.43981	0	20.8497	0	2.01557	9.12891	0.275133	6.55269	11.1911	0	0	30.7821	0	5.35404	16.4742	0	1.92296	1.12865	22.4266	0.317193	0	0.30222
Fgf12	TRUE	-0.670703	-1.34141	5.60175	0.329535	0.482099	0.99445	1.95474	76.0566	138.963	3.99247	2.40007	12.2975	18.4462	177.219	98.6567	1.73102	71.7577	2.58	40.9481	285.654	0	164.656	26.0483	302.596	22.1883	58.3918	67.0468	11.2084	205.178	0	128.344	1.01713	19.9499	186.319	44.6922	14.0759	0	31.6314	85.7424	2.31085	1.99488	26.416	7.38244	19.3156	22.1625	144.301	2.9046	1.86664
Napb	TRUE	-0.41297	-0.82594	7.6313	0.331924	0.478962	0.99445	151.096	4.99735	27.1267	96.9023	52.0147	26.9216	61.1413	86.4325	26.2034	9.28498	43.9769	98.7055	112.926	132.952	24.1942	100.892	76.6342	167.512	61.5507	83.6385	73.42	14.2709	195.209	10.499	20.1018	50.1288	45.5256	235.562	54.0077	28.5537	5.62966	19.0146	82.2279	91.0028	77.3912	29.9271	61.4559	11.1958	36.1808	92.8358	52.8456	1.04952
Pafah1b1	TRUE	0.62174	1.24348	6.26771	0.336756	0.472684	0.99445	37.8167	3.03328	0.967416	127.814	28.2112	2.36405	3.94904	28.0825	9.93628	0	4.92618	6.88128	24.8409	0.596783	72.0643	0	22.3507	0.146319	63.994	39.6163	26.3522	4.13797	23.2804	0	0	5.10989	52.6831	2.62382	35.4393	97.5325	8.42037	32.6389	3.70522	9.18803	28.7773	0.154287	18.7651	30.3369	13.3284	37.6316	34.9302	123.489
Pdzd11	TRUE	0.777512	1.55502	5.40374	0.337443	0.4718	0.99445	0	0	45.8746	0	63.5823	0	0	192.819	2.36514	0	5.4023	4.39044	43.8428	194.328	4.84295	0	105.243	190.203	3.74764	60.6825	94.4685	56.2836	157.615	375.616	0	36.0081	4.26132	483.936	46.3945	0	21.5061	1.43328	54.8763	0	349.829	0	70.704	42.9902	43.3681	339.416	2.77625	0
Gls	TRUE	-0.56486	-1.12972	6.01717	0.338096	0.47096	0.99445	59.7356	53.8013	60.9194	15.8326	11.3403	57.1747	35.5038	58.4588	16.1403	51.2312	21.3525	29.0299	92.6472	9.46437	6.8454	0.466863	48.5253	26.9125	0	60.6392	15.6121	111.41	2.22327	28.1545	11.2144	70.3964	15.2048	38.673	14.413	22.8284	1.65293	2.51021	22.8479	38.4463	9.5284	0	6.75194	31.269	96.6159	4.73015	9.08946	0
Adora1	TRUE	0.685714	1.37143	6.61923	0.348239	0.458123	0.99445	163.516	24.5582	1.10611	52.8795	12.7857	0	12.1323	20.3863	35.7249	1.1594	2.53963	2.37477	7.54704	64.1271	19.1567	85.6863	16.0997	2.17832	0	19.8283	0	0.9471	17.7242	0	45.5702	55.2828	25.7551	104.426	6.88588	6.85663	6.6094	0	0	0.412673	0.357802	0	29.0607	6.4271	7.69867	1.41113	105.365	387.581
Syt11	TRUE	-0.330888	-0.661777	9.10848	0.348834	0.457381	0.99445	436.035	463.232	243.262	69.4014	250.897	196.545	77.0194	199.072	186.412	250.102	156.413	84.6175	241.102	469.376	109.511	299.918	116.98	80.7825	251.152	171.5	253.741	88.6281	244.358	204.704	575.428	215.091	90.0168	182.943	78.8537	45.6805	34.6488	178.326	41.8523	116.013	82.2907	236.459	159.559	139.21	147.721	319.149	151.047	307.049
Dlg3	TRUE	-0.609807	-1.21961	6.10449	0.349139	0.457001	0.99445	0	12.2262	25.3388	102.864	1.49755	3.60419	0.40265	21.1543	4.16628	74.8356	52.2508	6.05144	35.8441	81.8455	8.65205	3.25087	32.9732	56.5966	0	9.73221	152.981	22.4648	4.12036	0	25.0948	52.2665	15.3955	27.3782	28.7805	1.12081	5.13143	12.5697	36.8213	41.506	24.4659	0	63.187	3.10118	1.69882	0	0	8.22443
Rac1	TRUE	0.400438	0.800877	7.60951	0.356067	0.448468	0.99445	131.616	31.5903	59.8973	239.858	116.488	34.1226	116.645	85.8638	57.7962	130.057	87.4381	154.062	92.7201	490.99	66.6991	108.944	116.137	276.7	132.431	101.191	345.956	25.5628	99.7561	50.5783	116.913	640.496	60.9933	163.89	180.18	20.7562	20.4745	36.4418	186.657	197.663	231.945	386.077	81.8639	7.92254	272.462	175.905	18.8038	597.668
Slitrk5	TRUE	-0.646204	-1.29241	5.51794	0.358895	0.445032	0.99445	87.0734	12.5169	20.2891	1.52226	44.5816	22.2492	18.6474	4.35092	21.0529	0	12.4323	30.2554	29.8143	13.4433	9.06202	0	7.33634	0	22.9883	13.122	0.325615	1.61092	2.08185	0	19.9066	21.2941	6.53434	5.28699	24.6192	0	3.97247	18.4467	0	2.28484	14.9514	0	18.8064	6.27966	6.28898	0.141288	67.2417	0.0516046
Kif1b	TRUE	-0.416438	-0.832876	7.69152	0.360495	0.443101	0.99445	40.8124	20.8852	147.188	24.9381	46.3155	125.82	93.2901	41.2581	54.7311	62.1065	11.3084	81.4687	100.137	69.4733	769.464	45.3607	82.717	43.4415	37.3466	76.3673	14.3347	35.7588	61.5681	40.8694	55.657	16.869	31.3637	42.8979	50.7634	7.64286	2.94959	55.1438	83.8103	31.515	52.1654	22.0682	48.3875	57.5504	194.997	30.732	32.7761	14.0201
Begain	TRUE	0.540497	1.08099	6.29323	0.36372	0.439233	0.99445	175.351	14.4438	33.4536	29.3481	22.2927	37.1105	121.141	9.26449	4.46571	0	9.34685	20.404	56.7156	97.7683	5.9713	50.1047	61.12	13.3984	0	33.526	68.3961	4.03548	15.4842	94.9127	397.879	3.21904	17.694	52.7286	77.4433	0	0	71.7114	35.1573	45.502	20.7889	0	44.7353	34.7556	9.0405	56.1049	34.6059	0
Zzef1	TRUE	0.509415	1.01883	6.66776	0.36889	0.433103	0.99445	36.8854	75.1722	25.9934	75.9514	24.8589	4.145	0.775549	18.8179	25.9848	11.2708	0	43.3581	11.8438	64.9162	4.75267	0.392087	57.6268	88.9879	4.48969	18.6481	13.2213	2.21088	6.39205	51.4576	286.297	38.5487	5.43915	97.3176	24.8606	10.7688	1.98147	61.1666	67.6118	0.272418	11.9117	3.36569	31.3892	107.147	71.6149	1.38686	1.24148	0
Lin7b	TRUE	-0.459118	-0.918236	7.0148	0.370677	0.431005	0.99445	3212.33	155.196	328.58	3095.83	988.263	1554.1	169.29	1364.29	2584.87	284.024	720.041	175.688	1242.05	198.281	105.627	312.553	364.698	491.346	702.031	456.469	478.232	381.69	205.562	142.417	1390.78	420.803	1352.7	1031.95	368.202	0	182.98	1117.64	794.434	374.166	360.22	31.771	895.893	1171.72	479.398	8.30021	585.971	0.534304
Fndc5	TRUE	-0.533212	-1.06642	5.6343	0.371054	0.430563	0.99445	40.447	42.2574	10.0657	4.9466	110.035	46.3081	24.4508	11.9947	33.0018	13.8268	4.87978	3.84422	54.3524	30.371	76.8987	0.400288	5.7248	90.2235	4.11543	21.0603	2.45077	7.04063	35.8094	0	1.91763	98.312	2.58894	22.5018	21.3835	14.0749	6.34537	3.53957	1.84015	25.8725	14.6787	36.5618	20.0957	10.5069	27.3626	77.1425	11.9072	0.38228
Vps54	TRUE	0.490462	0.980923	6.20713	0.373375	0.427854	0.99445	6.88061	9.50021	8.21799	66.577	8.16104	3.90383	2.57909	1.01412	13.0994	22.9828	20.5265	3.83922	51.9448	0.642775	45.9434	10.4283	9.58443	11.9829	32.148	26.2263	75.3128	103.766	18.7224	4.41403	2.87728	9.13749	4.38352	51.5203	11.7839	94.6486	51.6885	145.378	25.999	27.7199	48.1147	13.3338	18.4416	126.197	6.84515	23.1085	61.8969	4.33656
Htr1b	TRUE	0.598213	1.19643	5.86786	0.378127	0.422362	0.99445	78.1364	183.56	13.4005	27.479	25.6254	7.38995	4.66773	52.2068	1.23092	2.61433	0	0	36.2328	49.0181	3.97545	102.523	83.8479	0.182702	1.94386	27.9059	10.0908	76.0752	17.1137	0	5.40371	215.806	25.1988	106.235	3.39538	69.5825	8.11296	31.3659	96.7419	15.4373	4.84459	0	19.8681	1.6068	135.359	0.434438	3.22921	0.158782
Rims3	TRUE	-0.653673	-1.30735	5.49909	0.380094	0.420109	0.99445	0	60.2298	21.3454	9.51367	29.1299	1.94013	24.8778	6.23648	3.81784	2.51295	1.5615	28.1916	53.5816	0.742409	0.480788	0	22.5116	0	2.03903	1.82318	26.1057	22.4882	28.2979	0	13.8286	0.61955	1.41187	38.1298	43.8367	5.01626	0.418303	6.72882	14.7117	0.338847	22.6421	0	1.14631	6.22728	0	32.8152	36.8718	0
Gabra3	TRUE	-0.980312	-1.96062	4.1548	0.385723	0.413725	0.99445	0	0	3.03426	0	6.51345	23.9056	0.721066	0	0	0	0	1.07091	32.2925	46.9949	0	0	16.8582	0	63.9338	0	105.543	1.69792	4.26839	0	0	0.327339	2.0805	26.5558	0	0	0	0	42.9583	2.52282	0	2.56629	28.5619	0	1.41706	0	0	0
Tpgs1	TRUE	0.60101	1.20202	6.25479	0.390645	0.408218	0.99445	0	0	88.3191	87.6032	368.681	55.3513	120.94	226.023	0	0	43.1077	1.92062	175.926	167.428	6.32267	0	41.2086	297.289	1.65352	285.614	11.1965	208.693	76.4157	593.182	316.8	942.99	59.6642	140.285	58.5244	4.17044	31.3572	5.05522	0	41.9971	61.3634	0	45.0111	40.1029	2.13274	6.99052	3.80692	560.038
Cacna1d	TRUE	-0.699125	-1.39825	5.41609	0.392228	0.406462	0.99445	0	19.9383	34.8308	72.1117	59.0897	27.4761	35.0525	9.37945	29.2002	0	61.6675	105.456	5.2959	26.3687	1.9061	0	0.778118	26.2644	0	12.2208	75.2988	0.803207	13.7171	15.8907	22.4851	0	16.5355	65.7322	2.31315	0	0	2.31309	39.8811	0.0743857	0.25735	0	167.716	0	2.72861	0.138613	76.3316	0
Rapgef2	TRUE	-0.461313	-0.922627	6.52744	0.398288	0.399802	0.99445	3.53468	29.4137	18.906	10.6006	27.9426	9.05164	16.2574	14.5997	34.2988	0.61742	21.2091	44.2043	66.6137	48.7619	12.1531	0	4.66977	1.32521	2.00532	60.9863	58.5404	57.3888	21.9226	9.034	27.9995	5.15128	6.85578	68.5705	31.9946	1.07605	6.48302	48.3162	1.14353	31.7217	6.27616	0	19.656	17.1422	6.91441	15.4682	21.5592	0.89833
Gria1	TRUE	-0.343286	-0.686572	8.4276	0.398358	0.399727	0.99445	39.6479	53.5609	86.3715	57.062	67.3274	161.83	114.571	71.4136	55.8643	87.7081	74.0301	181.016	119.29	283.105	38.3394	79.0584	66.5728	60.3254	41.1004	107.165	282.495	66.242	125.433	117.503	76.034	75.3044	31.8822	279.557	50.8821	16.8282	17.6304	44.513	135.367	1.63929	65.3123	0.501843	34.7537	31.3925	110.967	131.355	116.521	166.259
Ptchd1	TRUE	0.753604	1.50721	5.30345	0.406422	0.391022	0.99445	0	103.662	73.1401	1.13685	45.8427	0	0	6.87853	0	0	28.7107	0	63.8451	0.0358349	8.16174	20.6525	0.913064	62.017	0	8.93886	138.395	0	32.2011	0	151.535	0.44827	5.45851	82.0834	9.92731	0	7.33125	0.710855	0	0	100.247	0	0.509056	8.44936	100.764	131.553	0	0.154932
Prkcg	TRUE	0.369494	0.738988	7.80483	0.408745	0.388547	0.99445	5.74128	7.1566	57.7727	109.154	127.849	29.6757	71.8522	89.3093	11.4602	149.279	66.6313	48.2273	215.345	224.344	52.1611	166.038	178.066	103.789	94.6637	73.319	284.201	40.4568	115.173	5.51958	266.371	248.764	102.635	224.56	64.5233	49.6556	7.29978	83.0216	115.731	15.5452	206.24	33.2416	64.6814	112.218	186.759	109.861	24.7029	614.79
Gria4	TRUE	-0.718611	-1.43722	5.22748	0.411977	0.385127	0.99445	0	14.7197	3.66349	16.9388	58.933	65.5815	13.5163	11.5312	16.5174	1.32057	15.5932	0.779002	14.4954	1.05604	5.38868	0	6.42297	0.169865	0	17.9053	0	15.4105	0.913304	0	0	0	4.67917	71.9757	0.689207	0.781258	3.14256	32.4599	2.50687	0	11.3813	0	4.25903	0.484243	19.4932	85.1844	0	0
Plat	TRUE	-0.622067	-1.24413	6.37328	0.421578	0.375122	0.99445	0	27.7634	0.218395	0	8.63263	0	48.3438	23.2838	34.5942	2.06046	165.743	5.0596	0.968073	479.713	8.45331	0.440468	320.867	47.8575	59.4161	1.8439	20.3248	17.0523	35.2161	80.9205	0	3.52397	0.136585	0.699555	3.77329	18.5337	7.20421	1.19873	36.2286	84.7831	140.846	0.377601	1.38292	8.28545	330.496	0.867743	17.097	0.105262
Cplx1	TRUE	-0.355963	-0.711927	7.78515	0.421581	0.375119	0.99445	281.035	11.3366	141.981	33.7315	289.317	56.6769	230.086	190.199	92.6904	8.16133	130.129	81.6117	320.229	318.433	18.0512	342.837	143.949	76.1117	212.91	360.318	341.055	157.513	285.081	105.887	59.7221	60.1046	141.684	140.378	166.731	7.88158	38.449	49.1222	47.3514	166.776	240.641	237.376	198.621	16.9123	257.403	140.628	27.2318	464.471
Adarb1	TRUE	-0.545971	-1.09194	6.24108	0.424143	0.372488	0.99445	39.019	143.226	48.9712	11.7966	82.8844	0	15.999	14.9097	36.0921	33.3577	3.61001	0.504869	25.8411	37.7478	0	0	69.2366	6.95936	25.7	1.93836	18.179	1.46312	16.55	0	10.8715	55.484	96.7994	0.208624	15.6105	6.81339	0.410591	17.3173	37.4985	54.3767	0.379958	0.272825	3.67147	1.92871	140.838	53.7931	180.211	0.12049
Cacnb3	TRUE	0.522465	1.04493	6.01756	0.424864	0.37175	0.99445	0	172.908	1.87774	67.2593	41.2488	36.5684	24.3568	42.1626	96.8607	0	1.29135	17.487	32.6504	3.70362	1.31454	49.0679	6.42394	0	5.86453	49.6045	4.12964	81.5374	48.7834	0	110.726	2.03818	35.869	16.7509	56.2888	0	0	55.5797	95.8425	81.317	19.7124	0	79.6376	44.4036	128.977	29.1943	11.1082	0.107591
Rimbp2	TRUE	-0.43105	-0.8621	5.64689	0.428667	0.36788	0.99445	59.2602	25.1424	10.5456	11.9646	11.1933	32.0746	32.1558	9.58191	25.582	4.66015	21.3261	23.7239	37.9181	14.551	0.771767	10.0136	15.8586	3.80276	7.62936	4.85658	13.1196	40.3755	9.54027	17.8741	32.7722	29.7989	21.1735	40.3282	11.4859	2.60232	3.03546	5.46366	2.79822	68.7895	2.03315	5.62963	2.64581	0.623334	8.26537	3.91659	23.3084	1.99935
Chrm1	TRUE	0.50691	1.01382	5.77222	0.431452	0.365068	0.99445	0	36.081	14.0265	4.04391	9.82495	5.6203	0.31344	3.67237	6.98955	13.2168	13.1335	2.45255	16.7139	29.6867	1.48176	85.7733	3.72748	0	6.0995	61.2819	17.0553	4.62551	3.0886	5.97685	39.3167	0.284649	3.08176	83.1331	13.9998	1.34043	4.72987	23.0481	0	0.178336	72.7678	0.141918	9.15395	25.0698	63.2249	0.498117	14.6318	1.05635
Agrn	TRUE	0.463587	0.927174	6.74461	0.432769	0.363744	0.99445	34.5604	11.4034	196.702	20.4175	68.9493	14.2007	43.067	89.161	2.01599	6.52862	203.019	0	39.4898	76.6205	76.7426	6.86325	49.0007	13.6903	0	18.6176	5.53802	79.0775	17.6418	21.221	129.911	6.29619	13.6722	66.0443	117.181	169.701	0	64.5358	71.063	322.947	4.04392	0.121805	3.60843	20.528	46.7323	65.2226	123.475	192.315
Lypd1	TRUE	-0.543456	-1.08691	7.03733	0.436973	0.359545	0.99445	168.001	253.398	2.64008	4.53749	27.9585	36.5903	81.8429	210.573	3.41239	23.5141	2.28591	3.31783	19.6197	253.831	13.6701	0	10.3844	294.703	13.9326	128.987	257.902	36.0767	442.07	355.356	0	0	8.15598	204.186	5.48728	0	25.1216	28.4642	62.2876	14.3447	385.486	416.59	0	1.90984	42.4857	250.58	5.77327	0
Cnih3	TRUE	0.738949	1.4779	5.82083	0.437261	0.35926	0.99445	7.49287	1.43081	2.65289	0	1.20126	0	0.535369	31.9208	0	341.876	0	6.72486	38.1887	16.8678	1.21308	0	1.74719	75.3656	0	7.33857	5.96093	3.37167	78.3283	0	48.4047	1.40283	0.69731	0	3.01159	0	7.64456	38.7847	0	0.287131	0	0	0	5.63233	49.7089	66.9033	0	521.175
Sptbn2	TRUE	0.311707	0.623415	7.88257	0.43815	0.358377	0.99445	4.62544	83.1559	15.8753	27.3366	60.7156	117.512	6.64497	43.6044	32.2169	2.90954	8.15348	34.9854	91.0689	36.6185	14.9019	18.7576	32.8251	47.237	1.79873	37.7472	42.0472	11.2307	31.994	90.1895	105.403	21.001	53.7935	55.4648	53.0748	23.311	4.1929	69.8919	26.6929	55.6892	32.9956	1.17383	62.0291	18.4122	73.4019	58.2458	22.0646	15.8986
Grm3	TRUE	-0.555467	-1.11093	5.99338	0.439192	0.357346	0.99445	188.37	16.2818	176.325	42.6284	59.9798	0	3.0978	5.46987	0	14.0225	2.04683	0.575479	45.51	0	13.6659	69.5408	45.8709	19.6341	16.5514	28.6064	1.35419	23.5682	14.4945	2.66276	49.8506	0	2.60962	49.2136	4.28615	0	3.75664	13.3879	9.30511	0	107.412	38.3023	4.75343	0	127.015	70.7953	6.34731	3.15035
Kcnq3	TRUE	-0.481355	-0.96271	6.63338	0.443061	0.353536	0.99445	69.6936	0.8269	18.5538	4.04801	8.71695	3.67101	191.986	8.19437	35.3084	0.669189	14.4843	22.5144	5.65208	1.34333	0.309797	50.6932	9.75106	9.39552	0.415636	24.1641	13.5489	1.62189	8.8369	0	39.3929	215.24	3.32583	13.2614	21.2711	0	2.88973	15.6901	3.83323	7.683	19.5625	0.319667	11.833	1.67464	15.6422	2.49358	5.94896	0.0277952
Kcnma1	TRUE	-0.433783	-0.867566	6.9077	0.454787	0.342192	0.99445	7.07789	56.3495	24.9654	751.998	45.7212	55.5479	1.3821	37.7712	86.3852	25.6372	58.2283	6.43283	52.9022	20.1849	67.3854	22.133	13.1698	8.01741	112.772	29.7054	52.7556	269.239	18.4348	0.598899	50.0358	178.072	19.6352	31.7073	12.9646	0	9.87915	56.5924	9.34247	0	9.70244	4.87718	17.3468	62.7641	19.0288	0.21644	4.49822	32.8381
Myo5a	TRUE	0.347941	0.695882	8.04195	0.455888	0.341142	0.99445	56.2294	258.699	384.133	50.0015	103.284	370.93	94.579	32.2897	67.0673	11.2849	24.1111	68.798	149.048	598.942	58.1224	125.146	24.6713	293.317	3.50437	41.1099	17.0617	312.021	18.5667	175.098	240.606	122.21	283.765	58.0883	255.313	43.892	2.92418	267.881	396.547	56.9608	66.7491	4.31457	98.5108	392.08	38.3641	189.117	44.2636	195.343
Brsk1	TRUE	-0.767034	-1.53407	4.38814	0.456089	0.34095	0.99445	0	1.30919	102.455	0	72.4111	0	0	0.108532	0	75.6979	0	0	53.0258	0.137739	30.3153	34.3681	12.3325	25.6667	1.52519	3.06106	0	19.2293	2.22478	0	1.7437e-07	2.06644	42.4052	0.748311	26.0352	33.7713	0	40.6038	23.3804	0	0	0	6.75733	0	1.95491	0.713231	0	0
Ppfia3	TRUE	-0.602767	-1.20553	5.31371	0.459739	0.337489	0.99445	30.6045	29.6475	5.95987	47.8677	0	9.95366	1.68951	9.50537	2.30782	141.893	7.92161	87.9671	17.972	21.2579	131.234	0	0	0	0	8.97521	0	0	32.5353	0	3.33689	20.4238	7.30183	2.35107	61.1585	9.1517	13.9652	15.3818	0	6.71514	6.56255	2.15449	20.6976	1.10967	70.6473	10.5086	0	0
Anks1b	TRUE	0.334102	0.668203	7.29431	0.460862	0.336429	0.99445	2.02947	824.881	61.8542	291.269	267.904	162.007	150.959	114.704	68.5156	5.06404	49.8561	315.575	354.482	433.94	12.8318	67.3709	152.556	33.3919	2.24358	184.021	112.255	40.9958	97.5005	345.967	197.365	189.489	182.124	546.306	37.4356	15.7589	58.8549	149.655	227.978	9.25285	118.368	180.874	109.977	41.4611	219.822	127.576	62.1804	43.6455
Nf1	TRUE	0.50942	1.01884	5.5164	0.461526	0.335804	0.99445	1.84634	2.56961	10.7201	11.4831	105.957	21.405	24.608	13.8002	0	0	0	40.3408	7.90476	2.807	4.1036	16.0661	33.6506	1.0023	15.894	0	9.10991	15.2282	20.1426	64.3837	29.3701	10.8751	3.17575	30.1091	0.416598	1.01563	1.9042	58.2492	2.98416	9.09354	0	8.32321	63.4998	0	12.1544	0	2.97423	0
Fmr1	TRUE	-0.53513	-1.07026	5.48341	0.464105	0.333383	0.99445	0	38.8912	86.2429	39.5394	14.0321	0	11.4626	29.2217	2.83154	0	39.6957	26.0262	39.8544	4.07494	3.10612	0	43.5435	77.0236	37.9382	8.48926	63.0778	15.3116	9.76306	0	25.2203	0	20.5226	0.465368	43.0907	1.01397	0.684867	17.8733	19.4304	39.7083	3.15131	0	0.780383	5.11492	6.6884	69.599	0	0.233212
Nrxn2	TRUE	-0.56954	-1.13908	5.16928	0.470488	0.327451	0.99445	2.35944	2.19938	526.726	0.598952	167.441	36.4278	2.20682	15.5102	24.14	307.98	0.54124	5.87608	13.0951	16.7438	0	0	11.9377	59.4002	12.1545	27.3184	51.4544	50.0961	10.4972	0	0	2.95975	14.6683	4.03814	14.6403	0	0.804866	3.97187	55.0735	10.2726	15.1799	11.0979	29.1141	16.601	41.9221	0.523246	65.5602	0.0783966
Apba3	TRUE	-0.73924	-1.47848	4.18914	0.472501	0.325597	0.99445	192.997	10.4176	134.728	0	83.3021	0.605288	3.17902	27.9098	0	0	0	229.447	192.963	177.431	28.3783	0	48.6676	0	0	15.851	0	0	0	60.6324	18.5459	8.6396	1.29296	49.8007	0.926984	0	11.4439	32.2464	16.1645	0	122.62	0	2.26586	0	3.09976	0	20.8348	0
Tor2a	TRUE	0.686452	1.3729	4.20446	0.477965	0.320604	0.99445	0	0	57.3228	36.4054	0.242357	14.9482	14.1269	4.59775	18.6915	0	1.28505	0	4.20564	0.22287	0	0	1.44927	0	0	171.864	0.952707	4.0745	41.8459	8.52612	0	17.1806	64.5832	0.191274	3.49659	0	16.7397	167.439	0	2.75191	60.4992	10.2373	0	0	249.164	178.25	0	0
Gabra2	TRUE	0.366547	0.733094	6.29479	0.481654	0.317265	0.99445	4.00459	88.7462	47.3952	37.0194	9.91829	25.0046	51.4762	25.4609	19.9123	21.617	32.4433	33.3975	29.1473	57.104	4.90288	1.37461	14.8012	2.83334	5.46614	29.2551	2.84007	23.0268	25.9408	104.222	273.154	374.413	3.78876	127.163	1.98088	15.6152	6.86527	11.0052	53.5767	2.15856	3.33811	18.184	11.8667	11.2697	30.2288	6.72742	112.595	1.26592
Stx1b	TRUE	-0.323982	-0.647963	7.17647	0.487427	0.312091	0.99445	135.096	51.86	53.1203	118.721	93.3847	2.06847	59.4961	37.6726	14.1916	39.1376	20.4914	90.1962	143.635	71.5194	20.7378	4.63396	32.7642	6.5027	2.39789	69.0543	49.4614	52.2869	35.321	39.0326	37.4651	12.7574	41.1202	122.951	54.6384	22.2396	7.28736	50.8902	79.9825	8.65647	60.6152	1.73893	40.5384	11.7363	49.2647	138.243	98.4144	0.165659
Mink1	TRUE	-0.474634	-0.949268	5.32917	0.487958	0.311618	0.99445	0	0.618808	9.66861	0.84788	45.5855	21.8249	216.623	1.00544	100.902	0	0.692395	18.8351	72.7102	10.691	25.0857	48.378	4.82152	4.74491	6.66177	18.9844	3.55471	3.86831	14.5252	0	16.3283	17.2381	39.0888	28.1669	26.6586	1.87796	0	4.51802	42.903	10.3323	16.2408	1.80276	18.2498	30.8013	1.06268	11.6549	5.21372	1.62156
Cnih2	TRUE	-0.342749	-0.685499	7.21446	0.488482	0.311151	0.99445	762.246	558.067	64.6509	185.215	284.303	79.1973	285.018	346.334	186.394	185.008	17.9165	6.88842	255.853	368.957	34.5188	298.469	372.866	275.645	149.188	108.522	366.362	29.1836	373.118	257.987	177.566	123.256	171.661	280.552	271.188	26.531	14.0571	255.275	289.219	90.055	416.638	0	195.656	0	126.002	180.483	13.8612	688.715
Crcp	TRUE	-0.667386	-1.33477	5.34938	0.488678	0.310977	0.99445	6.87313	0	417.644	4.57882	175.245	34.179	0	21.3207	4.46385	0	270.418	0	50.821	33.5806	67.0389	0	0	0	2.18653	0	0	0	42.3082	0	46.8608	0	47.0239	35.8834	43.1882	0	2.19549	106.89	0	0	164.579	19.2912	114.523	7.37937	0	0.54484	103.116	54.9743
Tenm1	TRUE	0.506024	1.01205	5.66494	0.490306	0.309533	0.99445	0	72.7387	64.8809	0	7.19001	24.0646	3.96956	14.7315	15.2211	9.13842	17.5939	5.08098	23.3204	19.293	0	0	12.8063	27.3334	2.55499	11.4315	7.9861	0	4.24919	75.2134	7.91614	15.6941	2.71582	14.8826	0.168533	0	0	55.3855	31.1453	0.224147	1.57577	2.95147	17.7294	3.69699	13.4766	0.0792001	2.22009	299.869
Prkaca	TRUE	0.467974	0.935948	5.16027	0.493929	0.306336	0.99445	19.6847	5.12829	27.3101	0	13.4411	0.552546	1.86161	44.8302	0	0	0	0	79.5137	7.90411	14.4142	60.5385	62.4891	58.8405	28.6833	36.8414	12.55	6.95765	14.2998	7.54866	0	8.44004	8.59023	32.5191	22.058	3.27539	4.77229	9.28687	118.751	46.5095	17.4532	3.39565	12.6515	33.7352	7.51647	54.789	15.6578	143.12
Hrh3	TRUE	0.482063	0.964126	5.81238	0.498039	0.302737	0.99445	0	5.12739	16.9886	0	2.30129	32.5985	2.02833	43.5614	37.2296	17.6228	28.0522	20.4126	92.8567	43.3901	15.5315	0	32.2248	4.02121	0	77.6991	106.81	0	56.2291	0	11.7648	0	23.2465	49.0434	5.58849	0	7.5224	38.5035	155.714	36.7555	1.98072	0	73.194	0.961768	65.1191	17.3828	4.32746	148.548
Braf	TRUE	-0.330822	-0.661644	7.07387	0.502215	0.29911	0.99445	66.905	117.245	7.93382	105.047	24.6368	32.2622	33.7504	6.10235	47.5905	8.27644	89.0942	10.2515	91.2771	210.533	8.92768	1.14488	67.9414	21.4976	2.27651	16.687	57.1742	18.219	22.1895	3.00481	84.7841	17.8527	13.3385	56.9972	26.4013	2.05156	9.57327	33.1061	75.8967	0.295351	73.3616	16.3163	75.7931	2.33369	22.7818	0.6095	11.8482	39.8711
Sv2b	TRUE	0.430024	0.860049	6.23467	0.502599	0.298778	0.99445	0	0.425204	37.6141	21.3539	0.625388	1.61142	43.5747	45.1214	4.48203	0	1.12522	14.1651	7.31067	57.6531	4.84615	56.0308	25.0576	33.4307	1.99605	30.7034	20.3036	2.30891	23.3673	0	1.60529	26.7853	2.5894	3.06256	4.20686	1.28525	1.53972	17.4527	50.0085	4.89903	69.0561	0.233952	48.4811	8.24617	154.037	112.221	4.51194	0
Bbs4	TRUE	-0.487974	-0.975947	5.6268	0.513368	0.289572	0.99445	8.71491	79.4805	13.2695	40.3649	11.3546	0.442171	1.08287	15.1318	117.541	0	9.04052	2.10486	53.7371	1.47234	8.67055	164.37	1.10487	1.34992	0.461064	37.9477	175.809	31.2831	66.5855	3.33808	10.0549	88.9852	35.2975	0.258316	45.7921	11.1478	10.3835	1.93787	0	0	59.6502	2.98206	76.6896	0	14.0038	0.58034	40.0126	0
Dmd	TRUE	0.452238	0.904475	5.61281	0.522727	0.281725	0.99445	0	0.270401	4.5399	0.118785	6.87389	53.0808	18.6888	2.51356	2.61506	14.9775	23.5955	13.0661	3.51019	202.98	0.203976	0	12.7065	0	0.516116	21.0431	10.5054	33.0639	41.0061	32.3239	25.1063	16.8083	6.09081	91.1739	1.52974	0	0	2.42498	79.33	1.21094	0	26.0035	17.5617	1.14342	117.587	17.0596	24.0809	0.37705
Cep89	TRUE	0.543778	1.08756	4.2255	0.523545	0.281046	0.99445	0	36.5479	1.79422	0	4.4331	2.04178	10.386	65.2098	144.927	0	62.6119	65.1802	98.4101	2.99148	4.8887	0	5.61556	112.406	0.614493	33.1468	115.887	48.3933	6.63839	21.5124	0	0	0.504568	13.5077	181.44	0	6.43325	151.895	0	1.22859	0	3.14765	57.1643	0	36.339	0	277.419	0.972401
Tsc2	TRUE	-0.414131	-0.828262	6.40337	0.528122	0.277266	0.99445	19.5734	6.78937	106.239	18.815	138.083	202.761	25.8139	144.55	86.2675	0.772586	60.2029	59.0785	167.728	104.641	2.65443	0.476379	18.7531	202.045	0.539058	47.1645	0.534625	111.553	95.063	52.4144	627.794	35.2132	2.04979	76.3945	71.3418	5.57053	23.508	119.304	1.82365	13.2572	0	0.667684	130.696	31.1818	152.928	3.36927	344.676	0.058925
Snapin	TRUE	-0.746012	-1.49202	4.50788	0.532845	0.273399	0.99445	0	0	6.79011	7.13683	0	1.82716	0	59.2236	192.86	0	6.87957	166.266	0	66.1818	8.63414	2.53878	55.779	0	0	30.4059	0	0	3.23282	0	0	0	0	0	28.9483	0	2.04935	105.446	0	0.547807	0	0	103.772	0	0	52.8071	0	0
C1qtnf12	TRUE	-0.567585	-1.13517	4.77795	0.534511	0.272043	0.99445	157.03	69.1186	42.7382	0	41.3046	52.1321	0	15.8344	42.7625	0	170.565	53.1248	91.0394	32.6567	12.8858	0	327.277	0	0	15.9936	542.494	0	35.7307	0	621.766	0	34.0798	132.866	185.75	0	31.6942	232.788	159.359	0	146.033	0	27.7629	0	14.1216	0	0	0
Arid1b	TRUE	-0.318725	-0.637449	6.2303	0.540548	0.267166	0.99445	5.35353	38.3132	2.00233	4.49829	8.11256	1.01454	31.2727	15.3871	14.871	4.42352	10.1036	5.07821	44.0107	32.2189	1.23856	0.511718	16.6597	10.4448	2.08681	20.7857	51.3369	4.7553	17.2956	5.90802	2.48487	16.7773	7.65415	41.3222	14.3264	0.807064	0.801907	15.4953	28.7742	12.6351	17.2491	4.51797	21.3807	8.52784	19.7105	1.91044	10.1059	1.15994
Syn1	TRUE	0.297305	0.59461	7.02847	0.546076	0.262747	0.99445	83.521	110.685	60.2216	45.0268	25.426	39.9956	22.1403	50.1386	14.8055	3.97544	17.411	31.5244	163.466	128.452	36.2073	122.053	77.4436	11.3504	20.4277	62.0092	0	23.1117	99.1176	0	8.1274	92.8967	25.1759	31.5835	48.0537	42.9359	14.192	96.4953	99.497	53.0114	122.49	280.599	41.7416	4.01295	19.0935	76.8018	8.41537	89.7034
Vdac3	TRUE	-0.354116	-0.708232	6.92881	0.554583	0.256034	0.99445	0	0	39.3567	181.046	203.579	83.0414	162.212	320.772	212.41	662.605	2.65706	79.463	274.874	550.014	9.22804	0	185.678	171.281	214.864	206.461	89.5835	13.7511	425.114	530.436	375.647	274.995	96.3069	180.732	172.368	17.019	51.145	42.0395	559.422	6.21007	136.555	0	86.0257	3.27817	107.348	140.398	11.0085	1.11509
Cacna1c	TRUE	-0.383158	-0.766317	5.68136	0.554668	0.255967	0.99445	0	3.59141	11.3148	68.8949	19.5864	0.954064	5.31387	10.4104	0.862419	8.49328	1.44711	20.656	15.1997	0.85606	4.80225	0.915595	6.96333	14.2152	23.2428	18.5263	6.11027	29.6113	3.53214	0	8.86007	5.59121	0.386994	15.4083	1.40244	2.03313	1.6655	0.234416	11.9187	0.515133	0.184479	0.870413	46.0803	0.751076	24.4082	0.448765	20.7073	0.151465
Dlg1	TRUE	-0.296749	-0.593499	7.16297	0.561226	0.250862	0.99445	3.52084	128.414	42.0337	169.054	144.309	259.955	56.2531	24.2155	75.1442	18.1637	81.3901	118.345	44.1586	165.59	1.96548	1.15524	221.492	67.0415	75.8343	167.254	135.846	51.4993	29.959	480.233	56.8453	51.013	50.8694	168.813	35.9514	57.4757	0.875155	94.7949	148.758	579.532	108.268	68.0856	30.2046	9.71743	431.839	0.603435	36.3056	125.13
Gria3	TRUE	-0.309852	-0.619704	7.15397	0.563262	0.249289	0.99445	12.3595	1.16459	11.7812	6.59611	181.037	134.677	43.8289	32.9961	52.2782	39.5616	159.844	14.7278	31.6819	115.329	4.15831	1.81191	33.9653	84.7868	1.02267	81.6048	111.7	17.7172	35.9612	123.987	12.6264	64.8475	16.8379	112.021	99.0978	0	7.91193	26.8635	29.3216	30.2118	65.205	9.63447	21.0633	3.00122	94.4333	0.543451	5.09945	0.0989285
Snca	TRUE	-0.254474	-0.508948	7.77299	0.568247	0.245463	0.99445	174.05	400.273	434.091	341.195	368.298	56.1747	144.263	581.446	438.722	485.845	160.62	38.9076	849.123	274.523	21.1281	131.733	225.998	545.445	102.179	595.21	248.389	676.449	575.687	128.118	20.78	316.621	269.235	234.537	262.931	151.213	118.865	440.36	8.09595	596.695	548.104	42.4705	662.047	40.7262	172.667	250.241	105.425	695.755
Tnr	TRUE	0.42106	0.842121	5.14584	0.5691	0.244811	0.99445	0	1.61943	0.0348311	0.154592	27.5039	0.125891	22.2867	5.4258	2.30139	0.323968	25.2652	0.140695	0.401445	0.965515	0	0.237822	1.43652	0.476147	0.260788	26.5473	1.61214	0.205017	4.03749	3.01229	12.6048	0.118173	3.09628	129.044	1.14052	0.576004	0.21777	3.49016	8.5351	2.28825	16.4314	0.0741726	11.4695	3.2456	0.19087	0.229084	9.67014	0.176634
Atxn1	TRUE	0.336171	0.672342	6.17807	0.56913	0.244788	0.99445	0	47.2471	92.6242	279.111	14.9157	120.955	6.32165	3.8972	20.7372	8.03479	4.67031	12.8117	187.815	120.494	4.69831	6.8082	7.71319	28.6643	3.87083	6.91702	9.84437	37.6934	26.8869	3.4871	38.4827	181.358	45.9748	255.866	28.6046	13.8481	3.85222	320.606	55.6264	17.2646	2.88564	12.7976	5.49549	14.7347	432.312	8.4816	14.8832	1.0508
Celf6	TRUE	0.513476	1.02695	4.30217	0.571714	0.242821	0.99445	32.3471	85.0453	19.7675	0.74581	0.733611	0	5.81529	2.44058	0	0	1.21725	2.0585	33.6545	36.3497	0	0.397646	61.4794	0	4.38905	2.91185	0	2.45245	15.1493	0	0	7.02744	0	36.0897	10.3722	0	2.11913	119.504	111.437	3.23522	41.0456	0	41.7931	0	0	83.4061	1.32749	0
Prkn	TRUE	-0.373238	-0.746475	5.67303	0.581819	0.235212	0.99445	30.4338	189.693	154.881	149.364	80.3071	46.6531	19.4476	1.8526	13.2901	6.14375	34.183	165.244	44.7542	51.1235	10.5763	0	20.3684	22.0717	0	51.6299	58.2206	254.549	28.3951	3.30987	222.333	4.73208	65.2137	111.047	15.3506	6.48829	10.4224	34.7626	51.2281	5.3294	0	12.4813	4.86112	152.445	16.8998	0.961499	108.523	0.124521
Gabra5	TRUE	0.456013	0.912027	6.15917	0.582815	0.234469	0.99445	3.33537	115.519	0	10.8998	0	14.2449	107.581	6.90476	0	0	106.743	25.6216	30.4964	73.0471	0	0	0	0.41975	210.195	54.6885	57.9977	1.02412	28.2579	0	0	90.7879	9.18163	0	2.83499	41.2121	1.34783	25.5373	34.6465	0.860337	0	0.435748	27.5706	7.12464	0.918015	210.176	55.3109	478.514
Clstn3	TRUE	0.320518	0.641037	6.628	0.584821	0.232977	0.99445	0	68.1591	5.28102	1.51968	24.0101	46.1713	0	17.1369	2.11189	2.26566	0	56.0783	95.2107	55.2077	22.7855	121.991	56.4037	38.7724	5.85959	34.9296	182.109	30.0231	32.3166	0	4.17521	3.8468	8.92991	120.084	19.832	77.9781	6.93283	9.62531	168.827	53.8811	32.9847	0	28.123	15.8786	60.8024	47.4545	12.398	123.627
Grm1	TRUE	-0.502304	-1.00461	4.86821	0.586546	0.231698	0.99445	0	0.543448	9.3004	0	35.4007	9.42674	0	0	2.72503	0.581683	0	11.6525	29.7338	14.9852	4.94715	6.92581	26.0456	44.072	0	1.58273	0	2.59033	0	0	38.2741	6.07288	9.58273	26.715	36.7846	0	0	0	0.436955	1.94797	0.183425	0	0.445041	0.361326	1.56332	2.17072	6.60275	0.0353822
Clcn3	TRUE	-0.238066	-0.476132	7.4964	0.587978	0.230639	0.99445	78.4799	90.3058	33.4655	32.7518	61.1964	22.63	8.73346	34.8605	29.9082	62.4542	71.1797	35.0357	45.8089	93.5712	18.4859	231.958	73.3608	71.858	34.2984	44.7559	77.2621	77.1826	69.5109	23.3254	131.267	32.0472	21.0061	60.3051	18.4451	29.5578	2.85242	87.6176	193.331	10.5556	5.61099	6.19374	103.612	13.713	83.6209	6.80628	41.0295	0.0882008
Comt	TRUE	0.244088	0.488175	7.14503	0.591442	0.228088	0.99445	74.2278	256.789	148.693	216.646	128.586	172.046	32.9244	206.868	45.0418	40.8202	92.3004	22.7316	435.419	214.68	93.0886	371.848	65.7962	8.8813	22.1284	55.956	63.7426	35.5872	67.1786	23.1982	17.3427	115.434	111.703	215.157	29.0806	106.139	155.945	308.526	23.4476	124.348	152.167	102.047	98.2129	85.5616	187.303	342.46	84.729	365.635
Dlg4	TRUE	-0.262375	-0.52475	6.57161	0.59541	0.225184	0.99445	41.7502	17.218	41.621	66.971	18.177	27.3233	23.4265	19.3553	45.8014	54.7459	47.6905	11.2816	46.0542	24.2016	256.645	77.0949	17.3383	5.7867	87.1888	25.5898	8.51408	14.7555	47.2214	34.8301	23.0567	23.2901	52.0899	51.2729	77.7332	32.6114	5.72756	52.0925	24.6259	146.617	28.5254	39.4234	43.2307	130.292	18.7541	36.384	40.2618	2.88846
Lrp6	TRUE	0.24281	0.485619	6.45079	0.595452	0.225153	0.99445	10.695	41.7573	123.461	58.1725	42.4561	42.3066	38.9761	16.7085	43.4185	93.2593	71.3735	42.0595	12.2341	5.0973	15.3697	7.03984	15.8283	36.7204	7.91658	9.60994	20.0142	15.1105	106.155	108.486	138.808	37.2226	27.1617	65.7971	28.1547	41.6471	17.413	21.3498	57.3038	30.3092	26.6464	3.83937	45.3296	40.1969	8.04725	7.5587	20.7596	1.00645
Mpp2	TRUE	0.505344	1.01069	5.03779	0.596844	0.224139	0.99445	0	3.82254	3.23527	1.36503	60.3249	84.3286	0	10.1215	6.64334	0	10.4692	0	32.023	13.2185	0	0	0	1611	0.376179	0	0.195233	0	23.8715	22.8852	237.569	162.228	47.3424	25.2141	6.68271	0	0.786533	22.1484	153.164	16.7726	34.2087	0	1.62147	0.62238	0.114149	0.195736	16.074	0
Tmod2	TRUE	0.303362	0.606724	6.59292	0.597687	0.223526	0.99445	0	82.3977	61.024	2.0848	0.787987	87.8086	12.4598	64.7194	64.6316	0.402735	8.00197	39.8299	11.3586	21.8702	89.9983	0	133.184	161.693	9.16235	37.7988	67.4543	101.462	72.827	6.03109	23.5031	85.5183	67.4912	35.8872	142.734	7.49392	8.51847	103.263	45.0553	13.6462	149.057	98.4962	113.154	4.74377	5.36018	3.04402	5.24772	238.215
Ppp1r9a	TRUE	-0.211218	-0.422437	8.10771	0.606442	0.217211	0.99445	10.0039	172.808	97.3693	147.135	16.872	25.7997	32.509	55.4294	134.13	18.7965	34.6358	33.5217	49.3977	126.797	32.8706	144.759	27.3632	42.251	26.3983	41.5185	63.1041	37.3666	38.033	25.756	57.9441	39.4815	53.1713	169.554	47.8846	87.9631	13.962	119.103	30.7606	46.1866	41.7563	14.4564	30.0151	54.3562	87.4419	12.4372	176.607	0.45267
Cacnb1	TRUE	-0.343328	-0.686655	5.50541	0.607887	0.216177	0.99445	17.1141	13.9808	3.58995	38.0004	96.7656	60.7336	0.78412	15.1735	189.734	0	0	1.59017	46.596	3.64639	17.4126	11.7178	7.99463	15.3871	0.976181	37.5466	171.752	6.14509	16.1947	0	54.0736	11.6484	38.1911	44.7735	21.7726	3.67444	24.242	61.2339	30.1504	55.5191	59.5701	0	21.3438	6.80463	12.7592	55.7705	0	0.604635
Cacna1b	TRUE	-0.291249	-0.582497	5.98099	0.608536	0.215713	0.99445	0.784321	47.0327	18.0935	28.7497	7.25571	3.96403	0.282028	2.68946	7.13788	2.47298	6.67534	31.9282	86.7643	1.87973	0.634529	7.65708	5.60939	9.25138	21.5582	7.23132	33.2729	0.643383	8.04778	2.27223	54.8649	0.653761	1.84419	12.1394	6.37847	1.24044	3.64915	18.9904	13.1346	1.86826	16.3655	30.6336	4.60181	4.65269	32.7613	29.2118	7.3257	2.30294
Fgf14	TRUE	-0.395965	-0.79193	5.25798	0.609098	0.215313	0.99445	0	62.4113	8.94001	63.5727	5.63123	2.29853	9.89594	4.15614	1.86917	0	4.25442	25.303	48.9099	5.59176	2.01023	31.659	12.5112	72.7069	0	1.49979	0	28.4061	15.6767	0	32.9282	61.8936	0.773243	31.2976	11.7239	6.56888	0.896022	0.655231	1.33124	0.829492	6.83331	0	54.7054	3.54725	0	0.969445	2.12376	0
Rab3gap1	TRUE	-0.255227	-0.510454	6.26355	0.611268	0.213768	0.99445	172.575	6.47527	36.1105	13.2515	22.3543	16.603	202.794	23.4004	12.8155	43.5632	53.7613	63.757	12.7139	21.3383	7.88948	16.728	111.959	114.085	8.32424	13.0406	83.5264	6.06461	37.4136	43.3648	10.7763	156.377	14.4331	109.977	22.5215	156.761	5.49191	103.274	66.8701	17.8151	32.6971	32.8353	35.8371	4.4125	33.976	2.71897	5.46061	15.3506
Asic1	TRUE	-0.459323	-0.918646	4.24012	0.623758	0.204984	0.99445	0	13.1533	2.48169	0	3.33715	0	0	4.93774	0.720737	0	0	40.7377	42.4397	28.1348	0	0.393975	35.0313	21.7671	0	6.27573	0	28.9029	14.2901	0	3.72906	1.7283	5.78467	7.40126	6.08222	18.159	7.71392	11.3034	47.1955	0	0.478778	0	5.37819	0	20.4547	0	8.0721	0.188205
Copa	TRUE	0.307702	0.615403	6.4831	0.625183	0.203993	0.99445	0	77.8224	24.0486	8.85922	18.2911	3.40654	109.073	17.3358	66.4092	2.90383	22.176	0	170.929	141.998	37.766	0	39.6229	13.6978	1.05599	60.3278	169.649	3.42859	26.1601	0	68.2914	1.28954	16.8474	83.6433	11.3028	0	17.5644	56.4946	141.975	0.170039	1.05668	5.76859	3.7142	11.1417	52.7257	99.4222	10.9101	160.315
Syt1	TRUE	-0.179094	-0.358188	8.63679	0.631094	0.199906	0.99445	428.048	125.019	110.728	216.208	91.4054	185.115	184.482	163.578	99.9629	19.9485	32.8594	98.9148	185.322	241.527	8.23732	281.564	204.454	88.6074	36.9112	113.563	46.9498	34.3	59.4608	95.1454	63.6914	229.257	39.3948	226.72	83.8114	78.6564	34.6932	103.618	167.963	58.9838	106.945	259.195	127.508	100.231	112.595	47.8477	60.5607	160.055
Unc13c	TRUE	-0.249225	-0.49845	6.5398	0.640098	0.193754	0.99445	1.72949	5.60329	8.75056	41.2185	24.7585	18.3252	36.0244	17.2857	28.4571	26.3216	18.9115	9.06191	35.4536	1.06645	16.4005	0.230985	7.01908	0.0944468	1.01021	0.607274	6.98665	42.14	4.09001	8.34833	5.60609	12.0702	13.302	12.8197	31.1259	3.18383	1.81064	24.5801	40.8694	25.7877	8.66202	0.499457	8.75654	14.704	13.0054	0.826886	8.43566	17.3804
Rims1	TRUE	-0.322803	-0.645606	5.70421	0.642379	0.192209	0.99445	0	41.436	31.7818	43.0154	8.27059	78.5611	6.78124	16.446	0	0	40.1917	0.841358	16.9769	36.5274	1.0422	70.4754	8.01318	109.341	4.30791	1.74435	77.3934	0.14369	11.7839	1.32364	12.612	66.605	22.6849	91.5032	56.7706	33.1684	11.5531	82.9464	7.94094	0.479592	38.0012	1.15837	9.044	23.3867	0.307668	15.2217	0	0.119504
Egr3	TRUE	0.3247	0.649399	5.59227	0.642632	0.192038	0.99445	2.10325	1.87061	0	50.1364	6.31343	0	4.40214	0	25.6326	12.9365	2.31861	30.0123	4.56128	0	18.2545	18.6476	29.5754	13.4983	64.9445	23.2082	16.5657	30.1458	29.3667	2.02479	33.1252	15.3741	5.26155	0	4.24654	4.25844	0	65.7937	26.0929	51.4976	19.956	4.72315	0	40.1471	15.2346	0	65.9739	7.58801
Grm7	TRUE	-0.308225	-0.61645	6.07969	0.649392	0.187493	0.99445	0	27.7228	20.551	14.0212	2.17225	6.12213	246.749	33.4155	64.0986	2.95793	20.164	1.11889	119.852	48.1939	0	0.346792	99.3801	119.949	0.365819	13.9402	0.378183	43.2619	19.1757	2.58591	1.6721	13.5282	17.4964	111.137	24.152	4.8949	3.96294	21.9759	23.7072	0.725197	19.7922	1.08428	99.167	30.3579	50.0315	0.328821	19.0221	0
Stxbp2	TRUE	-0.333856	-0.667712	6.20552	0.655099	0.183693	0.99445	5.138	775.365	173.973	106.813	651.557	153.076	79.7534	125.083	255.418	2.49112	463.681	70.7946	176.871	452.013	77.4164	3.94421	342.712	0	0.912825	38.4458	2.20428	0	78.0131	854.618	264.868	13.9263	383.157	625.797	156.136	0	30.9106	67.4898	0	0	82.2847	0	162.663	0	22.3921	0.492785	173.547	33.0011
Dlg2	TRUE	-0.250395	-0.50079	6.97374	0.656253	0.182929	0.99445	42.0328	140.88	2.54455	17.9822	12.1231	43.8216	68.0165	31.1005	26.7124	17.7789	148.605	118.741	97.3832	55.5274	18.2735	27.8694	319.823	413.27	20.6206	115.277	65.4097	11.8861	91.852	236.957	16.5496	575.551	16.2967	295.95	119.267	18.1608	49.493	151.509	27.4937	6.20824	9.99184	0.577713	36.1799	7.15888	15.1156	0.931707	67.5735	0.032501
Nrxn1	TRUE	-0.207829	-0.415657	7.98604	0.66159	0.179411	0.99445	796.746	182.874	167.5	779.58	829.598	149.444	56.6326	469.448	452.962	24.0186	43.6371	1086.26	133.084	389.125	6.25779	4.87433	402.97	596.632	16.0573	411.767	430.778	26.1423	279.387	143.161	333.638	638.903	101.592	500.055	164.704	90.4703	178.307	123.735	13.7788	140.619	156.579	607.39	58.5587	253.754	231.627	164.504	640.412	467.693
Unc13a	TRUE	-0.26186	-0.523719	6.6494	0.669194	0.174448	0.99445	0	92.3777	9.75218	367.324	63.3877	8.49623	13.2764	13.2751	23.0273	5.04069	6.53389	13.1615	16.5711	9.13382	19.2405	13.6206	33.7799	7.57476	0	31.3056	55.2006	18.8183	11.1189	13.3468	22.6066	59.373	18.0715	152.036	51.2664	1.94397	1.02968	76.4481	0	6.99586	24.6724	0.93826	104.782	53.0494	27.7517	50.899	4.6283	0.0234673
Synj1	TRUE	0.194019	0.388038	7.54773	0.67366	0.171559	0.99445	75.8909	14.0893	175.349	114.161	88.2676	7.57054	177.76	112.105	146.94	57.8063	104.333	11.2753	109.073	98.1639	6.35298	87.1583	176.528	0.758973	50.0628	141.6	9.55284	34.4259	84.3241	6.46558	236.589	163.679	130.553	41.3636	26.8116	3.55734	28.7657	105.816	127.489	69.2802	84.3216	13.8522	209.181	5.12567	220.299	63.5339	66.8677	0.950229
Nrxn3	TRUE	-0.168282	-0.336564	8.06972	0.682037	0.166192	0.99445	74.4083	144.271	173.867	156.475	108.802	40.3574	91.8882	59.8417	42.9778	88.6966	123.725	86.7627	55.5154	142.937	142.958	84.1826	127.978	109.969	36.9657	130.767	187.883	149.265	33.1801	25.4287	183.855	185.039	19.8444	319.51	23.9458	10.9425	38.6922	204.061	297.778	20.1789	36.7194	33.9723	60.3587	52.2059	115.411	23.9014	56.0433	0.069753
Pten	TRUE	0.174778	0.349555	7.05985	0.688263	0.162246	0.99445	24.8469	22.7257	10.5743	12.0631	56.1989	8.02561	3.83486	16.7834	63.6363	6.18397	48.4017	14.5514	25.5253	39.2034	4.33618	59.4835	50.9707	28.4956	21.1071	17.156	10.5499	12.6968	32.4639	30.2026	32.0123	16.8941	18.7388	26.9256	14.363	11.1132	4.28332	25.7819	16.1309	17.483	31.6195	3.71584	54.6831	2.70284	112.639	2.07807	29.1212	0.123557
Rph3a	TRUE	0.272328	0.544657	5.54852	0.699465	0.155234	0.99445	1.97667	16.768	11.0951	0	60.2135	0.291333	8.31561	0.685973	0	3.32145	79.8939	24.5199	7.9924	0.985028	0	51.4459	41.3271	2.54254	3.84252	8.22911	0.239837	0.219747	12.0595	3.80694	22.3478	68.9282	22.0337	0.588561	5.33639	8.08949	0	9.98801	0.252589	0.181237	15.3497	108.787	28.0398	13.0466	11.4536	0	10.2215	0.187656
Rasd2	TRUE	-0.20343	-0.406859	7.25276	0.701396	0.154037	0.99445	390.347	87.6293	44.0489	1.49258	66.7847	18.22	147.288	94.5817	128.704	6.14288	17.929	56.1487	383.331	42.171	16.0615	267.511	52.411	22.1148	5.93362	106.466	7.06742	27.4382	50.6873	0	0	60.8059	86.2313	137.103	135.999	4.50139	15.444	55.6532	92.1489	61.5997	55.9981	1.00703	122.761	12.0105	160.945	11.0938	9.69668	69.0239
Prrt2	TRUE	-0.229689	-0.459377	6.15442	0.702723	0.153216	0.99445	10.5209	34.197	2.22869	3.1307	12.0638	33.1926	3.71027	37.7643	4.71975	72.9106	0	1.03159	39.9286	308.18	6.463	149.004	176.027	65.0046	79.3173	83.3884	121.686	31.9832	68.2931	121.155	17.397	69.8266	7.7014	97.1196	17.5439	1.7025	7.34252	50.6144	91.4584	8.2928	72.5695	23.6824	66.0173	10.6451	37.3517	128.404	5.78983	182.793
Shc3	TRUE	-0.332171	-0.664342	4.05321	0.7048	0.151934	0.99445	2.65414	16.0142	12.6451	0.601963	2.79302	0	45.003	0.77786	4.38708	8.13311	2.94833	1.10468	0.15879	29.1213	2.86558	0	61.3322	1.68787	11.8856	23.5366	0	14.7115	0.299321	0	0	32.0989	15.8713	0	0	22.6529	0	12.4803	0.307981	11.325	0.415793	0	15.5698	3.2597	19.8956	7.84942	8.54556	0
Lin7a	TRUE	0.312069	0.624138	4.5986	0.71419	0.146186	0.99445	0	0.54527	5.56588	0	0	30.4712	1.78321	66.192	9.32654	35.2164	4.12315	0	2.30279	1.29499	0	8.54993	57.1733	0.394521	29.5662	0.436056	59.7704	0	48.0157	83.2826	0	1.10075	1.00011	0	4.8786	0	5.87028	30.361	0	0.995379	10.7623	80.1338	24.2784	0	0	15.9231	0	35.2027
Otof	TRUE	0.365416	0.730832	5.04288	0.714406	0.146055	0.99445	0	14.489	0	0	21.0224	0	0	10.7821	0	18.1623	0.428209	0	25.6188	19.1431	0.873949	0	0.0681736	0	0	1.43829	18.9205	0	2.63804	0	0	0.332093	0.15485	82.309	37.5659	8.19453	0	13.9533	0.133347	0	60.0712	0.515296	0	3.63456	2.02807	1.16547	0	0
Syp	TRUE	0.153368	0.306737	8.21019	0.717956	0.143902	0.99445	104.166	74.9655	141.836	223.189	196.763	92.8151	45.318	351.165	89.8816	144.692	125.063	96.3846	401.216	261.092	25.0408	127.912	154.84	32.3876	69.9405	255.739	441.135	83.8256	364.038	107.819	53.2069	131.502	59.6244	215.591	52.7093	90.1038	35.0064	144.365	449.524	132.226	382.847	26.7813	133.957	61.4544	254.581	253.59	57.2958	1140.37
Cacnb2	TRUE	0.239377	0.478755	6.33049	0.718622	0.143499	0.99445	4.95381	1.56518	76.1156	46.6355	51.8926	38.5575	11.5515	47.6095	0	0	85.002	145.94	68.5636	32.4791	2.40047	10.9312	56.7461	524.441	0.778994	62.1241	4.48929	26.4323	25.8989	0	50.962	52.088	86.6239	71.8391	0.468303	13.9514	2.22504	67.3168	104.648	0	0.652565	0	125.092	0.926691	102.645	1.13364	15.4655	0.202333
Psen1	TRUE	-0.240756	-0.481512	6.3205	0.720796	0.142188	0.99445	3.21229	252.733	107.369	24.5102	8.74433	13.6746	97.0058	41.0995	174.116	0	0	19.734	27.3865	130.721	1.20239	125.894	1.50894	0.337359	88.5259	47.7805	58.4111	58.7543	41.9362	0	5.92125	70.2095	51.7461	53.5986	42.8941	1.57295	7.57336	38.004	85.3665	17.3587	0.498512	0	3.86127	38.715	109.453	0.53817	23.2275	249.439
Dgki	TRUE	0.271237	0.542474	5.33493	0.721222	0.141931	0.99445	0	6.45812	34.0652	66.9901	16.1607	7.47956	0	0	6.93619	0	0	0	6.82489	106.067	3.17704	0	1.37015	5.90629	0	8.13961	32.0997	0.296862	6.88927	48.3163	32.9062	2.20995	14.7754	107.53	40.3849	0	7.57174	21.439	97.6252	0	8.79008	10.2246	2.86609	0	24.7352	0.470924	1.27885	0
Scrib	TRUE	-0.376052	-0.752103	4.69686	0.725161	0.139565	0.99445	126.581	92.6456	14.7332	270.511	0.203776	0	127.031	7.59124	264.035	0	9.30536	9.89555	17.4003	0	1.04319	0.353792	0.325031	0	0	55.7699	12.3573	0	11.8431	0	96.7481	0	59.4003	179.589	34.823	6.81881	10.2667	1.95329	55.9635	0	0	0	3.60603	0	35.4923	0	0	0
Nenf	TRUE	0.219939	0.439878	5.6583	0.73249	0.135198	0.99445	171.808	154.595	175.432	127.106	456.592	0	0	274.24	65.8168	0	118.514	0	80.0992	144.352	0	592.208	266.314	165.943	3.0503	1.99371	191.266	17.7959	159.767	60.0713	10.0281	553.613	338.601	47.9502	244.289	0	6.00875	303.844	206.827	339.667	228.153	16.055	149.798	21.297	41.5245	200.273	262.477	16.8451
Erc1	TRUE	-0.231242	-0.462485	5.67878	0.733315	0.13471	0.99445	0.907612	8.04502	10.7399	4.6397	2.49834	3.81078	6.07903	16.9367	14.0801	0	1.82751	21.8762	13.4532	135.918	4.30315	6.84537	14.5444	99.6349	22.4814	11.1945	54.6953	69.2605	19.2803	7.85109	110.06	41.883	48.2396	2.86273	7.54087	0	3.26817	9.69488	58.9682	0	0	2.11632	8.99959	2.38374	5.08615	45.6183	12.7977	0.355115
Npr2	TRUE	0.282168	0.564336	4.86943	0.740802	0.130298	0.99445	0	170.044	9.73487	1.85006	0.312981	125.891	1.03038	1.64751	27.6841	32.0108	4.87055	0	37.882	0.0421655	6.27818	0	0	0	7.2106	11.9193	18.7832	0.395296	42.1858	5.66368	13.0039	158.59	14.2907	54.9272	66.7428	0	5.74914	0	1.98421	0	0	0	12.3085	36.5344	36.8386	6.62551	0	0
Mapk8ip2	TRUE	-0.183586	-0.367172	6.53154	0.74696	0.126703	0.99445	69.1289	5.70284	5.36135	4.91983	17.8108	26.7803	34.1471	61.589	11.3042	30.063	45.5424	2.09598	67.2677	2.12084	16.787	1.1194	26.9818	10.5422	1.90099	22.274	35.2855	53.5386	40.7792	14.9753	68.684	3.95604	26.6764	126.151	14.4776	18.2505	7.32914	15.0794	0	0.920935	2.03356	32.6338	3.3571	12.6755	55.603	24.3334	24.3424	0
Camk4	TRUE	-0.213538	-0.427075	6.33118	0.747642	0.126306	0.99445	0	20.4936	46.1995	154.224	4.20637	19.3534	50.5359	37.0187	6.99041	3.18957	9.17918	0	297.287	96.8861	3.67073	102.479	14.3601	331.36	0	146.107	59.9545	122.003	64.3341	0	3.90399	80.576	65.5237	162.42	52.4066	3.11208	17.0254	48.5739	190.558	10.1335	157.089	1.09221	0.954493	6.81686	75.2606	101.897	5.74484	0
Grik5	TRUE	-0.154283	-0.308565	6.97705	0.748573	0.125766	0.99445	11.4459	32.1574	37.3075	47.5132	233.022	36.6863	5.88415	95.537	58.841	6.91342	10.2446	128.192	94.9506	100.953	32.6329	84.1011	226.879	57.8521	7.34228	48.4306	104.437	12.0434	17.2888	35.2455	67.4941	4.34054	22.1331	138.321	68.7533	4.39373	9.38065	86.9877	6.8647	27.8786	28.5074	50.6796	53.0275	85.4073	90.0205	98.2429	23.4368	52.7244
Gipc1	TRUE	0.27674	0.553479	5.02942	0.752375	0.123565	0.99445	72.3143	0	8.03458	0	0	5.40363	88.841	14.7175	1.45212	15.7658	0	0	0	0	0	80.8936	160.888	71.7192	128.89	36.3993	0.627812	120.078	14.3409	274.987	0	20.3297	28.0157	111.85	4.07927	0	8.56128	68.4865	2.9194	7.56885	0	3.39972	149.056	0	120.235	0.531208	0	235.606
Mchr1	TRUE	0.2423	0.4846	6.03997	0.75309	0.123153	0.99445	0	35.2031	50.862	0.911661	3.59028	0	17.5489	38.0103	84.178	0	20.8238	0	44.1863	21.4388	0	227.175	0.478236	203.535	0	29.3763	0.398428	191.327	0	451.486	0	11.196	2.17975	73.92	0	0	15.105	53.6917	19.6907	0.357123	0.631605	0	9.78045	1.20802	245.829	2.04798	3.63091	41.3111
Fchsd2	TRUE	0.156376	0.312752	6.10412	0.753295	0.123035	0.99445	9.80586	36.3465	65.9426	12.2203	117.059	81.0101	8.64744	7.31294	0.751082	1.36068	48.7091	108.464	18.1053	54.2944	9.8788	0	34.3022	54.2466	62.3157	12.0553	38.0196	79.5436	12.1548	28.2336	83.5268	90.7979	26.1625	48.8378	14.7993	3.54752	9.43304	35.6023	120.889	12.345	22.9222	15.5522	14.3454	10.6678	43.4765	7.10375	75.6406	18.1228
Ppp3ca	TRUE	0.104938	0.209876	10.425	0.753803	0.122742	0.99445	1179.07	1024.43	959.04	2988.45	856.571	1082.73	719.93	927.08	1678.82	375.754	67.9034	1054.71	1140.09	883.626	256.306	538.077	966.88	804.807	780.394	886.077	738.626	1128.93	893.098	852.598	266.823	1395.61	708.1	1581.46	949.658	151.374	159.755	598.884	2005.32	250.574	1212.37	790.656	315.511	627.489	1100.99	401.396	1382.84	886.138
Npffr1	TRUE	0.165246	0.330492	5.70847	0.763952	0.116934	0.99445	0	112.205	7.16585	18.7407	6.60239	15.0463	89.8395	7.01769	8.85421	23.3631	26.3325	52.0766	2.4511	1.67608	28.979	5.01348	4.80834	6.75231	13.7442	9.93138	11.529	20.7392	6.2765	10.02	8.99501	77.8439	13.4208	4.10422	4.93595	80.8402	31.5763	6.30483	12.4863	24.4282	13.9846	4.35703	10.4493	60.3422	3.79435	12.8485	34.4708	1.73189
Cplx2	TRUE	0.112617	0.225235	8.92862	0.765357	0.116136	0.99445	129.583	177.184	262.161	148.242	292.004	27.6576	75.6378	233.08	116.926	175.783	113.191	87.031	132.56	232.328	171.893	66.9066	36.889	14.5386	64.9751	199.251	56.6814	120.179	78.2687	151.605	19.0079	146.586	257.612	79.6319	226.485	173.759	23.8982	116.141	166.092	216.32	132.699	21.6383	76.6629	283.553	86.0667	235.637	230.363	136.433
Aldh5a1	TRUE	0.245873	0.491746	4.84546	0.768863	0.114151	0.99445	0	0	0.0764069	0.967601	0	0	32.4463	12.2469	5.7269	25.9575	5.79577	20.9035	13.4975	0	0	13.7597	15.4486	0	0.534141	3.05982	0	0	5.45375	1.33819	0	2.45658	15.452	4.39332	17.0855	0	1.4413	17.4701	11.991	0.258806	27.1061	0	0.287055	6.68013	37.979	0.358899	5.32121	0.131156
Vdac1	TRUE	0.125399	0.250798	7.17864	0.772134	0.112307	0.99445	78.4369	190.371	90.5635	4.9993	4.80776	60.9839	40.7571	111.739	30.0522	91.762	4.89303	109.065	260.589	151.996	90.2906	358.95	290.38	56.8718	75.5655	102.32	87.2707	64.7629	244.549	600.298	73.5832	41.4752	79.316	178.803	175.434	40.8806	58.6174	85.4841	45.3143	106.159	404.196	33.0459	117.626	13.5278	213.368	78.35	124.676	234.432
Pcsk1n	TRUE	-0.113305	-0.22661	7.30513	0.782336	0.106607	0.99445	74.2217	14.2889	150.751	221.067	117.333	120.613	51.8837	149.208	159.51	171.026	29.6857	102.426	173.94	94.4846	54.0451	214.792	116.918	61.4423	93.515	61.3752	68.7774	111.48	176.839	23.7087	91.8803	64.6782	84.8282	150.779	123.018	55.06	10.9619	49.5894	115.084	166.437	134.876	304.183	70.7577	60.2817	136.508	195.164	18.1183	164.151
Rims2	TRUE	0.145281	0.290562	6.80042	0.796834	0.0986323	0.99445	0	209.845	13.3762	59.4643	1418.78	60.3254	124.244	17.7756	83.3686	22.5524	53.4512	3.33867	195.862	60.0743	5.2687	6.18591	23.3531	100.252	64.2631	48.5232	61.4718	17.2531	20.251	408.342	227.908	251.582	29.7325	33.0457	66.4794	248.684	11.2773	44.9814	0.260148	0.322126	88.4596	20.9675	78.0594	15.9674	114.462	0.189448	296.01	0.434819
Lrrk2	TRUE	-0.129474	-0.258948	7.22346	0.803622	0.0949481	0.99445	259.466	68.6998	18.3833	325.396	32.1311	63.0502	206.287	31.7056	192.736	2.44603	205.681	131.647	127.277	64.5015	4.85077	40.6012	37.9072	27.1623	75.275	73.3502	12.6621	37.1832	25.812	0	38.2932	37.7444	49.6741	147.49	70.2663	10.8877	9.54049	172.554	14.9753	103.289	122.024	235.98	6.55767	40.4565	0.275036	21.3057	166.545	0.123141
Park7	TRUE	0.117782	0.235563	6.79511	0.803867	0.0948157	0.99445	432.801	229.482	34.6606	135.23	457.795	274.599	268.219	403.416	367.477	482.076	234.26	84.537	251.881	39.571	4.35887	3.20067	331.91	549.553	384.991	106.025	111.984	143.097	253.41	384.299	1399.51	637.672	90.7075	51.2209	352.434	0	18.3163	167.832	26.5111	82.0948	223.039	51.35	352.385	15.7171	176.359	619.421	129.694	287.172
Eea1	TRUE	0.161551	0.323102	4.77056	0.805988	0.0936713	0.99445	10.3348	22.6809	38.6053	24.4237	0.39553	0	0.161274	12.5642	1.69484	0	0.756729	4.74345	0	0.653054	0	17.8147	9.9106	17.8076	1.10945	7.68456	5.1211	0.524742	26.9494	49.6166	0	12.8516	11.4619	9.70089	0	0	1.1558	4.23307	35.4822	3.637	9.62219	4.09947	12.6034	0	6.93993	0.686332	6.60196	0
Sez6	TRUE	-0.0901144	-0.180229	9.05437	0.8078	0.092696	0.99445	319.694	596.34	367.804	242.038	309.707	120.143	467	297.204	454.739	154.102	293.568	201.396	329.346	300.257	52.2023	327.348	64.3006	122.601	56.6362	212.277	347.943	156.341	76.5765	206.929	529.88	522.132	62.0315	591.504	130.196	122.185	47.3888	118.513	194.643	168.471	124.706	368.791	66.056	75.5586	127.159	358.773	35.4478	301.565
Enho	TRUE	0.282485	0.564971	4.04956	0.810242	0.0913851	0.99445	52.3425	0	0	1.77351	0	0	27.3745	3.78638	12.7547	0	0	0	0	71.1377	0	87.8058	0	0	0	103.958	70.683	0	60.3641	0	0	0	0	0	6.81798	3.67602	2.71582	0	0	3.35759	0	11.0764	0.798036	57.6971	0	0.673273	3.36259	331.08
Cx3cl1	TRUE	-0.11006	-0.220119	8.64828	0.810245	0.0913838	0.99445	698.83	73.0113	150.592	75.4588	276.604	35.3329	34.6396	277.355	287.864	314.529	43.8679	189.707	467.636	390.54	35.5809	250.074	274.476	94.0031	0.943937	270.11	384.038	84.3707	166.859	149.9	12.5515	156.852	47.3771	512.308	337.684	13.6118	42.1804	248.083	325.363	345.872	307.111	5.55872	89.9696	52.7368	341.792	126.874	65.7331	735.408
Htr2a	TRUE	0.226793	0.453586	6.21358	0.812015	0.0904359	0.99445	1.39881	42.2765	7.54576	32.1774	91.969	52.4614	0	0	0	0	6.37144	0	5.95122	0	1.66381	0.369759	60.835	0.3028	0.269125	29.8617	45.5066	0.152897	0.404106	0	0	53.0221	2.40308	2.6237	4.1448	0	2.90499	19.0375	366.661	0.130389	0	0	0	0	0	0	0.670186	0
Gabrb1	TRUE	0.122503	0.245006	7.30182	0.815102	0.0887879	0.99445	6.52077	79.1962	56.1794	47.9029	8.267	7.15349	54.0031	5.95452	18.9526	8.8956	12.591	11.0953	5.83024	64.3725	10.8605	15.7756	0.918421	288.483	6.71387	8.12031	71.5815	1.75288	79.3174	1.04997	53.8317	37.5931	0.227054	12.5426	15.4005	2.59868	32.012	93.2637	11.6685	11.6847	86.9734	0.505947	119.285	25.1704	100.379	140.642	27.867	5.82324
Scg5	TRUE	0.106482	0.212964	7.29765	0.819628	0.0863833	0.99445	574.459	82.7601	178.973	368.961	292.812	255.162	107.544	281.383	256.258	80.6066	9.24191	3.55766	385.544	162.568	59.1759	124.908	352.342	315.131	267.66	335.231	168.801	159.383	346.423	205.109	30.507	566.421	46.0541	948.84	179.312	27.299	52.2736	155.133	245.296	132.645	688.208	412.866	70.7311	25.8446	332.44	5.03775	10.6919	577.678
Ntsr2	TRUE	0.280677	0.561355	4.14076	0.82367	0.084247	0.99445	0	19.62	12.5073	0	0	0.899102	0	0	0	0	0	0	78.6652	0	0	255.079	0	0	0	0	22.2273	0	0.775238	0	0	0	14.0271	0	119.132	0	0	0.87662	0	0	0	0	0	0.942809	49.5311	0.261678	1.41384	0
Grin3a	TRUE	-0.224412	-0.448825	4.21735	0.838592	0.0764493	0.99445	0	6.52693	1.94772	0	0	0.303408	0.842602	0.427623	0	0.540674	5.92824	16.9765	0.189339	9.61994	0.414755	0.137588	0	3.93981	0	3.96457	1.90541	0	31.219	0	2.64213	1.066	2.84439	0	0.46551	0	0.359761	2.47866	0	3.337	45.7385	0	0	0.335924	41.9598	0.35604	15.7023	0
Prl8a1	TRUE	0.121028	0.242056	4.42282	0.839654	0.0758998	0.99445	16.5638	31.0815	22.7275	1.2946	71.7379	0	2.82359	6.54148	4.41198	5.57669	17.342	40.3474	21.3446	36.2119	2.85446	4.9591	16.4766	9.43654	34.1121	9.53042	25.0531	41.5216	12.2757	18.9566	68.4661	15.3548	31.2295	32.0772	8.07284	0	0	4.52799	44.3526	0	3.54925	29.8613	15.4954	14.385	59.4592	0	24.651	21.1699
Cadps	TRUE	-0.15344	-0.30688	5.89746	0.841114	0.0751449	0.99445	3.69509	56.3935	9.31846	2.00646	40.8235	6.73828	60.1376	68.3646	2.22005	0	32.2298	15.855	119.628	8.54574	55.2876	0	52.1873	0.470656	0.446299	7.79127	21.8455	0	20.7463	62.8964	38.3269	2.24557	6.27567	40.4309	18.6089	0	0	91.6621	0.171542	31.4659	37.0477	3.95219	5.95405	1.84538	34.3089	462.32	17.2286	7.38964
Grin2b	TRUE	-0.095655	-0.19131	8.63824	0.851266	0.0699345	0.99445	141.157	105.714	1195.75	976.796	1506.82	1031.76	17.0129	219.803	809.392	10.7018	2473.7	953.54	298.851	423.283	723.355	20.4861	430.525	610.183	53.1671	98.9358	249.206	131.076	138.237	583.479	532.991	169.056	249.848	95.3791	275.058	1677.57	35.6288	181.928	541.344	347.324	104.537	11.0159	180.88	774.475	377.323	79.8172	1619.18	61.8007
Gabrg2	TRUE	-0.104753	-0.209506	7.15944	0.85765	0.0666901	0.995172	630.798	147.353	92.0586	136.863	458.221	37.4439	12.3815	37.1197	11.3064	21.0823	9.79828	12.3225	83.0307	311.659	8.82654	102.499	13.9404	42.7863	1.51713	20.3568	104.274	0.21669	81.1096	8.77226	80.4943	27.9889	4.53849	410.906	44.7656	3.84989	3.8679	53.3849	94.552	32.4511	145.676	0.895002	158.208	8.27181	215.277	44.0263	5.65501	499.005
Grid1	TRUE	0.123137	0.246275	4.39822	0.858729	0.0661437	0.995172	17.9507	3.11383	13.9749	0	3.9812	0.213111	5.01622	9.67417	5.68465	2.84548	0.527052	3.13006	29.6916	4.97954	0.577518	0	0.530909	0	2.60181	8.7079	10.5491	29.6365	0.804728	1.3391	0.883382	0.206114	2.05079	16.7031	11.9277	6.31172	0.491405	1.44122	0	5.83477	21.9499	1.52768	1.47465	52.2435	0.246192	0	0	1.78799
Slc12a6	TRUE	0.110304	0.220607	5.50762	0.858842	0.0660867	0.995172	165.402	34.2537	45.8239	25.6965	38.4614	22.7167	121.442	38.6727	0	0	0	13.5148	6.12306	169.348	26.19	0.235678	9.14655	17.3085	0	13.4395	5.72338	197.334	2.99225	44.9818	112.52	1.3702	9.72845	1.75166	155.489	12.6059	2.25879	19.2326	0.849033	1.50494	9.99224	0	33.4639	0	5.17846	1.81519	1.69847	1.23725
Pclo	TRUE	0.071951	0.143902	7.17414	0.871791	0.0595875	0.995911	3.31036	10.972	6.68491	10.0449	26.4084	15.5118	4.57125	24.3549	12.4446	48.0149	6.05934	8.82757	20.3565	7.49429	1.8347	91.5308	5.02971	7.55856	1.69909	3.71571	9.14877	24.9078	10.3902	67.5592	25.2305	4.93698	12.4129	51.6362	9.26191	3.76052	0.458094	11.892	28.6363	21.8695	13.9945	0.175413	13.77	5.53422	14.5248	25.5523	22.0387	0.108905
Nlgn2	TRUE	0.0927766	0.185553	5.32987	0.879406	0.0558108	0.995911	0	9.92758	6.94994	2.19996	42.2962	27.4227	0.256535	28.6885	60.4071	7.92565	1.79675	0.334969	11.0434	21.1743	40.6312	153.786	3.34251	6.66423	3.64141	14.1056	26.761	29.3181	10.4207	0	15.1449	18.1769	50.7621	17.3133	17.2541	12.2172	0.546616	34.1646	17.9394	0.734204	7.3279	0	2.12184	2.01873	11.5633	18.7034	4.52484	39.6223
Chrnb2	TRUE	0.137178	0.274355	4.36302	0.88028	0.0553794	0.995911	0	0	0	3.55467	0	0	30.8652	29.5349	0.341645	0	0	6.4543	10.3009	0.0232797	0	0	1.72009	0	0	18.232	0	0	11.8279	0	0	7.25924	3.53812	26.0959	4.58611	26.2904	1.07583	6.61726	4.08632	0	0	0	3.08622	7.09233	0.119413	0.106599	0	0
Tspoap1	TRUE	-0.0731428	-0.146286	6.86124	0.881442	0.054806	0.995911	22.5057	85.9825	73.3751	153.36	19.75	23.7565	83.0597	56.0416	59.7061	7.45883	1.35981	49.1472	93.3533	141.555	44.1943	44.6027	117.308	86.6877	89.8508	120.831	108.925	34.1817	37.7198	505.637	97.9295	40.8354	32.8404	238.877	165.605	3.61616	6.4023	55.9035	10.6995	20.6364	56.8292	8.25006	62.1695	12.2117	77.9979	74.3875	1.66705	53.1972
Cacna1e	TRUE	0.0587726	0.117545	7.89948	0.882425	0.0543224	0.995911	55.4827	97.9188	24.7671	28.7947	17.4718	21.9353	54.9653	18.0519	49.3204	109.206	53.8593	28.5576	95.301	62.2125	1.3881	22.386	39.7216	11.5354	14.0074	62.0696	79.1736	33.894	12.8535	30.7909	64.8197	71.7087	28.1825	162.859	10.3334	2.02967	2.74188	18.6534	113.531	20.8415	18.9965	100.67	36.1671	20.5043	53.9147	38.646	26.0561	106.707
Htr4	TRUE	-0.162259	-0.324518	5.32287	0.882777	0.0541489	0.995911	0	0	2.71952	35.6175	35.7445	12.6913	0	12.1742	2.06501	4.42421	0	10.8522	85.274	74.583	0	0.225115	0	0.553491	0.327414	1.97804	13.7218	0	1.77127	0	0	0.25175	0	95.6981	0.775635	0	5.31275	36.3674	59.5282	0	63.5648	0	0	0	0.396514	0	0	1.44906
Drd1	TRUE	0.0648553	0.129711	7.9506	0.888734	0.0512284	0.996286	313.808	113.129	188.707	127.525	101.492	98.7685	113.709	31.8166	126.377	1.19497	106.44	130.654	385.45	203.58	19.8167	0.303948	151.181	38.9221	2.20666	54.2588	198.216	19.7883	53.936	75.3956	5.86935	74.9414	39.3936	494.249	97.3384	20.0065	29.5659	136.297	272.125	49.5632	181.093	59.5939	351.591	13.8089	164.122	156.1	25.0235	168.988
Tyro3	TRUE	-0.076357	-0.152714	6.50146	0.896538	0.0474315	0.997449	2.33958	18.733	20.1226	53.9158	177.768	4.71042	70.9953	19.5545	129.772	27.4588	49.6841	11.7407	47.7577	54.1308	2.37264	60.8769	30.3801	0.498535	0	23.1694	186.775	38.5624	7.69845	24.762	23.4558	33.3198	20.9255	86.0313	30.714	2.35158	13.7661	16.0867	8.34995	26.5412	46.6537	3.76168	77.0309	6.38676	194.464	7.10074	38.216	0.144919
Gria2	TRUE	0.0445245	0.089049	9.28952	0.897769	0.0468356	0.997449	261.316	361.318	251.311	381.401	429.779	146.783	163.956	142.173	116.374	136.739	64.051	380.664	275.057	310.108	65.5263	174.703	294.017	115.625	127.456	185.708	125.776	124.15	206.032	71.4458	118.249	192.343	65.1397	707.146	53.4011	21.656	24.6913	178.991	489.805	159.215	205.401	60.076	125.651	128.531	507.64	351.212	226.421	36.3318
Napa	TRUE	0.053838	0.107676	8.0358	0.898192	0.0466307	0.997449	494.154	64.2058	65.2556	166.904	155.954	65.4088	25.9155	311.739	218.802	74.7596	101.146	253.563	186.976	211.275	46.509	91.5054	342.115	579.017	121.266	145.648	63.8338	114.152	164.191	276.559	34.0089	334.098	187.171	629.634	234.509	20.2886	36.1899	175.762	8.23557	48.6602	95.6986	5.30523	178.349	150.267	392.98	247.226	12.535	148.497
Sv2a	TRUE	-0.058441	-0.116882	7.14459	0.898296	0.0465807	0.997449	76.0889	68.9979	38.186	2.13702	99.1836	58.8886	38.9555	88.082	9.80925	23.2105	34.2044	51.0521	65.7171	22.5896	149.001	21.6659	48.4714	61.1938	40.6491	46.1534	68.1453	33.7663	81.1924	100.105	85.8312	55.2467	13.1698	169.248	19.6765	17.0013	15.2495	10.7576	30.5262	49.8568	35.3666	4.37096	15.4181	25.1878	61.2876	38.9047	55.1799	77.462
Snap25	TRUE	-0.0482284	-0.0964568	10.2747	0.900653	0.0454427	0.997449	1697.33	688.386	593.138	268.491	460.186	395.454	1137.03	859.841	823.198	210.584	669.401	1063.23	1329.65	1571.15	389.874	564.288	1727.24	328.652	2381.9	1008.2	783.25	628.05	1867.07	666.432	371.404	633.054	544.205	1259.47	661.034	62.8526	210.326	639.111	838.929	599.429	1070.92	1053.15	1063.64	393.881	902.379	867.247	546.154	3096.15
Lynx1	TRUE	0.0730074	0.146015	5.95509	0.907385	0.0422083	0.997449	38.322	52.6795	69.1457	25.0057	19.4041	2.91512	0.650117	0.149303	52.1513	0	0.756237	0	75.6568	31.7338	0.783859	29.7656	3.50202	0	0	6.95012	16.4966	15.2414	49.8439	42.7257	58.5645	0.295183	41.5979	19.6885	4.98686	2.04722	5.53275	7.57348	3.78203	94.827	0	0	12.3772	1.89912	47.1752	99.4981	14.4742	3.32978
Large1	TRUE	0.0634063	0.126813	6.03765	0.909044	0.0414151	0.997449	0	5.96108	11.1591	3.75798	12.9013	57.2919	2.87817	0.352431	0	0	0.883444	9.91712	2.97688	58.8876	3.60782	69.5636	5.0723	0.491514	0	85.1179	153.859	75.4194	4.57982	68.9267	66.1511	17.9877	10.3242	0.971097	5.25512	0	6.11899	0.983595	58.8134	0	5.64979	22.2978	5.08865	8.36499	66.8549	4.18779	88.6775	1.46927
Ssh1	TRUE	0.0843111	0.168622	4.43542	0.912277	0.0398735	0.997449	1.40479	0.409046	0.353654	1.07122	0.418338	0.709358	2.07032	0.581058	26.9291	2.18891	2.09266	0.193925	0.341498	26.8362	10.5805	2.0539	0.27615	0.198091	0.352188	5.12796	1.25392	11.0028	0.686675	0	0.614913	0.945191	0.894235	0.428521	0.640301	2.38681	0.954697	12.1276	0.433235	0.791846	0.637812	1.46811	5.37393	87.4943	4.09171	42.373	0.884199	0.201726
Xbp1	TRUE	0.0468226	0.0936453	6.98476	0.917905	0.037202	0.997449	4.27975	113.474	11.1771	151.582	10.5071	33.464	90.7107	46.7583	64.4454	17.0604	23.04	58.2485	99.8818	129.53	8.5319	251.218	300.193	250.92	161.756	103.696	297.029	26.8014	51.6647	397.756	33.3923	99.5052	13.2323	520.113	21.9722	10.1594	17.8593	110.55	313.413	25.7859	53.5023	0	157.857	25.1044	62.9209	5.99539	5.61484	76.117
Prkce	TRUE	0.0531342	0.106268	6.56331	0.918692	0.0368299	0.997449	0	13.7052	6.83236	178.665	70.4554	3.04094	19.5447	121.509	18.8086	71.5515	2.95038	9.48883	81.1993	23.2298	8.09241	56.2899	9.1512	28.0546	171.879	38.9533	296.861	7.71835	43.7313	0	16.5245	7.32717	25.1723	3.82116	35.3146	0.646006	3.60813	24.9779	13.2526	22.4598	16.1581	212.371	33.0419	24.8008	18.5555	44.8855	35.4268	11.207
Snap23	TRUE	-0.118664	-0.237329	4.4236	0.92059	0.0359335	0.997449	0	165.141	6.03727	0	71.5766	6.91636	86.5808	7.37881	0	0	20.7288	0	25.6611	25.6105	0	0	3.30078	0	0	0	276.972	184.821	33.7002	17.9589	6.06826	172.217	51.1123	96.6664	0.721862	0	0	28.9375	0.374619	14.4155	144.385	5.93998	0	0	0.568546	0	20.5875	0
Rab3a	TRUE	0.0398142	0.0796284	8.11366	0.924618	0.0340379	0.997674	474.401	236.908	513.528	18.7423	256.08	96.1881	195.043	681.795	174.989	221.087	236.634	105.878	575.091	408.56	151.433	463.307	362.96	528.313	405.944	513.674	678.581	212.119	751.958	157.791	52.3798	392.268	202.108	484.476	253.869	8.59653	21.1249	484.614	445.152	232.442	771.864	24.6952	178.01	34.753	514.881	655.111	470.174	1268.38
Aph1b	TRUE	0.0737537	0.147507	4.55574	0.927978	0.0324625	0.997674	1.61664	0	0	0.37405	0.122393	17.1507	15.4445	1.68632	0	0.836291	0	0	5.38928	0.43847	0	51.2775	0.0974342	2.11696	0	9.13207	54.2327	0	0.465048	1.55805	0	17.8199	0.106268	0.0944668	0	0	0.557711	0	2.2879	15.2941	0	0	29.9732	36.0208	13.5778	0	7.68998	0
Grin2a	TRUE	-0.0512471	-0.102494	6.89747	0.932355	0.0304187	0.997674	8.34018	10.7472	10.1568	20.2101	19.9582	3.26479	22.5116	18.5446	20.7836	9.52205	3.97683	97.3347	63.3145	58.4806	3.94962	0.474878	9.56401	1.65346	0.999119	21.2092	52.5098	1.08149	61.163	17.2735	14.643	47.2902	8.13861	11.3024	24.1563	4.94095	3.57945	6.22179	11.2475	56.8669	9.83146	0.830884	19.2089	16.8524	14.273	1.24895	4.82795	0.163674
Celf4	TRUE	0.0291716	0.0583432	8.49531	0.939625	0.0270454	0.997674	883.138	142.658	179.377	48.1694	65.9366	63.7084	169.223	97.3897	609.431	39.8381	41.8159	53.0066	207.12	387.48	56.2718	220.451	199.894	320.621	116.901	108.959	212.245	95.555	287.934	146.377	229.197	71.2537	129.504	370.191	143.411	48.024	38.333	214.526	173.953	794.284	242.556	228.629	187.394	793.303	248.748	85.4188	137.143	185.94
Kcnq2	TRUE	0.0332907	0.0665814	7.76175	0.940525	0.0266296	0.997674	7.44393	188.735	314.356	38.8841	46.3917	3.83704	7.53571	81.2007	261.331	326.896	25.7052	5.35573	60.1292	97.7056	97.4825	57.9798	32.914	120.635	18.1035	54.0339	146.077	1.16371	32.3024	255.542	111.534	246.173	49.313	230.426	149.083	3.59123	3.43483	77.174	81.9656	3.15396	75.782	36.4385	99.0763	3.33827	27.616	0.575831	117.095	0.345631
Syt7	TRUE	-0.0395805	-0.079161	5.75746	0.962215	0.016728	1	1.3451	21.3835	8.41323	6.84573	26.5092	9.48603	5.51613	3.84529	10.4409	27.4362	0.891208	20.6447	35.3592	39.7831	5.95341	1.70649	0.560936	24.5228	0.22597	25.7205	33.281	1.75354	8.88472	0	31.3091	24.0529	2.02787	72.1175	8.83702	1.21752	2.0012	1.66366	2.77574	9.53946	19.53	7.05416	16.3377	22.642	52.5356	1.52564	19.1813	0
Sorl1	TRUE	-0.0327084	-0.0654169	6.8552	0.969349	0.01352	1	8.43875	26.2314	42.7039	17.0619	16.1879	3.11263	0	298.116	25.8258	0	33.5206	0.452313	30.8316	0.50426	1.71181	14.0388	40.5912	4.85214	29.545	14.0297	4.70774	56.7919	34.6204	2.03746	37.9961	0	21.0337	94.5385	20.4144	4.08954	1.72214	30.9252	4.88045	36.5225	20.0529	1.6308	51.3768	1.15656	70.8166	0.0612902	0.344884	0
Clstn1	TRUE	-0.0203153	-0.0406307	8.67466	0.96982	0.013309	1	7.19238	175.552	68.8685	54.7235	30.0662	343.692	105.983	239.47	120.682	118.651	5.41686	179.303	430.484	173.407	20.4084	154.228	103.832	31.6662	57.1435	68.7587	417.102	115.223	154.363	0	305.709	186.343	45.98	279.48	105.803	22.9667	18.558	92.6176	114.819	45.2369	254.738	489.514	96.265	21.0416	292.427	164.621	56.1151	400.72
Slc12a5	TRUE	-0.00982016	-0.0196403	7.56783	0.981998	0.00788927	1	301.602	24.3483	219.33	116.183	70.2436	287.277	75.2036	194.881	436.441	17.1596	95.0488	125.757	196.125	99.831	17.1793	83.4625	44.4359	99.9825	21.8473	152.506	169.416	175.75	213.028	23.2253	168.242	79.1855	135.722	216.149	215.098	11.77	23.9823	57.8885	64.7307	112.056	192.973	152.712	196.819	113.506	187.945	109.622	348.088	148.85
Cacnb4	TRUE	0.00574774	0.0114955	7.14574	0.98447	0.00679742	1	3.88907	14.4838	13.3253	38.0444	1.46849	5.99925	22.8435	13.2876	2.31449	27.4964	5.13727	43.3817	47.362	63.9746	48.7537	24.7496	30.6816	20.1837	81.9596	57.6574	49.5972	0.528407	28.9572	15.0145	12.3969	38.4228	15.2777	48.6725	11.334	7.13518	3.38734	31.3584	65.2296	0.275269	5.01717	52.0948	57.7424	20.9017	55.7494	17.6338	8.97772	0.123439
Tpbg	TRUE	0.00700158	0.0140032	5.46017	0.986023	0.00611301	1	4.75304	44.5784	5.39567	12.4629	6.0339	4.44048	5.72104	2.27373	29.3674	43.6273	16.8107	9.4362	53.931	31.0998	0.91309	0	2.90671	55.4287	1.79011	31.2126	26.8313	31.6563	6.5562	9.14575	5.95155	2.77	5.46974	15.0143	11.1279	8.35115	3.24193	1.36246	222.121	1.72367	56.8576	0	13.5259	3.68331	13.7611	1.61349	7.71997	0.0735552
Pdyn	TRUE	-0.0101633	-0.0203266	9.681	0.987068	0.00565289	1	1626.87	748.3	390.967	755.549	766.252	162.147	667.382	632.284	1091.61	72.0615	129.357	218.536	637.643	1192.06	266.975	486.145	775.834	182.61	565.924	453.894	427.567	396.325	30.1742	452.462	135.42	728.435	87.7209	1439.14	298.38	562.789	80.7124	438.463	243.426	2.59666	730.488	1.60959	394.641	714.343	354.466	723.074	783.348	1939.54
Cck	TRUE	0.00223065	0.00446131	5.85328	0.988896	0.00484934	1	0	49.1334	0	0	215.485	149.929	0	119.577	4.34185	894.553	631.184	0	173.662	163.376	10.4656	0	92.4795	0	0	426.343	47.7383	168.207	1989.02	0	0	0	0	81.1988	271.133	16.098	0	0	0	3.00046	99.8338	966.41	1.95482	15.717	486.212	348.524	286.327	938.736
Slitrk3	TRUE	-0.044886	-0.0897721	4.50054	0.989349	0.00465052	1	3.48097	4.43399	32.8214	6.81737	3.09124	9.5838	0	1.94612	9.23932	0	30.1835	0.480491	26.5553	0.143604	0	0	26.5517	0	0	1.80732	0.225636	0.986115	10.9765	75.4621	1.44037	13.3043	8.09352	10.8986	0.398935	0	0	0.758541	0.803885	0.162482	0	13.7929	4.67446	0	0	0	0	0
Mkks	TRUE	0.000231344	0.000462688	5.21779	0.991847	0.00355548	1	2.89676	14.4482	0	34.0063	0	9.91277	176.981	0	0	0	0	0	11.4115	11.438	14.5995	3.72027	43.16	58.7138	87.3479	26.7051	1.69707	0	24.7958	0	0	13.972	0	5.41129	15.8313	6.46847	1.14495	0	0.379877	0.314142	49.8817	0	3.43086	64.7503	0	1.28686	2.64435	234.356
Nr4a1	TRUE	-0.0145136	-0.0290271	6.83446	0.99256	0.00324314	1	0	1.03229	1.12664	31.5442	138.839	1.00187	0	34.2171	1.64412	22.2407	0	0	193.78	0.162796	17.0891	85.081	84.9618	255.721	83.4067	128.861	419.159	146.187	43.8657	6.80951	0	14.3025	10.3831	144.704	14.6505	5.16149	14.2698	54.5929	162.039	0.311472	242.573	0.771622	0	10.5723	427.4	4.4354	4.76067	342.354
Dvl1	TRUE	-0.00735654	-0.0147131	6.01552	1	0	1	0	57.9877	1.80058	4.1403	0	0.87218	1.46458	2.78997	57.4171	0	159.946	0	28.5179	27.8142	87.6261	53.5447	39.415	15.0069	4.55138	7.27308	142.325	0.324217	5.14653	5.89113	0	10.6311	3.49205	7.37419	34.3431	3.01598	2.59174	15.5339	11.314	0.818207	0	385.828	40.9552	3.71382	47.5527	0.257447	19.4901	0
[truncated: 1 more columns]

## Sheet: 3hi heatmap
3hi Each cell TMP data
Gene name	Gene family	REG																							HFD
	Synaptic molecules	AT010	AT018	AT019	AT020	AT021	AT022	AT024	AT025	AT026	AT027	AT028	AT029	AT031	AT049	AT054	AT063	AT066	AT067	AT069	AT070	AT081	AT082	AT085	AT003	AT012	AT015	AT016	AT044	AT058	AT059	AT060	AT062	AT071	AT072	AT073	AT076	AT078	AT086	AT087	AT090	AT091	AT093	AT094
Npy1r	TRUE	0	5.46451	0	7.56561	3.59073	0.459528	0.786741	25.1994	0	1.42732	35.6557	0	124.63	151.845	4.66023	36.6578	82.4513	53.5614	0.644617	24.8624	146.912	2.53612	9.42537	0	0	0	8.308	10.6134	0	1.52387	0	1.59209	14.9125	0	17.193	2.40457	25.1889	0	28.1397	0.707791	3.1222	0.0947905	0
Syt12	TRUE	213.577	0	29.2658	0.55184	8.05706	0	30.9789	8.70672	1.65477	35.2483	12.8724	0.646381	19.8129	43.7445	2.43542	72.9216	0.889242	0	21.4836	0	0	1.18234	0	73.7756	0	0.391829	12.7349	0.200199	2.34469	0	0.785566	1.41359	0	0	4.35185	0.521543	0	0	6.24012	0	0	0	37.0016
Inhba	TRUE	0	0.928662	0.278099	1.29637	0.90945	0	159.368	54.1854	41.8763	1.90738	0.513621	1.85568	9.27299	2.16913	0	0	0.152577	56.1199	0.239039	0.709579	0.624041	1.26984	1.73898	31.6325	0	64.302	9.28421	5.79508	32.4525	2.9535	0	0.515696	23.9452	0.80083	0.195713	864.139	0.62797	0	0.145002	144.706	0	0	0.189993
Cartpt	TRUE	0	2.25992	0	0	0	0	4.99604	0	6.56149	0	214.771	3.1181	0	0	0	0	0	0	0	0	0.831688	0	19.5691	0	1220.66	0	0	0	0	176.664	0	2.27686	0	0	39.698	0	1347.7	0	0	0	135.196	0	0
Syn3	TRUE	2.02656	0	0.939029	0.54837	0.53988	1.94155	1.6082	0.28976	1.26138	10.4004	3.09479	1.70374	13.0657	32.4603	7.2365	1.01956	42.0173	1.29181	5.24105	20.012	1.89056	7.23699	2.88025	0	9.1402	0.946664	0.58545	26.2002	10.0563	39.9113	11.8975	9.96076	37.3649	8.8838	4.95219	4.25055	13.4502	18.7457	1.42164	108.394	22.8	1.03739	50.7652
Rela	TRUE	60.3361	41.3104	126.379	0.713144	31.7947	152.843	60.5924	12.3447	0	0	0	0	75.1262	67.8512	164.22	0	32.277	212.903	105.805	41.1753	0	18.4273	0.17729	6.09935	35.1502	5.03926	19.7511	16.7027	18.0883	6.22664	0	34.0175	55.1958	57.1649	0	0.696247	0	2.87397	2.1615	0.266161	4.31033	0	47.2594
Stx1a	TRUE	0	36.9366	0	0	32.7824	0.602581	0	23.0227	19.3101	6.37394	0	5.54546	2.02472	59.4626	33.5477	0	77.6381	0	0	1.86293	278.816	0	16.1139	0	28.4846	17.2001	14.479	1.45813	30.5783	0	7.37894	23.8235	0	44.184	67.2866	0	74.6342	6.39297	7.75198	181.483	22.6344	583.376	3.72904
Stx2	TRUE	3.10329	0	73.1719	0	1.37253	61.311	22.584	15.5767	58.509	0	0	0	0	6.4747	16.0775	144.128	0	0	0	0	34.734	0	53.7827	0	11.1275	0	0.633924	0	12.9379	0	0	0	0	0	0	2.3852	44.6142	0	0	0	1.40726	0	5.75732
Npas4	TRUE	2.54746	12.7641	0.137278	4.63155	372.663	0.730361	0	3.36543	127.216	53.0903	0.945242	30.2666	44.7148	39.3013	29.2049	0	23.5875	27.0481	0	99.8004	284.095	201.637	1.15151	129.847	12.71	10.7406	10.1479	1.90996	18.6735	17.8119	4.33274	31.2871	21.6147	16.3198	43.5786	4.81423	20.9089	23.5508	0.145713	3.23422	2.35144	36.3954	14.2643
Inha	TRUE	223.555	0	59.5404	0	63.1184	156.548	54.263	3.58977	132.796	0	162.198	247.048	6.34468	157.26	2.34235	60.7991	0	0	0	7.42754	160.972	54.1891	32.7338	0	114.842	32.729	39.3247	0	28.2568	0	0	25.5521	61.5319	0	0	7.0645	2.62821	0	12.069	1.65864	11.2951	0	55.8793
Doc2b	TRUE	0	0	8.85415	11.8878	10.0052	0	10.1197	8.61938	24.804	0.949322	0	0	14.815	4.05085	36.7346	5.07167	1.65996	15.8398	0	7.64255	0.181949	29.5492	2.53361	0	0	0.27032	6.16348	3.86467	2.91119	0	0	0	4.98148	3.05331	2.34205	0	8.69762	10.4758	0.425707	2.68146	0	0	0
Htr2c	TRUE	116.394	0	0	10.6926	44.59	6.97258	0	0	91.7511	7.96906	0	13.7556	10.6175	0	18.8432	0	0	3.69249	0	1.97941	37.9733	4.42244	0.492358	34.5369	9.80993	1.76348	10.7848	237.443	35.5692	2.63518	10.4688	20.2186	5.25019	0	4.75458	370.444	34.7904	1.08792	4.86068	0.147062	0	0	44.9942
Htr1f	TRUE	0	5.9112	21.1647	171.597	0.247871	3.34787	24.1213	0.122368	85.636	0	18.5063	0	27.8485	0	1.25834	0	34.2326	14.864	0	0	0	0	3.94639	0	0	23.8261	4.95648	0.577922	0.737001	0	0	32.725	0	0	0	0	8.10015	0	0	0	0	0	0
Nts	TRUE	44.7535	5158.71	18.5653	3030.71	2698.65	1277.75	9.33921	1049.03	2812.67	451.062	265.655	0	1936.91	950.501	19.9259	4.12614	233.773	2439.49	1067.91	478.861	1718.58	16.1212	181.479	50.9083	19.5081	1157.22	870.089	379.981	948.919	37.5012	0	345.886	2957.12	2.05587	847.55	1.74062	2.44765	70.1326	358.807	226.535	236.622	180.65	0
Mef2c	TRUE	9.7084	104.825	9.58578	51.8434	197.686	22.6142	55.283	68.0504	39.2235	6.9505	172.296	16.4172	81.7244	266.014	50.175	19.729	131.998	267.805	19.0029	93.1975	19.9359	97.0859	148.908	6.45719	63.6682	19.3333	115.443	103.322	105.441	21.4031	28.4108	214.97	52.0206	7.55701	48.7561	821.476	48.1216	78.9891	70.9887	296.926	128.85	402.818	38.3156
Log10
Gene name	Gene family	REG																							HFD
	Synaptic molecules	AT010	AT018	AT019	AT020	AT021	AT022	AT024	AT025	AT026	AT027	AT028	AT029	AT031	AT049	AT054	AT063	AT066	AT067	AT069	AT070	AT081	AT082	AT085	AT003	AT012	AT015	AT016	AT044	AT058	AT059	AT060	AT062	AT071	AT072	AT073	AT076	AT078	AT086	AT087	AT090	AT091	AT093	AT094
Npy1r	TRUE	#NUM!	0.737551	#NUM!	0.878844	0.555183	-0.337688	-0.104168	1.40139	#NUM!	0.154521	1.55213	#NUM!	2.09562	2.1814	0.668407	1.56417	1.9162	1.72885	-0.190698	1.39554	2.16706	0.40417	0.974298	#NUM!	#NUM!	#NUM!	0.919496	1.02585	#NUM!	0.182948	#NUM!	0.201968	1.17355	#NUM!	1.23535	0.381037	1.40121	#NUM!	1.44932	-0.150095	0.494461	-1.02324	#NUM!
Syt12	TRUE	2.32955	#NUM!	1.46636	-0.258187	0.906176	#NUM!	1.49107	0.939855	0.218738	1.54714	1.10966	-0.189511	1.29695	1.64092	0.386575	1.86286	-0.05098	#NUM!	1.33211	#NUM!	#NUM!	0.0727424	#NUM!	1.86791	#NUM!	-0.406903	1.105	-0.698538	0.370085	#NUM!	-0.104817	0.150323	#NUM!	#NUM!	0.638674	-0.28271	#NUM!	#NUM!	0.795193	#NUM!	#NUM!	#NUM!	1.56822
Inhba	TRUE	#NUM!	-0.0321423	-0.555801	0.112729	-0.0412212	#NUM!	2.2024	1.73388	1.62197	0.280437	-0.289357	0.268503	0.96722	0.336286	#NUM!	#NUM!	-0.816511	1.74912	-0.621531	-0.148999	-0.204787	0.103749	0.240294	1.50013	#NUM!	1.80822	0.967745	0.763059	1.51125	0.470337	#NUM!	-0.287606	1.37922	-0.0964597	-0.70838	2.93658	-0.202061	#NUM!	-0.838626	2.16049	#NUM!	#NUM!	-0.721262
Cartpt	TRUE	#NUM!	0.354093	#NUM!	#NUM!	#NUM!	#NUM!	0.698626	#NUM!	0.817002	#NUM!	2.33198	0.49389	#NUM!	#NUM!	#NUM!	#NUM!	#NUM!	#NUM!	#NUM!	#NUM!	-0.0800396	#NUM!	1.29157	#NUM!	3.0866	#NUM!	#NUM!	#NUM!	#NUM!	2.24715	#NUM!	0.357336	#NUM!	#NUM!	1.59877	#NUM!	3.12959	#NUM!	#NUM!	#NUM!	2.13096	#NUM!	#NUM!
Syn3	TRUE	0.306759	#NUM!	-0.0273208	-0.260926	-0.267703	0.288149	0.20634	-0.537962	0.100846	1.01705	0.490631	0.231403	1.11613	1.51135	0.859529	0.00841279	1.62343	0.111199	0.719418	1.30129	0.27659	0.859558	0.45943	#NUM!	0.960956	-0.0238041	-0.23251	1.41831	1.00244	1.6011	1.07545	0.998293	1.57246	0.948599	0.694797	0.628445	1.12873	1.2729	0.15279	2.03501	1.35793	0.0159421	1.70557
Rela	TRUE	1.78058	1.61606	2.10167	-0.146823	1.50235	2.18425	1.78242	1.09148	#NUM!	#NUM!	#NUM!	#NUM!	1.87579	1.83156	2.21543	#NUM!	1.50889	2.32818	2.02451	1.61464	#NUM!	1.26546	-0.751316	0.785284	1.54593	0.702367	1.29559	1.22279	1.2574	0.794254	#NUM!	1.5317	1.74191	1.75713	#NUM!	-0.157237	#NUM!	0.458482	0.334755	-0.574856	0.634511	#NUM!	1.67449
Stx1a	TRUE	#NUM!	1.56746	#NUM!	#NUM!	1.51564	-0.219985	#NUM!	1.36216	1.28578	0.804408	#NUM!	0.743937	0.306365	1.77424	1.52566	#NUM!	1.89007	#NUM!	#NUM!	0.270197	2.44532	#NUM!	1.2072	#NUM!	1.45461	1.23553	1.16074	0.163796	1.48541	#NUM!	0.867994	1.37701	#NUM!	1.64527	1.82793	#NUM!	1.87294	0.805703	0.889413	2.25884	1.35477	2.76595	0.571597
Stx2	TRUE	0.491822	#NUM!	1.86434	#NUM!	0.137522	1.78754	1.3538	1.19247	1.76722	#NUM!	#NUM!	#NUM!	#NUM!	0.81122	1.20622	2.15875	#NUM!	#NUM!	#NUM!	#NUM!	1.54076	#NUM!	1.73064	#NUM!	1.0464	#NUM!	-0.197963	#NUM!	1.11186	#NUM!	#NUM!	#NUM!	#NUM!	#NUM!	#NUM!	0.377525	1.64947	#NUM!	#NUM!	#NUM!	0.148374	#NUM!	0.76022
Npas4	TRUE	0.406107	1.10599	-0.862399	0.665726	2.57132	-0.136462	#NUM!	0.527041	2.10454	1.72502	-0.024457	1.48096	1.65045	1.59441	1.46546	#NUM!	1.37268	1.43214	#NUM!	1.99913	2.45346	2.30457	0.0612677	2.11343	1.10415	1.03103	1.00638	0.281024	1.27123	1.25071	0.636763	1.49537	1.33475	1.21271	1.63927	0.682527	1.32033	1.37201	-0.836502	0.50977	0.371334	1.56105	1.15425
Inha	TRUE	2.34938	#NUM!	1.77481	#NUM!	1.80016	2.19465	1.7345	0.555067	2.12318	#NUM!	2.21005	2.39278	0.80241	2.19662	0.369652	1.7839	#NUM!	#NUM!	#NUM!	0.870845	2.20675	1.73391	1.515	#NUM!	2.0601	1.51493	1.59467	#NUM!	1.45112	#NUM!	#NUM!	1.40743	1.7891	#NUM!	#NUM!	0.849081	0.41966	#NUM!	1.08167	0.219752	1.05289	#NUM!	1.74725
Doc2b	TRUE	#NUM!	#NUM!	0.947147	1.0751	1.00023	#NUM!	1.00517	0.935476	1.39452	-0.0225865	#NUM!	#NUM!	1.1707	0.607546	1.56508	0.705151	0.220098	1.19975	#NUM!	0.883238	-0.74005	1.47055	0.40374	#NUM!	#NUM!	-0.568122	0.789826	0.587112	0.464071	#NUM!	#NUM!	#NUM!	0.697358	0.484771	0.369596	#NUM!	0.9394	1.02019	-0.370889	0.428371	#NUM!	#NUM!	#NUM!
Htr2c	TRUE	2.06593	#NUM!	#NUM!	1.02908	1.64924	0.843394	#NUM!	#NUM!	1.96261	0.901407	#NUM!	1.13848	1.02602	#NUM!	1.27515	#NUM!	#NUM!	0.567319	#NUM!	0.296536	1.57948	0.645662	-0.307719	1.53828	0.991666	0.246371	1.03281	2.37556	1.55107	0.42081	1.0199	1.30575	0.720175	#NUM!	0.677112	2.56872	1.54146	0.036597	0.686697	-0.8325	#NUM!	#NUM!	1.65316
Htr1f	TRUE	#NUM!	0.771676	1.32561	2.23451	-0.605774	0.524769	1.3824	-0.912332	1.93266	#NUM!	1.26732	#NUM!	1.4448	#NUM!	0.099798	#NUM!	1.53444	1.17214	#NUM!	#NUM!	#NUM!	#NUM!	0.5962	#NUM!	#NUM!	1.37705	0.695173	-0.238131	-0.132532	#NUM!	#NUM!	1.51488	#NUM!	#NUM!	#NUM!	#NUM!	0.908493	#NUM!	#NUM!	#NUM!	#NUM!	#NUM!	#NUM!
Nts	TRUE	1.65083	3.71254	1.2687	3.48154	3.43115	3.10645	0.97031	3.02079	3.44912	2.65424	2.42432	#NUM!	3.28711	2.97795	1.29942	0.615544	2.36879	3.3873	3.02853	2.68021	3.23517	1.2074	2.25883	1.70679	1.29021	3.06342	2.93956	2.57976	2.97723	1.57405	#NUM!	2.53893	3.47087	0.312996	2.92817	0.240704	0.388749	1.84592	2.55486	2.35514	2.37406	2.25684	#NUM!
Mef2c	TRUE	0.987148	2.02046	0.981628	1.71469	2.29598	1.35438	1.74259	1.83283	1.59355	0.842016	2.23627	1.2153	1.91235	2.4249	1.70049	1.29511	2.12057	2.42782	1.27882	1.9694	1.29964	1.98716	2.17292	0.810044	1.80392	1.28631	2.06237	2.01419	2.02301	1.33048	1.45348	2.33238	1.71618	0.87835	1.68803	2.9146	1.68234	1.89757	1.85119	2.47265	2.11008	2.60511	1.58338

## Sheet: 3l
3L	REG vs HFD NTSlight1.0 ex-vivo
Time (sec)	REG						HFD
0	-0.000341893	-0.000469442	-2.54103e-05	-0.000356065	5.39226e-05	-0.000374366	-5.5453e-05	4.79438e-05	-5.31559e-05	-0.000660028	6.18125e-05	3.06702e-05	-0.000402098	0.000224241
0.04	-0.00032389	0.000386924	-0.000220438	-0.000152611	-0.000130369	-0.000359321	1.18102e-05	-0.000137361	-0.000233139	-0.000272159	-0.000437278	-0.000440339	-0.000302634	-0.000125438
0.08	-0.000472836	0.000675003	-0.00019744	-0.000545137	-0.000882574	-1.53521e-06	-7.00647e-05	-0.00014272	-0.000283541	-0.00010076	-0.000101689	-6.02262e-05	-0.000277896	-0.000370642
0.12	-0.000407923	-0.000703693	0.000895454	-5.12409e-05	-0.000895387	-0.000806705	-0.000602073	0.000200341	0.00011994	-0.000432921	-0.000574417	-0.000392583	-0.000118676	-1.44708e-05
0.16	0.000409356	0.000155948	-5.26502e-05	-0.000113419	-0.000365501	-0.000720426	-9.90098e-05	0.000100858	-0.000215396	-0.000496335	-0.000264359	-0.000147704	-0.000374265	-0.000574427
0.2	0.00105321	0.00104854	2.68284e-05	-0.000217367	-0.000944012	-0.000577193	-0.000691571	9.90846e-05	0.000248853	-0.000706293	-0.000212711	0.000158618	-0.000261354	-0.000418712
0.24	2.47412e-05	-0.000683213	0.00114878	0.000100917	-0.000586114	-0.000733002	-0.000151552	5.54469e-05	-0.000190412	6.93127e-05	-0.000477371	-0.00044731	-0.000186733	2.31732e-05
0.28	0.000132061	-0.00110959	3.34176e-05	-0.000509864	-0.000438501	0.000145252	0.000169952	3.19398e-05	0.00011821	-0.00020651	-0.000234836	-0.000387783	-0.000155093	-0.000686573
0.32	3.27746e-05	-0.000490882	0.000292304	-0.000229805	-0.000231469	-0.000168827	0.000134546	2.1638e-05	-3.72798e-05	-0.000761053	-0.000144502	-0.000414194	-0.000287525	-0.000148452
0.36	0.00040629	-0.000441478	-0.00105276	-9.24053e-05	-0.000696212	-0.000195535	0.000296833	0.000176917	3.73189e-05	-0.000201708	-0.000620466	-0.000399635	-0.000225521	-0.000222665
0.4	0.000215013	1.69338e-05	0.000620795	-7.026e-05	-0.000538024	-0.000898967	0.000224318	-7.10994e-05	-0.000639192	0.000152732	-9.68249e-05	-5.55017e-05	-2.43707e-05	-1.27128e-05
0.44	0.000602151	0.00128867	-0.00116759	-0.000103467	-0.000771201	-2.56192e-05	5.94635e-09	-0.000248075	3.53874e-05	-0.000709324	3.32391e-06	-0.000341687	-0.000332366	-0.000291098
0.48	0.00039751	0.000171828	-0.000927979	-1.2622e-05	-0.000516336	-0.000958587	5.90009e-05	-9.50762e-05	-0.000246841	8.03069e-06	-0.000241516	4.00159e-05	-9.07975e-05	0.000247579
0.52	-0.000249201	-0.000700367	0.000445574	-0.000446423	-0.000605926	-0.00112527	-3.02928e-05	0.000263693	8.5024e-05	-0.000278295	7.51575e-05	-0.000377487	-0.000325357	-0.000158783
0.56	0.00110782	-0.000684007	0.000257506	-0.000311667	-0.000262364	0.000637448	-0.000296071	3.67865e-05	-0.000287017	-0.000760995	-0.000101752	-0.00043659	-0.000286835	-0.000185986
0.6	0.000655989	0.000209918	0.000177693	0.00025555	-0.000348846	-0.000290141	0.000137871	0.00048177	0.000253537	-0.00038116	-8.32405e-05	-0.000243686	-0.000371623	-2.86306e-05
0.64	0.000964904	0.000634619	0.0011314	-4.66698e-05	-0.000882866	0.000846571	-6.01627e-05	5.04675e-06	-0.000107813	-0.000401884	-0.000479006	4.82989e-06	-0.000677513	-7.70187e-05
0.68	-0.000214326	0.000559909	-0.000473262	-0.000129723	-0.00100472	-0.000747811	-0.000215068	-0.000152877	-7.86618e-06	-0.000587158	0.000283054	2.92651e-05	-0.000256996	-0.000378851
0.72	1.69073e-05	0.0010503	-0.000457654	-5.29071e-05	-0.000764802	0.000866916	-0.000361041	-8.04675e-05	8.5979e-05	-0.000652575	-0.000454556	-2.13747e-05	2.02366e-05	6.26704e-05
0.76	-0.000542391	0.000688098	-0.000238914	-8.21862e-06	-0.000838507	-0.00119744	-0.000426476	-0.00019792	-0.000120577	-0.000183228	0.000201766	-0.000255984	-0.000114906	-0.000336855
0.8	0.000265886	0.00061682	0.000561179	-0.000318855	0.00157387	-0.000975184	-2.14707e-05	-5.2709e-05	-0.000513533	-0.000458308	-0.000759177	0.000322745	-0.000326917	-0.000322729
0.84	8.44454e-05	0.000627374	-0.00046384	-6.01277e-06	0.000784634	0.000208197	0.00030138	-0.000311701	-0.000343687	-3.47104e-05	-5.53812e-05	-0.000435884	-0.000388686	-0.000383052
0.88	0.000524293	0.00115917	0.000184109	-0.00019959	0.000113989	-7.06963e-05	-7.72199e-05	0.000142719	-0.00025324	-0.000675226	-0.000410945	5.55364e-05	-0.000156006	-0.000128726
0.92	7.03359e-05	0.000141723	-0.000392016	-0.000158282	1.93414e-05	0.000826441	-0.000230266	-7.17042e-05	-0.00049569	-8.30478e-05	-0.000532264	-0.000267388	-0.000293968	-3.55149e-06
0.96	-0.00030852	0.000521141	-0.000768269	-0.000414188	-0.000266705	-0.00212239	-0.000174155	-6.51665e-05	-0.000410535	-0.000654769	0.000119064	-0.000217052	-3.46637e-05	-0.000317331
1	0.000493205	-0.000285611	0.00389106	-7.25091e-05	-0.000279064	0.000505155	-0.000158607	-0.000618293	-0.000302026	-0.000622254	-0.000146774	-0.000670408	-0.000159534	-8.94273e-05
1.04	-0.000602471	0.00862754	0.00472845	-0.00012553	0.00238028	-0.000344102	7.14131e-06	0.00032561	-0.000436617	-7.93927e-06	-0.000421112	-0.000114964	0.000203195	-0.000130424
1.08	0.00312665	0.0120449	0.00408525	0.00103395	0.00247412	0.00299184	0.00082159	0.000583473	2.19925e-05	0.000868776	0.00110175	0.00065648	0.000779124	0.000111579
1.12	0.00617088	0.0136953	0.00422419	0.00113883	0.00201496	0.00223128	0.00113894	0.000402036	2.41017e-05	0.00053739	0.00119351	0.00113672	0.000906454	0.000844082
1.16	0.0061722	0.0135292	0.00343557	0.000877906	0.0020582	0.00254523	0.00111639	0.000479529	0.000593411	0.000876705	0.00137137	0.000834969	0.00108408	0.000565686
1.2	0.00819563	0.0128035	0.00447979	0.000859185	0.00192064	0.00347217	0.00128193	0.000277123	0.00033662	0.00082152	0.00162764	0.000809113	0.000649612	0.000436889
1.24	0.00701425	0.0132173	0.00445305	0.000866263	0.00189128	0.00148141	0.00121498	0.00105986	0.000544229	0.000682835	0.0013728	0.000306957	0.000809742	0.000155392
1.28	0.00590748	0.0137686	0.00466567	0.00120804	0.00121482	0.00288856	0.00110343	0.000691619	0.000429838	6.93494e-05	0.00154156	0.000645302	0.000832571	0.0010292
1.32	0.0065223	0.0133679	0.00395896	0.000846621	0.00135676	0.0019391	0.00105798	0.00120375	0.000655148	-2.81358e-05	0.00142212	0.000703246	0.0013053	0.000544299
1.36	0.00737413	0.0133848	0.0035157	0.0009744	0.0013907	0.00349954	0.00105153	0.000640615	0.000256457	-0.000323721	0.00122528	0.00084599	0.00091983	0.000585502
1.4	0.00727575	0.0135438	0.00443858	0.000456879	0.00139244	0.00175459	0.00115648	0.000409469	0.000614566	0.000428294	0.00154425	0.000822934	0.000983159	0.000108005
1.44	0.00721368	0.0126372	0.00479045	-7.86427e-05	0.00126479	0.00086883	0.00105542	0.000407812	5.77752e-05	0.000800809	0.00134771	0.000525178	0.000799488	0.000467308
1.48	0.0058123	0.0119892	0.0047978	0.000698236	0.00127523	0.00320577	0.000901773	0.000901345	0.000723584	0.000515123	0.00155867	0.000406323	0.000621018	0.000542412
1.52	0.00631802	0.0131863	0.00334637	0.000944415	0.00144967	0.00250722	0.000834021	0.000593788	0.000326694	0.000726838	0.00121253	0.000763267	0.000961147	0.000887415
1.56	0.00708775	0.0116035	0.00391268	0.000745194	0.00128131	0.00464176	0.000660769	0.000883711	0.000608703	0.000677353	0.00148519	0.000596011	0.000510576	0.000791718
1.6	0.00574257	0.0126352	0.00437765	0.000592972	0.00111005	0.0010215	0.00120532	0.000847124	0.000736812	0.00101397	0.00130365	0.000517255	0.000799406	0.00157402
1.64	0.0055983	0.0125093	0.00302897	0.000417051	0.00109059	0.00111645	0.000715866	0.000314738	0.000157121	0.000803983	0.00125012	0.0007865	0.000590335	0.000809625
1.68	0.00628252	0.0120892	0.00310877	0.00112633	0.00108303	0.00245609	0.000972314	0.000674871	0.00017033	0.000476797	0.00152738	0.000761844	0.000719964	0.000500128
1.72	0.00612745	0.011988	0.00437921	0.00111231	0.000707071	0.00271923	0.000848262	0.000572124	0.00025224	0.000395712	0.00089964	0.000876988	0.000584594	0.000403931
1.76	0.00746377	0.0132925	0.00316401	0.000334987	0.000842912	0.00455598	0.000861411	0.000483917	0.000337749	0.000324727	0.0011065	0.000372432	0.00113922	0.000787434
1.8	0.0058939	0.0112344	0.000907759	0.000482766	0.000938553	-0.000122981	0.00112636	0.00102286	0.000353658	0.000538342	0.00126466	0.000676577	0.000906752	1.83377e-05
1.84	0.00664842	0.00811301	0.000568733	0.000763645	-0.00128641	0.00334316	0.00105891	0.000682174	0.000531267	8.68564e-05	0.00111163	0.000846821	0.00113308	0.000871641
1.88	0.00573775	0.00477886	0.000564076	-0.00107518	-0.00135497	-0.00222109	0.000934156	-5.35832e-05	0.000626576	8.98712e-05	0.00114949	-0.000762935	0.00101401	-0.000104556
1.92	0.00507707	0.0023199	0.000759077	-0.001132	-0.00120072	5.53486e-05	-0.000592796	-0.0004577	0.000189486	-0.000342714	-0.00081685	-0.000770191	-0.00038396	0.000238047
1.96	0.00213999	0.00133015	-7.45848e-05	-0.000699719	-0.00150348	0.000241692	-0.000374548	-0.000234527	-5.87052e-05	0.000145701	-0.000794988	-0.000442347	-0.00042503	-9.11494e-05
2	0.00323922	0.000416001	-0.00069547	-0.00090594	-0.00115384	-0.00192196	-0.0001882	-0.000490944	-0.000143796	-0.000435384	-0.000846626	-0.000368802	-0.000539001	0.000181354
2.04	0.000563044	-0.00134725	-0.0005166	-0.000755461	-0.0010634	0.000141378	-0.000546851	-4.53305e-05	-0.000158087	-5.42696e-05	-0.000586664	-0.00121276	-0.000397172	-0.000190743
2.08	0.000659968	-7.33025e-05	-0.000661875	-0.000710282	-0.000849561	-0.00247678	-0.000279303	-0.000124127	-0.000611978	-0.000206955	-0.000436302	-0.000829714	-0.000283942	-7.84396e-05
2.12	-0.000281907	-0.000985054	-0.000407586	-0.000219004	-0.00098702	0.00101246	-0.000468355	9.45159e-05	0.000189032	-0.00039194	-0.00042544	-0.00058297	-1.34131e-05	-0.000606936
2.16	0.000231617	-0.000694806	0.000722527	-0.000207725	-0.00100258	-0.00138149	-7.6064e-06	-0.000232471	9.60408e-05	-0.000885825	-0.000887579	-0.000457725	-0.000250284	-0.000291333
2.2	0.000359142	-0.00133096	-0.000960957	-0.000388246	-0.000765838	-0.000321749	0.000128442	-0.000453598	-0.00015195	-8.96105e-05	-0.000506717	-0.000537881	-0.000212354	-0.00018813
2.24	-0.00116453	-0.00138461	-9.23098e-05	-0.000483067	-0.000608097	-0.00119961	-0.00027751	-0.000330575	0.000152059	0.000102104	-0.000335355	-0.000430237	-0.000306625	-0.000403327
2.28	-0.000693809	-0.00177406	-0.000815011	-0.000303589	-0.00112416	-0.000929262	0.000154138	8.03486e-05	-0.000141632	-0.000237081	-0.000658793	-0.000583993	-0.000377396	-0.000338223
2.32	-0.00108508	-0.000367512	-0.00109355	-0.00023541	-0.000798816	-0.000203319	-0.000602313	-0.000578158	0.000223878	-0.000103666	-0.000534531	-0.000299149	-0.000267266	0.00014478
2.36	-0.00131516	-0.00176886	-0.000622411	-0.000466231	-0.000314975	-0.000134476	-0.000556165	-0.000136835	-1.93132e-05	-0.000118351	-0.000378569	-0.000204804	-6.48371e-05	-0.000257017
2.4	-0.000534135	-0.00146461	0.000273458	-0.000398352	-0.000305834	0.000132767	-0.000229717	-0.000113342	-0.000359204	-0.000339737	-0.000247607	-0.00069056	-0.000155208	0.000122286
2.44	0.000223189	-0.000600666	-8.02535e-05	-0.000323973	-0.000131993	-0.00131489	-0.000159468	-0.000339239	0.000455005	-0.000141122	-0.000179745	-2.21159e-05	-2.20784e-05	0.00037269
2.48	-0.000946186	-0.00234922	4.92931e-05	-3.25947e-05	-0.000317352	-0.000830646	-5.732e-05	-0.000237195	-0.000179886	-0.000699207	-0.000320683	-0.000418072	-0.000378549	5.27928e-05
2.52	-0.00136816	-0.00217087	-0.000300893	-0.000444716	-0.000192211	-0.0010915	-0.000737372	-0.000113332	-0.000134376	0.000122408	-0.000367021	-0.000512327	-6.20198e-05	3.12961e-05
2.56	-0.000902937	-0.00198842	0.000395929	-0.000469037	-0.000534371	0.00112694	-0.000249423	-0.000409559	-9.76672e-05	-0.000503377	-0.00027896	-2.00832e-05	-0.00036389	0.000584599
2.6	-0.00118131	-0.00164477	-0.000762893	-0.000491158	-0.00039113	-0.000520817	-0.000333075	-0.000402396	0.000268242	-0.000105863	-0.000236998	-5.73899e-06	-0.000316961	5.00257e-06
2.64	-0.000529188	-0.000922524	8.22815e-05	-2.65796e-05	0.00178661	-0.000284573	2.64732e-05	-0.000186503	-9.84879e-06	0.000461252	-0.000471836	-0.000393195	-0.000113132	8.90582e-06
2.68	0.000371237	-0.00121188	-0.000587359	-2.28008e-05	0.000741252	-0.00173633	-0.000311179	-4.23695e-05	-0.00016594	-0.000418233	-3.34738e-05	5.52495e-05	0.000159598	0.000233209
2.72	-0.00105794	-0.00164563	-0.000571683	-6.89221e-05	0.000437393	0.000372313	-0.00029893	-0.000116876	-0.00017913	-6.82183e-05	-0.000523912	-0.000297306	-0.000176373	-0.000322688
2.76	-0.000597414	-0.00103078	-0.000264574	-0.000235943	0.000325034	-0.000387544	-0.000529982	-0.000396173	0.000295679	5.39965e-05	0.00019455	-0.000544662	-0.000251144	-0.000264984
2.8	-0.00154189	-0.00092013	0.00099833	2.90355e-05	0.000173875	-0.000592201	5.95663e-05	0.0001361	0.000104488	-0.000277989	-0.000354088	0.000428782	-0.000275114	-7.47812e-05
2.84	-0.000613865	-0.00185988	-5.43205e-06	-9.60858e-05	-3.01845e-05	-0.000227857	0.000289315	5.44533e-05	0.000176497	-7.45739e-05	-0.000520026	-0.000574574	-3.88514e-06	-0.000411078
2.88	-0.00152964	-0.000617834	0.000446079	0.000262393	0.000103756	-0.000392414	-0.000245237	-0.000180984	-0.000368094	0.000507741	-0.000184564	-9.23294e-05	6.74419e-06	0.000265625
2.92	-0.00101002	-0.000355685	-0.000385007	-4.32282e-05	-0.000310003	0.000301829	3.16112e-05	4.34896e-05	-5.91844e-05	0.000435456	-4.70024e-05	-0.000326485	-0.000253026	-0.000306471
2.96	0.000187609	-0.00134354	-0.000887581	0.000248951	-2.54619e-05	0.000141872	3.23595e-05	-0.000183117	-5.92752e-05	-9.87296e-05	-0.00027864	-0.000310841	-0.000102997	0.000148432
3	0.000400309	0.000444663	-0.000597212	7.15055e-06	0.000283138	-0.000292828	1.05595e-05	-0.000150217	0.000187525	0.00022887	-0.00034944	0.000127859	-5.91971e-05	3.52318e-05
3.04	-0.000398034	-4.47404e-05	-3.00615e-05	-0.000183714	0.000256192	0.00054536	-6.98407e-06	0.000127247	0.000253439	-0.000115027	-0.000282595	-9.79959e-05	4.73854e-05	0.000141366
3.08	-0.000288082	-0.000195089	-0.00098452	8.59356e-05	0.000309064	1.95566e-06	-0.000239492	-0.00046825	0.000451904	-0.000268113	-0.000468759	0.000338372	-4.26948e-05	6.75963e-05
3.12	9.74691e-05	-0.00151787	4.09234e-05	-0.000325999	0.000138559	-0.000290938	0.000161038	-8.58462e-05	0.000119019	9.64156e-05	-0.000254328	-0.000280234	0.000178768	0.000200123
3.16	0.000235923	-0.000274089	-0.00109336	-0.000125917	9.61798e-05	0.000761182	-0.000149491	0.000789032	0.000241287	0.000318665	6.64995e-05	-0.000173809	0.00043928	0.000230545
3.2	-0.000141115	-0.000130126	0.000709271	-7.87145e-05	2.77291e-05	0.000109817	-0.000205376	0.000270738	0.000317907	0.000122838	8.84259e-05	-0.00051845	0.000118746	-2.42379e-05
3.24	-0.00029054	0.000713122	-0.000545004	-0.000207791	0.00012061	-0.00013703	0.000183285	0.000309774	-0.000127319	0.00057834	-0.000243346	-3.83518e-05	-0.000136028	0.000289073
3.28	-0.00157715	-0.000657336	-0.00062356	0.000635855	1.10271e-05	0.000598245	-0.000435506	-0.000605788	-0.000127891	0.000596175	6.35856e-05	0.000290988	0.000220563	-0.000134022
3.32	-0.000353535	-0.00169469	-0.00103164	0.000120527	-8.33179e-05	0.000511942	0.000126254	-0.000104863	-0.000326009	-8.22529e-05	0.000340924	-0.000328426	0.000474525	0.000280475
3.36	-0.000121396	-0.00194545	0.000629498	-0.000106175	-2.81214e-05	-4.25349e-05	-0.000283932	-0.00014296	0.00029213	8.12608e-05	-0.000321329	0.00015841	0.000397164	0.000468764
3.4	0.000429473	0.000261719	-0.000340949	0.000109352	4.81197e-05	0.00101322	-0.000147962	-0.000154926	0.000363925	0.00031592	-0.000220971	3.20996e-05	-4.32154e-05	0.000433046
3.44	0.000608776	-0.000636495	-0.000285037	1.6088e-06	0.000312109	0.0010136	-7.69331e-05	-0.000256838	-5.97236e-05	0.000212629	0.000197801	-0.000236454	9.09225e-06	0.000561618
3.48	0.000386318	0.000149719	-0.0011392	0.000284998	-0.000181252	0.000854511	6.94565e-05	-0.000350244	-7.61138e-05	-7.20793e-06	0.000286589	7.38538e-05	-6.03077e-05	0.00032018
3.52	0.000176904	-0.00058673	0.000599173	0.000220421	-1.0585e-06	0.000666261	0.000225709	1.88018e-06	0.000117755	0.000712413	0.000342895	0.000291126	-5.471e-05	0.000241133
3.56	-0.000638764	0.000470264	-0.000162189	0.000159079	-0.000134508	0.000575647	-0.000442472	-0.000164384	-9.35177e-05	8.42952e-05	-7.41777e-05	-5.55338e-05	0.000278291	-0.000191026
3.6	-5.57983e-06	0.00127221	-0.00102431	-3.18255e-05	0.000259301	0.00137387	-0.000189285	-0.000277074	0.00014707	0.000233443	0.000497573	-0.000831122	0.000171399	0.000270904
3.64	-0.00032114	0.000524008	0.000325093	0.000194409	0.000109174	0.000569741	1.55718e-05	-6.38367e-09	-8.25814e-05	0.000196261	0.000629849	0.000283265	1.81207e-05	3.37229e-05
3.68	6.88591e-05	0.000477272	-0.000280674	0.000481784	-6.34884e-05	0.00103955	-5.29984e-05	-6.65594e-05	-0.000143471	0.000119052	0.000321953	0.000126031	3.29605e-05	0.000393929
3.72	0.000722922	-0.000884294	-0.000648663	2.87007e-05	-0.000303582	0.00112311	0.000110406	0.00017141	-4.0899e-05	8.26202e-05	1.86869e-05	-1.17204e-05	-0.000214776	-0.000131278
3.76	-7.20467e-05	-0.000578283	-0.000490014	-5.28386e-05	-0.000145705	0.000527017	0.000414288	0.000210593	9.83621e-06	0.000215569	-0.000122546	-0.000178087	3.31147e-05	-0.000325999
3.8	-0.000689044	-0.000569388	-0.000818837	8.19675e-05	3.34469e-05	0.000108174	-0.000314151	0.000169384	6.63507e-06	-8.02973e-05	0.000141556	0.000228836	9.67389e-05	-0.000318533
3.84	-0.000393165	-0.000463103	-0.000931213	-0.000121679	-0.000101325	2.54836e-05	5.29919e-05	0.000336144	0.000165198	-3.67758e-05	0.000103795	-3.94488e-05	1.9901e-05	0.000264518
3.88	0.000280194	-0.000221821	0.00022083	-0.000192178	0.000261283	0.000800648	-0.000228382	-3.45439e-05	-0.000250774	-0.000206363	8.43739e-05	-0.000208038	-6.48942e-05	0.000291754
3.92	-0.000274764	0.000749963	-0.000564319	2.32738e-05	0.000199673	0.000276369	-8.87695e-05	0.000515622	0.00025762	1.38458e-05	-0.000530705	3.47717e-05	0.000194858	0.000313975
3.96	0.000245666	0.000151557	-0.000110191	0.000162377	0.000313648	0.000516149	-0.000289769	-0.000143045	0.000225081	-3.4713e-07	0.00027406	0.000184684	0.000214763	0.000102679
4	-0.000538512	0.000268267	-0.000457774	0.000246933	0.000598011	-0.00063841	0.000418221	-0.000422423	9.11083e-05	0.000266162	3.25713e-05	-0.000240899	0.000328324	3.27674e-05
4.04	-0.000363395	-0.000124001	0.00026784	0.000180944	7.71641e-05	-0.000692207	-6.89969e-05	-0.000475701	0.000624504	-1.53236e-05	-2.28683e-05	0.000324527	-1.85527e-05	0.000292139
4.08	-0.000220979	-0.000100041	-0.0019948	1.22115e-05	-0.00029039	-0.000525439	0.000399579	-4.26441e-06	1.86674e-05	0.0003055	0.000144043	6.61642e-05	0.000179236	0.000228793
4.12	0.000696639	-0.00101785	3.32433e-05	0.000204936	4.74512e-05	-0.000612904	0.000364952	-1.44627e-05	-3.60997e-05	-0.000213065	9.3908e-05	0.000334417	0.000319196	-0.000615171
4.16	-0.000867335	-0.000414611	-0.000519398	9.13196e-05	-0.00022821	-0.0001138	0.000432322	8.42669e-05	-0.000118097	0.000564785	0.000218728	-7.74132e-05	-1.15688e-05	0.000257047
4.2	-0.0001279	-0.00016053	0.000207879	0.000263364	-4.76993e-06	0.000114974	-0.000179007	-6.54636e-05	0.000373476	0.000529754	-0.000258993	0.000234278	-1.49543e-05	-0.000583654
4.24	0.00015965	9.28038e-05	-0.000303706	1.65695e-05	-0.000102827	3.70199e-05	5.78654e-05	-9.472e-06	0.000299021	2.74443e-05	-6.31548e-05	0.000559993	2.96442e-05	0.000167227
4.28	-0.000116183	-0.000280304	-0.000122232	0.000178738	-6.43792e-05	0.00012974	0.000301142	-3.09962e-05	0.000196737	0.000185559	0.000674046	0.000114735	0.000436731	0.000428888
4.32	-0.000174095	-0.000776248	-0.000631019	0.000372472	-4.46232e-05	-0.000252963	0.000215824	0.000148446	0.000139126	6.38015e-05	0.000482911	6.04065e-05	-7.36896e-05	-0.000446271
4.36	0.000493417	-0.000232421	-0.000215838	0.000498572	9.38429e-05	1.04106e-05	9.80132e-05	0.000223206	0.000274987	0.000154174	7.35432e-05	-1.67892e-05	0.000282287	-5.25502e-05
4.4	0.000375658	0.000599281	-0.000499377	0.000178638	-0.000131078	-0.000639936	3.77121e-05	0.000138677	-0.000295577	0.000473181	5.95442e-05	0.000478551	0.000167664	2.57503e-05
4.44	0.00055253	6.9164e-05	6.80822e-05	0.000141174	-0.000253985	-0.000254501	-0.000322078	-1.524e-05	0.000408733	0.000215623	6.28164e-05	-0.000201771	0.000174347	0.00024163
4.48	-8.40622e-05	-0.000982366	-0.000569099	0.000331979	-0.000363674	0.000301916	0.000239645	6.39873e-05	0.000125818	0.000659705	0.000286762	0.000393148	0.000266938	0.000123588
4.52	0.000140084	0.000504097	-0.0002332	8.31553e-05	0.00232846	0.000461718	0.000160783	2.61408e-05	2.88787e-05	8.09288e-05	0.000389583	2.72117e-05	1.34371e-06	-5.57753e-05
4.56	-0.000919029	-0.000239542	-9.26013e-05	0.000656004	0.000805109	0.000620406	-0.000256563	0.000286312	-0.000199584	0.000260997	0.000288382	0.000608022	-0.000132434	1.03394e-05
4.6	-0.000860096	0.000235522	-0.000722602	5.96265e-05	0.000924085	-0.000477718	6.57087e-05	-0.000527486	-0.00030907	0.000570513	0.00038976	-9.39192e-05	8.72103e-05	5.33318e-05
4.64	-0.000255915	-0.000577605	-0.000334463	0.000174724	0.000948188	-0.000565153	0.0001984	-7.99425e-05	-9.67786e-05	3.8278e-05	-9.72794e-05	0.000341992	0.00013338	-0.000134198
4.68	-0.000753782	1.38192e-06	-0.000811573	0.000321797	0.000444819	-0.000644397	-9.21864e-05	0.000843725	-0.000168109	0.000275596	0.000236365	0.000600658	0.000117378	-7.97513e-05
4.72	-0.000328494	0.000221888	-0.000500272	-9.8052e-05	0.00027888	0.000359552	0.00030905	0.000173547	0.00011264	0.000712769	0.000324996	-0.00013662	-0.000162591	-0.000267627
4.76	0.000313752	-0.000144381	-6.51293e-05	-8.27228e-05	0.000192374	-8.35058e-05	0.00017481	4.76783e-07	-4.09319e-05	-4.6901e-05	0.000393816	0.000379263	0.000223977	1.8473e-05
4.8	-0.000786741	-0.000462021	-0.000593235	0.000248586	0.000451302	-0.000558968	0.000198797	0.000223895	-0.000121024	8.28917e-06	0.000189125	-1.20927e-05	0.000327186	-0.00016355
4.84	-0.000133169	0.00100167	-0.000714629	1.85754e-05	0.000307068	-0.000351233	0.000763411	-6.36154e-05	-0.000178135	1.90415e-05	0.000371228	0.000638017	0.000277839	-0.000315897
4.88	-7.19297e-05	0.000244509	-0.00110653	3.94468e-05	-1.87286e-05	-0.000373	7.48545e-05	0.000248856	-0.000265065	0.000302158	-0.000137175	0.000209093	9.97391e-05	7.7731e-05
4.92	-0.00010542	0.000338389	-0.000714428	9.83012e-05	-0.000134084	0.000164933	0.000568729	-0.000225459	0.000397587	-0.000345858	0.000200319	-1.79616e-05	0.000188391	-0.000100165
4.96	0.000229364	0.000246018	-0.000540623	-7.94604e-05	0.000132803	-0.000439833	-0.000224165	0.000156882	-0.000178478	-0.000250005	0.000111412	3.67559e-05	9.89757e-06	0.000219014
5	-0.000531076	0.000720501	-0.000955734	-1.8369e-06	3.29351e-05	-0.000650796	0.000290374	-0.00011035	0.000317039	-0.000121681	6.89054e-05	0.000154548	0.000248763	0.000125569
5.04	0.000689864	0.000514343	-0.000150891	-0.000216527	-3.80867e-05	-0.000476156	-1.75154e-06	0.000288337	-0.00023436	0.000189916	-0.000207198	0.000181316	0.00019139	-4.24017e-05
5.08	-0.000312414	0.00108415	-0.000435524	1.05696e-05	-3.60048e-07	0.00063979	0.000140559	-3.8956e-05	0.000285426	0.000134289	0.000250104	0.000341662	0.000119482	-0.000230398
5.12	-0.000360906	-0.00128618	-0.000590241	-5.39453e-05	0.000182817	0.000152542	-0.000229693	0.000466923	0.000385896	0.000290039	0.000503913	0.00056379	2.06423e-05	-0.000112419
5.16	-0.00090211	-0.000117228	0.000386427	0.000182229	-0.000206755	-0.000277099	0.000230994	-0.000219526	0.000274751	0.00111437	0.000371431	-8.36993e-05	-4.36252e-05	0.000115033
5.2	-0.000969323	0.000596798	-0.000516499	-1.35066e-05	6.1828e-05	-1.43075e-06	0.000407422	5.64306e-05	-9.4307e-05	0.000469279	-0.00012444	0.000131597	0.000219482	6.73603e-05
5.24	-0.000725442	8.41051e-05	-0.000824598	0.000235649	-7.4634e-05	-0.000301252	5.64906e-05	5.22429e-05	0.000362121	-0.000303827	0.000622703	-0.00011862	-9.73317e-05	8.76109e-06
5.28	0.000485536	0.000183899	0.00028539	-0.000105103	-0.000246439	0.000327037	-0.000143198	-6.45674e-05	-3.72637e-05	-0.000131248	0.00027086	0.000398453	0.000350136	-9.62643e-05
5.32	0.000391813	0.000150684	-0.000796775	-0.000221063	8.68153e-05	0.000150739	-7.00425e-05	-0.000406789	0.000136639	-0.000128583	-0.000362965	-0.000211983	0.000117788	-0.000490216
5.36	0.000330492	-0.000660336	-0.000547641	0.000418872	0.00014363	0.000293154	-0.000152242	0.000234729	-0.00013027	0.000776371	0.000326629	0.000257375	3.43272e-05	0.000399006
5.4	9.22762e-05	-0.000755857	-0.000702409	-0.000109899	-8.37931e-05	0.000202484	-4.97951e-05	-0.000181001	-0.00051489	0.000446316	-0.000227656	8.73277e-05	-2.18425e-05	-0.000290499
5.44	0.000883267	0.000990125	-0.000891646	7.32257e-05	0.000267948	2.99694e-08	-3.38008e-05	5.95416e-05	-0.000141621	0.000308252	-0.000177718	-0.000271322	-0.000145119	7.91693e-05
5.48	0.000396068	0.000283716	2.22558e-06	-0.000136153	0.000287054	-6.71078e-05	-0.000235258	0.000184228	0.000243738	-0.000162319	7.03454e-05	0.000426828	-4.03982e-05	1.61109e-05
5.52	0.000798782	-0.000305282	-0.000643862	-0.000161434	6.14267e-05	0.000241972	0.000474834	-6.75108e-05	0.000232887	-0.000494695	0.000199636	-3.2921e-05	2.78216e-05	0.000255326
5.56	-0.000234589	-0.000874765	-0.000228538	2.27826e-05	3.25681e-05	0.000353671	-3.06226e-05	-0.000103703	-0.000455772	-0.000175774	6.55516e-06	0.000409633	8.14436e-05	-0.000106587
5.6	-0.000695143	-0.000739727	-0.00188385	9.49984e-05	0.000157779	-0.000456211	4.73722e-05	4.59816e-05	1.95944e-06	0.000450444	0.000254705	-6.12083e-05	0.000157771	-0.000323426
5.64	0.000490223	0.000655033	0.000887557	-0.000398386	7.15621e-05	-0.000283272	0.00013752	-0.000530415	0.000316683	0.000422262	-9.13114e-05	-9.9143e-05	-0.000277995	0.000158307
5.68	-0.000445389	-0.000510879	-0.00079099	4.78298e-05	4.49176e-05	0.000304688	0.000158321	-0.000159292	-6.52004e-05	0.00039958	-0.000307293	0.000344631	-0.000222849	0.000446413
5.72	-0.000338776	-0.00071246	-0.000637538	-8.4753e-05	0.000178747	-1.03292e-05	0.000292977	-4.87385e-05	-8.1991e-05	-0.000292101	-1.08388e-05	0.000341514	3.68088e-05	0.000803292
5.76	-4.46359e-05	-0.000116506	6.73748e-05	0.000405766	0.000143653	0.000504677	0.000199988	-0.000161433	-8.2588e-05	0.000355722	0.000157254	-2.62908e-05	-0.000337817	-0.000283556
5.8	0.000684834	-0.000270314	0.000167537	-0.000207112	3.67346e-05	-0.000348493	0.000210856	0.000122395	8.10906e-06	-0.000110952	-0.000207312	-5.26824e-05	0.000475675	0.000131468
5.84	0.000496535	-0.00093188	-0.0007296	0.000104013	-0.000196405	-0.000259839	9.9481e-05	0.000138516	-0.000202499	0.00026808	-0.000106336	-0.000116959	-0.000168213	0.000171665
5.88	-0.00010003	-0.0004091	-9.62078e-05	-0.000220958	-0.000402265	0.000199842	0.000316064	1.44726e-05	1.79875e-05	6.04186e-05	-9.51546e-06	-7.08197e-05	5.80231e-05	0.000236035
5.92	-0.000126259	0.000433528	-0.000372625	0.000428976	4.20553e-05	0.000147349	-0.000301693	-0.000182006	3.897e-05	-0.000447136	0.000219151	-0.000146562	2.10844e-05	-0.000169523
5.96	0.00045875	-4.45914e-05	-0.000962803	2.66145e-05	7.31577e-05	0.000556883	-0.000521591	-0.000249458	0.000180149	-3.37819e-05	0.000214365	0.000619515	0.000180574	-0.000120808
6	0.0007979	0.000919445	-0.00089149	0.000128459	0.000243843	0.000982344	-5.49282e-05	-0.000302462	-0.000231576	0.000312281	0.00018263	-3.20879e-05	-2.27072e-05	-5.19204e-05
6.04	-0.000126908	-0.00046896	-0.000201948	-0.000449189	0.000219113	0.000114635	-0.000241004	3.55913e-05	0.000407396	0.000352755	0.000216346	0.000620532	-0.000112355	0.00010974
6.08	0.000602529	0.0013022	-0.000609495	0.000188269	1.46685e-05	-0.000545946	-7.31789e-06	0.000383804	1.01658e-05	0.000304339	0.000257415	0.000259275	2.93308e-05	0.000414073
6.12	0.000245613	-0.00047658	-0.000462243	-0.000294065	-0.00012179	-0.000236197	-0.000363869	0.000172496	0.000105434	0.000379335	0.00020264	0.000379244	-0.000338246	0.000477879
6.16	0.000189445	-5.73892e-05	-0.000359571	-9.68905e-05	-0.00033396	0.000192583	0.000445043	-0.000306282	-0.0003692	-7.2957e-05	-0.000149779	-6.51618e-05	0.000157316	3.13576e-05
6.2	-0.000460672	-0.000574427	-0.000615838	0.000309892	3.75782e-06	0.000400893	0.00044062	-0.000216748	0.000309266	-0.000125936	0.000226762	0.00012536	0.000193219	0.000117709
6.24	0.000108863	0.00050921	-0.000495886	-0.000341315	-1.11345e-05	0.000204635	0.000172361	0.000309377	0.000256431	4.83997e-05	0.000123964	-0.000333189	-0.000189435	0.000209034
6.28	0.000150653	0.000495224	-0.000924173	8.20865e-05	-0.000321236	-0.000531091	-0.000119833	0.000126245	-0.000142804	0.000437649	-7.66723e-05	0.000136792	0.000379555	0.000177832
6.32	0.000137499	1.87179e-05	0.000347819	-3.88014e-05	-7.19462e-05	-0.000473485	0.000115239	0.000424286	4.41615e-05	-0.000300286	-0.000164044	7.60328e-06	-0.000117807	4.80028e-05
6.36	0.000117304	0.000451995	-0.00147379	0.000173321	-1.32637e-05	-0.000375946	-0.000185923	-0.00024775	0.000259428	-0.000533207	0.00022635	8.47472e-05	7.77792e-05	0.000188947
6.4	-0.000733532	-0.000502342	6.58243e-05	7.36551e-05	0.00188631	0.000123227	-0.000192917	-9.38608e-05	0.000278196	-0.000186911	-3.92874e-05	0.000311424	-2.17839e-05	-9.68352e-05
6.44	0.000475494	0.00142261	-0.00105542	0.0002821	0.00108188	-0.000111266	5.28553e-05	-0.000469577	-9.55346e-05	-0.0003142	0.000545744	-0.000208864	1.48053e-05	-5.75439e-05
6.48	0.00102568	-0.000757949	-0.000690261	5.51575e-05	0.000949647	-0.000101126	1.93957e-05	-2.38982e-05	-5.48627e-05	0.000113428	-0.000407053	-6.63171e-05	-3.79515e-05	-0.000118879
6.52	-0.000158962	0.000366587	-0.000604398	0.000161327	0.000607209	-0.000425451	-6.09957e-05	0.000184837	-0.000260288	-0.000320427	0.000535724	0.000148066	5.80475e-05	-0.00043914
6.56	-0.000160641	3.12183e-05	-0.000952816	-0.000215591	0.000661967	0.000398259	-0.000574218	-2.89725e-05	0.00030919	0.000169135	-0.000256026	1.86867e-05	-0.000162296	0.000145673
6.6	0.000654349	0.000664448	0.000141557	-0.000158896	0.000276622	5.13047e-05	0.000518028	0.000210855	-7.12288e-05	0.000645814	-0.000115398	4.62454e-05	0.000118719	0.00050076
6.64	0.000351509	-0.000232321	-0.000565441	-6.01876e-05	0.000312375	-0.000311115	5.55434e-05	-0.00035334	-0.000100543	4.52099e-05	0.000108607	-0.000715457	0.000228895	-5.5788e-06
6.68	-0.000592659	0.000480014	-0.000597118	4.23434e-06	-6.47724e-05	-0.000182598	3.03287e-05	0.000392392	5.31466e-05	-0.000304777	-0.000143007	-4.1819e-05	-0.000291967	5.01571e-05
6.72	-0.000338755	0.000814553	-0.000770776	-0.00027903	-0.000162121	-0.000191146	-1.3816e-05	-0.000172068	-9.55585e-05	-0.000102646	8.066e-05	-0.000258941	3.1934e-05	-8.98323e-05
6.76	0.000186924	0.000410301	-0.000524823	3.14203e-05	8.61314e-05	7.22428e-05	-0.00012559	-0.0001142	-0.000184058	0.000141702	-0.00021399	8.17795e-05	-0.0001103	0.000283653
6.8	0.00100418	-0.000303442	-0.000252041	-0.000659415	0.000126184	0.000697968	1.22055e-05	0.000101666	-0.000334652	-1.80322e-05	0.000323346	-0.000120658	0.000156932	0.000583414
6.84	9.19122e-05	-6.80734e-05	-0.000411989	0.000410864	0.000313438	4.49291e-05	-3.11277e-05	0.000155091	-0.00011284	0.00035625	-0.000242433	-0.000195853	-0.000226068	0.00045125
6.88	0.000464124	0.000364409	-0.000368926	-0.000540842	-0.000333606	-0.000379773	0.00041951	-9.23055e-05	-4.36216e-05	-0.00029225	-0.000228522	-0.000790504	-0.000163999	-0.000447438
6.92	-0.000467584	0.000300508	-0.000447334	-0.000160232	-7.70477e-05	-0.000218838	-0.000316281	0.000130257	-0.000144096	-0.000237834	-0.000186022	0.000127489	-6.7961e-05	4.24939e-06
6.96	-0.000872411	-7.38756e-05	-0.000341091	-0.000204508	-0.000111487	-0.000252467	-0.000303301	-4.21809e-05	-8.87629e-05	-0.000157501	0.000112969	-0.000137273	-0.000219151	0.000272613
7	-0.000250255	0.00085256	-0.000699999	-0.000158268	0.000376878	-0.000352758	-0.00011625	-0.00055992	-4.47221e-05	0.000268248	2.6554e-05	0.00014521	0.00034023	3.64531e-05
7.04	8.29855e-05	-0.000161282	-0.000503516	2.14877e-05	-7.1254e-05	0.000336487	-5.15271e-05	3.36509e-05	6.7027e-05	2.15132e-05	-0.000381866	-0.000331461	-0.000273415	0.00024287
7.08	0.000766511	-0.0013061	-0.000543534	-3.95409e-05	-8.81817e-05	-0.000112131	0.000223567	-0.000389459	8.41846e-05	-4.95066e-05	-0.000270391	4.31146e-05	0.000105915	-0.000162436
7.12	-0.000252277	-2.65968e-05	0.000883549	0.000116446	-5.70049e-05	-0.000785412	-0.000456067	7.5207e-06	8.39512e-05	-0.000131811	0.000100983	-0.000436563	0.00013762	-0.000105366
7.16	0.000129723	-0.000324565	0.000363831	0.00030605	9.77666e-06	-4.19564e-05	0.00019817	0.00014563	8.42272e-05	-0.000191102	9.21568e-05	2.36068e-05	0.00045	-0.000220917
7.2	0.000234512	-0.000355306	0.000109944	-0.000161631	-0.000108637	4.94359e-05	-0.000293221	0.000107599	6.12129e-05	0.000230822	-2.74685e-05	-0.000100176	-9.04162e-06	0.000314009
7.24	-0.00037211	-6.0317e-05	9.30462e-05	0.000231004	-0.000491344	0.000232965	0.00039506	0.000185367	-0.000378591	-0.000190842	-0.000137491	2.34896e-05	0.000108794	-7.05864e-05
7.28	-0.000851141	-0.0010618	-0.000586541	-0.000128944	-0.000310747	-0.00056757	-0.000417888	-0.000232255	0.000125715	-0.000572993	-0.000349109	7.75033e-05	0.000446809	-4.91034e-05
7.32	0.00086362	-0.000426046	-0.000453949	8.19232e-05	7.53571e-05	-0.000122268	0.000128435	-0.000296728	0.000248032	5.68683e-05	4.69782e-05	-0.000393834	6.17028e-05	2.55584e-05
7.36	0.000668574	0.00013014	0.000511084	0.000142707	0.000156467	-9.66304e-05	0.000407629	-0.000126662	0.000193161	-0.00013736	-0.000352527	-9.82232e-05	-1.44232e-05	-0.000219301
7.4	0.000331322	0.00017466	-7.95739e-05	-0.000100193	-0.000325417	0.000695443	-6.40529e-06	0.000303803	-8.40993e-05	0.000496523	-0.000363923	-0.000225663	-1.12683e-05	3.25201e-05
7.44	0.000325365	-0.000518984	-0.000294001	9.26229e-05	-7.79948e-05	-0.000245048	0.000209731	0.000361317	2.30527e-05	0.000741014	-6.66083e-05	-1.42536e-05	-2.84322e-05	0.000551821
7.48	-0.0010315	-3.76914e-05	0.000152231	0.000388455	-0.000209766	-8.90029e-05	0.000357938	0.00014994	0.000425417	5.14452e-07	4.71181e-05	0.000178205	-5.08142e-05	-0.000424399
7.52	-0.000203562	-0.00010376	-0.000359976	7.07032e-05	-0.000175931	-0.000124123	5.90158e-05	-4.45883e-05	-0.000385706	-3.94779e-05	-9.81419e-05	-0.000142887	0.000158386	-0.000343537
7.56	-0.00088733	-0.00010419	-0.000915464	0.000147367	1.13114e-05	-0.000163709	-1.78363e-05	-0.000485699	-0.000138516	0.000172936	8.13131e-05	0.000105571	-0.000159431	-3.73943e-05
7.6	-1.24005e-05	-0.00028418	-0.000291852	-0.000190553	-6.18401e-05	0.00035534	-0.000172119	-0.000114242	-7.67127e-05	9.96557e-05	0.000146985	-0.000464221	-0.000128164	-0.00011837
7.64	-4.22718e-05	0.000834671	4.69385e-05	8.39428e-05	-8.58498e-06	0.000321123	-0.000187031	-0.000314697	-0.000223996	1.77947e-06	-0.000349126	-0.000290765	-2.04141e-05	8.40361e-05
7.68	0.000529256	2.4864e-05	-0.000179943	5.06539e-05	0.000164277	0.00037854	-0.000100974	1.91852e-05	-3.94647e-05	-0.000359794	0.000245983	-7.89582e-05	0.00038242	-0.000583875
7.72	0.000480185	0.000335199	0.000270619	-0.000124219	-0.000171055	-0.00056931	-8.30485e-05	6.5584e-05	-0.000158419	-6.02648e-05	-0.000156087	-6.53024e-05	7.86378e-05	-0.000139804
7.76	0.000730614	-0.000157722	0.000112355	-0.000352378	9.82192e-05	-0.000501728	-0.000196854	0.000184039	-1.81591e-05	-0.000386435	-5.48346e-05	-0.000218897	-9.17598e-05	6.25066e-06
7.8	-7.35558e-06	0.000864501	-0.000730774	6.15792e-05	-0.0004825	0.000506887	0.000420908	0.00013778	0.000121416	9.51935e-05	6.15416e-05	0.000119757	0.000117027	7.8789e-05
7.84	-0.000467823	0.000927468	0.000582103	0.000232851	0.000141686	0.000199634	-0.000107061	0.000284097	0.000264806	-4.25797e-05	-0.000130257	-0.00019264	0.000103799	-0.000637188
7.88	-0.000415788	-0.00085072	-0.000609634	-4.19628e-05	-0.000364721	0.000217912	-0.000180964	0.000319478	0.000178013	-0.000193556	-0.000168929	-9.88877e-05	2.67548e-05	9.57188e-05
7.92	0.00063235	0.000597337	0.000400786	2.41378e-05	-0.000121823	-0.000167779	0.000126201	-0.000167006	-0.000134165	-0.000355838	-0.000203472	0.000372813	0.000278796	-0.000566189
7.96	-0.000850109	0.000559941	0.000288104	0.000278453	9.11807e-05	-0.000444841	-0.000579268	5.52636e-05	-0.000522027	5.42741e-05	-0.000222686	-0.000129338	-0.000215579	7.26893e-05
8	-0.000529963	0.00113839	-0.0004366	-0.000123619	-0.000543311	0.000438828	-0.000246472	8.1566e-06	0.000239628	-0.000402722	-0.000333169	-0.000164242	4.18315e-05	6.97536e-05
8.04	-0.000300414	-6.92132e-05	0.000417496	0.000206323	-0.000305297	0.000850825	0.00040769	-0.000122108	0.0002886	-0.000208928	0.00011068	-0.000302697	0.000109226	0.000249505
8.08	0.000244041	-0.00070827	0.000308962	0.000129279	0.000117821	0.000195751	0.000441116	0.00010815	-0.000117611	-0.000542844	-0.000220837	-0.000192906	-0.000207595	-8.01573e-05
8.12	0.0006261	0.00052572	0.00026503	9.35467e-05	-1.85731e-06	-9.91959e-05	0.000183106	0.000260489	0.000292596	0.000191926	-3.61188e-05	-1.98678e-05	7.37683e-05	-3.43314e-05
8.16	-0.000160036	0.00104226	0.00034459	1.80274e-05	-0.000336632	-0.000355116	6.656e-05	-0.000321932	-0.00029338	0.000407281	-0.000122364	-5.21834e-05	9.83153e-05	-1.64172e-05
8.2	-0.000284566	0.00140094	-9.22776e-05	0.00016492	0.000294597	0.00033459	-0.000380024	3.06376e-05	7.42622e-05	-0.00047378	0.000245029	3.93468e-05	0.000247546	0.000178086
8.24	-0.00017729	0.000789272	-2.6561e-05	-4.88752e-05	7.02289e-05	0.000560522	-0.000285045	-1.09739e-05	0.000105923	0.00029674	-6.69396e-05	0.000126522	-0.000486341	7.02785e-05
8.28	0.000414192	0.00090725	-0.00057776	-0.000196159	-3.27371e-05	-0.000221222	0.000261694	-0.000101787	-7.72977e-05	-9.38594e-05	-0.000244667	-0.000224558	-0.000535344	-0.000290939
8.32	-8.31996e-06	0.000472675	0.000698167	-7.36324e-05	-0.000140201	0.000605758	-0.000251805	0.000253527	-0.000189299	0.000173218	-0.000490553	7.00064e-05	0.000466134	-0.000118166
8.36	-0.000202926	0.000941847	-0.000240709	7.85049e-05	0.000241236	-0.000134439	0.000136154	0.000167678	-0.000240782	-2.92281e-05	1.70466e-06	-4.36861e-05	4.33949e-05	-8.87015e-05
8.4	-0.000280825	-0.000203035	0.000117173	8.73523e-05	-0.000323927	9.07855e-05	3.87733e-05	0.000562165	4.59548e-05	-8.9701e-05	-0.000691693	-3.31359e-05	0.000133337	-0.000369745
8.44	-0.000580218	-0.000844871	-0.00116814	-0.000304791	-0.000113489	-0.000644668	1.05503e-05	0.000114707	-6.28871e-06	-0.000166202	-0.000191345	0.000334756	-0.000140341	0.000215003
8.48	-0.000441505	-0.000362461	0.000680453	-6.74249e-05	-0.000161452	0.000521298	-0.000210515	9.26223e-05	-0.000277212	-2.33343e-05	0.00081465	-0.00037641	-0.000200939	0.000214345
8.52	-0.000129885	-0.000209405	2.3503e-05	-0.00030945	-0.000351216	0.000994383	-9.72247e-05	-0.000140549	-1.34155e-05	-0.000238799	-0.000108007	0.000394264	-0.000600557	-0.00033702
8.56	0.000274841	0.000132995	-0.000732745	-0.000117468	-7.82817e-05	0.000248987	0.000268921	0.000140581	-0.000345098	-0.000728399	-0.000406513	8.73777e-05	-0.000338497	-0.00026539
8.6	8.57297e-06	0.00043454	-0.00037082	-3.04781e-05	-2.81503e-05	4.33085e-05	-0.000113578	0.000359163	8.07396e-05	0.000161664	0.000228731	-0.00049827	-0.000145459	6.72343e-05
8.64	-8.58856e-06	-0.000291772	0.000392619	5.05187e-05	3.57777e-05	0.000206246	-0.000424923	8.1734e-05	-4.34015e-05	-3.73136e-05	3.07277e-05	-0.000140479	-0.000144344	-7.73454e-05
8.68	0.000504556	-0.000238041	-0.000815068	-0.000243278	0.000136401	0.000106699	-0.000315416	0.000359734	3.32785e-05	-0.000432933	-6.29221e-05	-0.000225152	-0.000106552	-0.000213429
8.72	0.000991806	-0.000695567	-8.69181e-05	-0.000151969	-1.47798e-05	0.000459366	0.000416342	0.000242232	-0.00041372	-0.000188097	-3.65172e-05	-5.84883e-05	-0.000433986	0.000421585
8.76	-0.000115638	-5.62518e-05	0.000266689	4.61443e-05	-0.000393267	0.000126646	0.000405451	-0.000383084	0.000224803	7.40919e-05	-0.000230356	-0.00028359	-0.000197546	2.60959e-05
8.8	-0.000590377	-0.000596096	0.000344214	-0.000119037	2.53394e-05	-0.000207762	2.96102e-05	-0.000279524	0.000292648	0.000213631	-0.000400038	0.000203443	-0.000320432	-0.000399494
8.84	-0.00012131	0.0003198	-0.000400912	2.86846e-05	-0.000103562	-5.89975e-08	-8.78826e-05	-5.45899e-05	9.66156e-05	-0.000367182	0.000321839	-0.000233192	-0.000150247	-0.000162486
8.88	-0.000398539	0.000108134	0.000717573	9.50097e-05	-0.000206072	0.000259454	-0.000230128	0.000191827	0.000122405	6.74962e-06	0.000165775	-0.000221894	-9.18903e-05	-0.000109277
8.92	0.000367836	-0.00109969	0.000392429	-4.92628e-05	-0.000204491	0.000724774	-0.000125027	-2.66444e-05	-0.000149383	7.15237e-05	0.000228472	0.000247634	-8.0564e-05	-2.62679e-05
8.96	-0.000224184	0.000705216	0.000212509	3.52664e-05	0.000276579	-2.08975e-05	-0.000339282	0.000269525	-0.000235748	0.000166737	-1.96687e-05	-3.60082e-05	-0.000206969	-0.000103857
9	-0.000307301	0.000614461	0.000741183	4.14966e-05	-0.000135563	0.000358437	0.000256808	1.30528e-05	-0.00019219	0.000249688	0.000191954	0.000423978	-0.000172807	0.000110655
9.04	3.7585e-05	-0.00023996	4.69154e-06	-0.000126573	-0.000311016	0.000275475	-0.00024826	-0.000279151	0.000374591	-0.000351128	0.000335541	0.000258891	0.000247721	0.000181271
9.08	-0.000230826	-8.23481e-05	0.000243477	0.000163957	0.000243616	0.000272817	-0.000287886	-0.000251389	0.000439496	0.000540687	-1.2067e-06	6.883e-05	-0.000210386	0.00038679
9.12	-0.000161835	-0.001211	-0.000487849	0.000136485	7.70338e-05	0.000478061	-0.000298872	0.000153208	0.000438424	5.23305e-05	0.000176513	-0.000203106	0.00033667	-0.000302887
9.16	-0.000399343	-0.00125453	-0.000672227	-0.000454089	9.80357e-05	-0.000364594	-0.00049332	-0.000255301	-4.18241e-05	0.000121099	-0.0001382	-8.85198e-05	-0.000201812	-0.000209058
9.2	-0.000595849	0.000156974	0.000976616	-0.000100265	-0.000223179	1.405e-05	8.847e-05	2.77323e-05	-0.000249948	-0.000131511	-9.69439e-05	0.000135689	-0.000194034	-0.000455124
9.24	-0.000415356	-0.000669496	-0.000143869	6.99544e-05	-0.000176613	0.000288092	-0.000152704	-0.000326044	0.000121252	-0.000605802	0.000320283	0.000153417	1.11025e-05	-0.000252383
9.28	-0.000146362	-0.000382639	-0.000421161	1.97693e-05	-1.86561e-06	-0.00015717	1.24571e-05	0.000156209	-0.000308024	-0.000197877	-0.00050832	0.000449565	0.000124996	1.05663e-05
9.32	0.00010843	-0.000674758	0.000193961	0.000146379	0.000212061	-0.000209037	-0.000388049	-0.000400561	-1.17449e-06	0.00052876	-0.00027335	-0.00011697	-8.21543e-05	0.000189724
9.36	-0.000317879	0.000139446	-0.000302991	-1.44184e-05	-5.97345e-05	-0.00014671	1.07775e-05	0.000171465	-9.20007e-05	1.29063e-05	0.000561394	-0.000476389	0.000151549	-0.00032411
9.4	-0.000494291	0.00035237	-0.000546826	0.000116977	0.000146947	0.000484608	2.28343e-05	-4.66141e-05	-0.000415502	-0.000254141	-0.000476988	5.30069e-05	0.000115104	0.000146967
9.44	0.000370094	-0.000515886	0.000551888	0.000140765	-0.000152297	0.000365517	-0.00010818	6.75393e-05	-7.11784e-05	0.000393514	-1.33935e-05	-0.000372485	0.00015021	-0.000186045
9.48	0.000333974	0.000303075	-0.000369719	-0.000291257	0.000122834	-0.000450385	0.000536433	0.000321524	0.000252971	0.000236068	-7.68227e-05	0.000269534	-0.000144036	-1.06455e-05
9.52	-0.00015425	-0.000918249	9.98578e-06	0.000229011	4.63373e-05	-0.000584901	0.000117472	-0.000162872	0.000156445	8.34174e-05	-0.000243074	1.43631e-05	0.000265264	-6.09331e-05
9.56	-0.00030678	0.00040624	3.43633e-05	0.000343967	-0.000432188	-0.00023593	0.000292936	-0.000191891	-0.000119955	-0.000420241	1.10536e-05	3.00996e-05	-0.000132391	-0.000158407
9.6	0.000966483	0.000251341	8.70351e-05	0.000233112	-9.82441e-05	-0.000140876	0.000138522	-0.000207563	0.00027217	0.00036489	-6.15389e-05	8.24421e-05	-0.000132103	0.000131133
9.64	0.000175638	-0.000871449	4.66325e-05	0.000356844	1.93683e-05	0.000459261	-0.00014657	-0.000133002	0.000137722	-5.42945e-05	-0.00031725	-0.000185911	-6.40746e-05	3.48944e-06
9.68	-0.000137516	0.000389868	0.000488817	0.000353261	-0.000268053	0.000388578	-0.000295943	-0.000201498	9.0399e-05	0.000259703	0.00029242	-0.000170862	-0.000230708	1.38618e-05
9.72	0.00119632	-0.000475611	-0.00103435	-4.20369e-05	1.95916e-05	3.41741e-05	-0.000200497	-0.000138153	0.000122203	-5.59228e-05	0.000270574	0.000295688	0.000230896	0.000198751
9.76	0.000298646	0.000442314	4.02037e-05	0.000152549	-5.32005e-05	0.000220647	2.56394e-06	-0.00031515	-2.82677e-05	0.000699426	-7.18882e-05	0.000366536	0.000208934	0.000185159
9.8	0.000304459	0.000328138	-0.000571891	-0.000177883	-0.000232931	0.0010088	5.65399e-05	-0.00024599	0.000288989	-0.000214055	0.000489535	-0.000304718	8.50332e-06	8.27862e-05
9.84	0.00159126	-0.00117974	-0.000546053	-5.4433e-05	0.0001353	0.000102017	0.000144329	-0.000297735	-0.000130529	0.00034143	-9.05637e-06	0.000525822	-8.39971e-05	0.000155433
9.88	-0.000555955	-0.000766222	-0.00051565	-0.000149803	-0.000188311	-0.000111189	-0.000286572	0.000263132	0.000180581	0.000769577	8.97397e-05	0.000356255	6.523e-05	0.000377202
9.92	-0.000351585	-0.000694512	0.00040554	-0.000138993	-0.000247866	0.000331474	-0.000495063	7.70109e-05	0.000232017	-0.000146617	-0.000456576	3.78786e-05	-0.000199918	0.000151192
9.96	-0.000491632	-0.000722811	0.000440807	0.000124894	-0.000263764	-0.000362694	-0.000118046	-0.000204382	-7.252e-05	-0.000242157	0.000250297	0.000231491	-0.000272743	-7.53947e-05
10	-9.49963e-05	-0.000291723	0.000605234	0.000194758	5.99903e-05	-0.000172497	0.000394676	6.28127e-05	-0.00017063	-0.000354147	-0.00012094	-0.000287009	-4.36476e-05	0.000158443
10.04	-0.00110758	-8.45497e-05	-2.76723e-06	5.73983e-05	-7.0327e-07	-0.000604236	-0.000313899	-0.000366328	8.80873e-05	-0.00044859	0.000362814	-9.29254e-05	-0.000153035	0.000511705
10.08	0.000117015	-0.000297694	0.000116344	-0.000143287	-0.000152047	-0.000174712	-0.000131971	-8.69164e-05	-6.20682e-05	-0.000490491	0.00024936	1.4141e-05	-0.000101906	-0.000303706
10.12	0.000662688	-0.00061176	0.00026411	3.26005e-05	6.00576e-05	-0.000429429	-0.000192144	0.000240036	-0.000317696	-0.000151454	0.000158499	0.000408188	-0.000440365	0.000437309
10.16	0.000586537	-0.000318049	-4.82083e-05	-0.00021914	-0.000189692	-0.000377187	0.000279881	0.000194897	5.30029e-05	-0.000288884	0.000232132	-0.000126688	-5.69143e-05	-6.22468e-05
10.2	-5.34384e-05	-7.29639e-05	-1.19085e-05	-8.10942e-06	0.000137503	-0.00037719	-2.43977e-05	0.000156284	-1.36703e-05	2.87161e-05	0.000175259	0.000208213	4.6344e-05	-2.69738e-05
10.24	-0.00070104	-0.000505709	5.23509e-05	9.24904e-05	-8.82594e-05	-0.000481238	-0.000309483	1.38049e-05	0.000430684	-5.59095e-07	-4.57179e-05	0.000212886	0.000881207	-9.57056e-06
10.28	-0.00088907	-0.000300386	4.71717e-05	1.62584e-05	-0.000103582	-0.000140934	0.000207324	-0.000164232	-7.25337e-05	0.000306386	0.000490802	-4.87687e-05	0.000682072	7.1664e-05
10.32	9.54701e-05	0.000535001	-0.000515015	0.000212293	-0.000154865	1.42191e-05	0.000450021	-0.00010986	6.37763e-05	0.000193548	6.36184e-05	0.000158545	0.000546535	-0.000200169
10.36	5.07795e-05	0.00097945	0.000393554	0.000144893	-0.000321013	0.00011252	-1.7894e-05	-0.00019667	0.000190514	-0.000411979	-0.000111566	1.96249e-05	0.000332695	-8.68687e-05
10.4	0.000571556	4.94559e-05	-0.000793161	-0.000428742	-0.000487626	-1.09334e-05	-0.000109524	0.000212384	3.848e-05	2.52012e-05	0.000139848	-4.06313e-05	0.000184148	5.04662e-05
10.44	0.000470298	-0.000246083	0.000107553	5.88468e-06	-0.000538706	-0.000506544	-4.14698e-05	1.52112e-05	-0.000189726	7.1484e-05	0.000430762	0.000274474	8.11911e-05	0.000247337
10.48	0.000719704	-0.00155507	-0.000653923	5.77731e-05	-0.000453557	4.78872e-05	-0.000148535	0.000144028	0.000125696	8.20646e-05	-4.32276e-06	0.000350438	0.000101221	0.000165544
10.52	0.000233473	8.65896e-05	-0.000477738	-0.000131679	-0.000186679	2.06568e-05	0.00022808	6.38233e-05	7.9046e-05	-3.36616e-05	-0.000145006	-1.95416e-05	-0.000127964	7.45895e-05
10.56	-0.000765698	-0.000457006	-0.000253208	-8.57185e-06	-0.000230475	0.000384263	0.000173471	0.000122073	0.000112424	-0.000413099	-9.56864e-05	-0.000247667	0.000346031	0.000322374
10.6	-0.000627811	0.00028794	-0.000361673	-0.000377608	-0.000599348	-0.000189897	-0.000203763	0.000471026	6.6431e-05	0.000221846	0.000385236	-1.58421e-05	-5.19955e-05	0.000187898
10.64	0.000622733	-0.000548977	0.00039075	9.41114e-05	-0.000463399	8.57754e-05	0.000176376	-0.00023914	-8.9634e-05	1.09707e-05	-7.53647e-06	-7.94684e-05	-0.000105748	0.000232064
10.68	-0.000101168	-0.00043166	0.000724473	-0.000122515	-8.60314e-05	-0.000542123	-0.000313815	0.000112551	-0.000197571	-0.000563731	3.61956e-05	0.000334251	-0.000109728	0.000492772
10.72	9.58847e-05	-0.000221314	-0.000782444	0.000214011	-3.34648e-06	-0.000180094	-0.000184938	0.000462267	-0.000168479	-0.000242464	-0.000200166	-4.52862e-05	0.000150359	0.000158924
10.76	-9.02119e-05	0.000501659	0.000443003	-0.000172412	-0.000542347	0.00055476	4.53041e-05	1.45263e-05	0.000260342	1.66748e-06	-0.000647722	-0.000249983	7.77109e-05	-1.42789e-05
10.8	-0.000152959	0.000178154	-2.14949e-05	-0.000143285	-0.000268735	0.000134336	7.56095e-05	0.000504535	-0.00025781	0.000186957	6.70302e-05	8.96572e-05	-0.000201776	-9.0536e-05
10.84	-0.00032116	-0.000153332	0.000206104	6.28896e-05	-0.000192213	-0.000279669	0.000192476	-9.78482e-05	6.33678e-05	0.000388501	0.00032369	-0.000121768	-3.72046e-05	-0.000609846
10.88	0.000128185	0.0013676	-0.000405437	0.000257911	0.000122816	-0.000644255	6.07003e-05	-0.000332057	-0.000145826	9.69936e-05	-0.00022894	-0.000618861	0.000315521	-3.50074e-05
10.92	0.000252974	0.000794435	0.000480972	0.000419677	1.65048e-06	-0.000302827	-0.000166019	-6.8184e-05	-0.000273292	-0.000302671	-0.000259862	0.000221275	3.69724e-06	-0.000344519
10.96	-0.000964697	8.15806e-05	0.000521684	-0.000309014	-0.000458212	6.69129e-05	0.000135215	0.000580308	-0.000102928	2.02034e-05	0.000154028	0.000102837	0.000494121	0.00023102
11	-0.000127529	0.000696428	6.1332e-05	-5.50635e-05	-4.01752e-05	0.000285063	0.0003967	-0.000138733	-0.000192536	-0.00029049	-9.97165e-06	-2.62783e-05	0.000231288	0.000176811
11.04	-0.000418825	-0.000443426	0.00108619	9.14271e-05	0.00022496	-0.00015388	-3.51671e-05	0.00029858	6.01842e-05	4.91445e-05	-0.000187659	-0.000115774	0.000158695	-8.13443e-05
11.08	-0.000699786	0.000272814	-8.48096e-05	-0.000166344	4.75896e-05	-9.14178e-05	0.000232212	-0.000547477	-0.000288366	0.000308401	-0.000141434	9.88482e-05	1.73382e-05	0.000357555
11.12	0.000473186	-0.000817257	-0.000201665	0.000172622	0.000225512	-0.000476254	-0.000162865	-0.000237415	-5.63885e-05	-9.62258e-05	-0.000368295	-0.000369916	-0.000190186	0.00015341
11.16	-0.000962513	-0.000153743	0.000384924	-7.80112e-08	0.000201824	0.000391809	0.000574198	-0.000238588	0.000241018	-0.000401541	-1.34426e-05	-5.20699e-05	0.000116518	-0.000281177
11.2	-6.52838e-05	0.000202253	-0.000265543	-0.000371144	0.000266224	-0.000457932	0.000279399	-0.000259769	0.000390954	3.44485e-05	0.000389325	0.000334284	0.000122447	0.000163593
11.24	-0.000173229	0.000427624	0.000246279	-1.32794e-05	0.000100108	-0.000303278	0.000121735	-0.000190561	-3.30823e-05	-6.30614e-05	-5.09921e-05	-2.84575e-05	-0.000116203	-0.000433576
11.28	-0.000140852	7.77678e-05	-0.0003669	-0.000182885	0.000125674	-0.000294734	0.000443705	0.000330104	9.68105e-05	-2.8177e-05	-3.8493e-05	-0.000128498	-0.000310337	-9.23841e-05
11.32	0.000958546	0.000120878	-0.000940748	-1.60621e-05	-6.51802e-05	0.000160899	0.000463804	-0.000346198	-2.36805e-06	0.000301796	-0.000241777	6.69596e-05	-4.12579e-05	-6.83299e-05
11.36	0.000953662	0.00121185	0.000482999	0.000506187	-1.29584e-05	-0.000142883	3.69305e-05	-5.27296e-05	0.000200682	0.000551952	0.000149857	1.51118e-05	-0.00023467	-0.000305312
11.4	0.000636394	0.000538082	0.000257121	-0.00017514	0.00206904	9.37183e-05	-0.000147818	-4.55938e-05	-0.000243639	0.000431886	0.000410608	-7.89447e-05	-1.99775e-05	1.4071e-05
11.44	0.000793339	0.00154957	-4.72079e-05	0.000291255	0.0014028	-0.000658501	0.000203754	9.85261e-05	-0.000342932	-0.00058351	-0.000103721	8.18678e-06	0.000207015	8.34205e-05
11.48	0.000146295	0.000340898	-0.000258187	-9.46284e-05	0.000788738	-0.000864443	6.19461e-05	8.36072e-05	-0.000259896	-0.00028094	0.000505669	-0.000124997	-0.000328295	0.000469638
11.52	-0.000232941	0.000241773	0.00105481	-0.000154193	0.000947737	-0.000689511	2.96538e-05	-0.000340544	0.000195469	0.00017909	0.000272679	-0.0004881	-0.000293114	-0.000130876
11.56	0.000694928	0.00107349	5.64565e-05	0.000100959	0.000487299	-0.000326808	-6.62252e-05	0.00013937	0.000336362	0.000351073	0.000425109	0.000200075	1.13544e-05	4.5581e-05
11.6	7.09965e-06	-0.000670366	6.17327e-05	0.000233126	0.00049212	0.000318063	0.000126406	0.000136486	0.000192484	0.000104703	0.000403061	0.000292624	2.00065e-05	-8.89016e-06
11.64	-0.000432828	0.000227809	0.00101617	-0.000211194	0.000544597	-0.000291101	-0.000156055	-0.000147521	-0.000264966	0.000120575	0.000134235	4.60436e-05	0.000146437	-0.000124588
11.68	0.000671041	-2.91931e-05	0.000466306	-4.48032e-05	0.000514928	-0.000563802	-0.000684412	9.37085e-05	-0.000311888	0.000641882	-0.000204269	0.00039133	-0.000210457	0.000108389
11.72	0.000343105	-0.000315077	0.000351457	0.000256297	0.000264909	-0.000211045	-0.000569467	3.50931e-06	-0.000198881	9.3818e-05	-7.87494e-05	-5.50194e-05	-0.000252782	-1.85815e-06
11.76	0.000472561	-2.65487e-05	0.000342015	-0.000258895	0.000193037	0.000718869	4.17758e-05	0.000376059	1.88543e-05	-0.000154523	4.68936e-05	0.000137191	3.79593e-05	-0.000325028
11.8	0.000222906	4.7587e-05	-0.000817788	0.000211218	0.00017391	0.000228036	0.000102914	3.02333e-05	0.000275118	0.000306752	-0.000201739	-3.04326e-06	6.56101e-06	-0.000446418
11.84	0.000663737	-7.85754e-05	0.000166999	-0.000444766	0.000232224	-0.000121947	-0.000159255	0.0003554	-5.82906e-05	0.000375538	-0.000465447	-4.05247e-05	-0.000204181	-0.000240628
11.88	-0.000365248	8.73586e-05	-0.00069282	-0.000143948	0.000279775	-0.000760484	-5.57341e-05	-9.92055e-05	-0.000340271	0.000572127	0.00012327	-0.000287057	-8.05716e-05	0.000139944
11.92	-0.00108535	-0.000774416	2.16568e-05	-0.000365332	0.000216362	-0.000438677	0.000217873	-0.000101576	0.000133377	-8.82867e-05	-0.000217087	0.000260555	-3.49153e-05	0.000220999
11.96	-0.000773181	0.000801994	0.000163472	1.51823e-05	-0.00018022	0.000253571	-4.33773e-06	6.26757e-05	-0.000236647	-0.000116709	-0.000330617	-1.35922e-05	-0.000255417	0.000115139
12	6.11662e-05	0.000622284	7.72873e-05	0.000106091	0.000242927	-0.000193745	-0.000145868	-0.000221585	7.60566e-05	-0.000280448	5.78793e-05	-2.27018e-05	-0.000157182	-0.000241634
12.04	0.000133985	-5.84519e-05	0.000350066	-0.000259507	0.000255598	-0.000133626	0.00109448	9.18292e-05	0.000394188	0.000243992	2.35031e-05	7.20219e-05	5.30862e-05	0.00015058
12.08	-0.000309029	0.000349581	-0.00060307	-5.92141e-05	-7.97082e-05	-0.000653277	0.000775299	4.11242e-05	0.000121448	-0.000174298	8.03549e-05	0.000207075	0.000257181	-1.54165e-05
12.12	-0.000453977	0.000103376	-0.000728858	-0.000270933	-3.96961e-05	-0.0008161	-0.000298211	0.000123767	-0.000163865	-0.000360023	-0.000221265	0.000435254	5.5799e-05	0.000177578
12.16	-0.000974363	-0.000322073	-0.000487796	0.000448135	-0.000268569	-0.000112499	0.000171947	4.36228e-05	-0.000282951	-6.69107e-06	4.22441e-05	0.000159353	-1.2566e-05	-7.80354e-05
12.2	0.000809911	-4.92702e-05	0.0001088	0.000101688	7.62704e-05	0.000190222	-0.000223532	-7.18607e-05	0.000171791	0.000797292	-5.33174e-05	-0.000105629	9.87814e-05	-0.000143155
12.24	-0.00167936	-4.8723e-05	-0.0002815	-3.38773e-05	-0.000360082	0.000441561	0.00029905	-0.000216738	0.000189761	-0.000616181	-0.000186849	-0.000338799	-4.9964e-05	-0.000241479
12.28	0.000387321	-8.1937e-05	0.000939599	6.77374e-05	-7.79294e-05	0.00244521	0.000321289	-4.82819e-05	0.000104057	0.000547783	-0.000247351	-0.000339859	0.000130793	0.000302994
12.32	0.000772652	7.24817e-05	-0.000245732	0.00020923	5.17247e-05	0.00199558	-0.000190218	0.000269233	-0.000172619	0.000240378	-0.000192621	1.51864e-05	-0.000261154	-0.000316634
12.36	0.000547229	-0.000355773	0.000249731	0.000107498	-0.000172423	0.00121865	-0.000486375	0.000274823	0.000143932	-0.000547805	0.000132139	0.000252332	0.000194391	0.000103638
12.4	0.000494549	-0.000704008	-0.000530292	-0.00021156	-9.96762e-05	0.00130892	0.000208415	-9.52947e-05	-8.25897e-05	-0.000661271	0.000237332	0.000299475	-6.56771e-05	-0.000195689
12.44	-0.000437192	-4.91284e-05	0.000167694	-0.000216148	-0.000244338	0.000217796	-0.000775951	-3.16949e-05	8.1015e-05	0.000321272	0.000461756	0.00021781	-0.000135965	-4.21122e-05
12.48	-0.000700197	0.000443059	0.000281971	-0.000220666	-0.000424213	0.000602266	-8.977e-06	-0.000154981	0.000101247	-0.000147683	0.000117112	-0.000537567	-4.01766e-05	0.000467569
12.52	-0.000364469	0.000793247	-9.48185e-05	-0.000399219	-0.000145504	0.00021093	-0.000159666	0.000260463	-0.000251995	0.000248856	-2.72981e-05	-0.000500459	-0.000100018	0.000152858
12.56	-3.34122e-05	3.77301e-05	-0.00130399	0.000388293	5.59851e-05	-0.000122917	-0.000332123	0.000200653	-1.48109e-05	-0.000265917	-5.57525e-06	0.000115427	-0.000534496	-0.000216046
12.6	-0.00051653	7.65015e-05	-0.000489397	0.000238767	-0.000223049	-0.000191678	-9.64497e-05	0.000210475	-2.26e-05	7.969e-05	0.000147581	-0.000116011	-0.000285614	-0.00019494
12.64	0.000244074	0.000221755	0.000351979	0.000378	0.000145689	-0.000348057	0.000371249	4.81758e-05	0.000180637	0.00039717	-0.000228828	-0.000163378	0.000253322	-0.000123023
12.68	4.49713e-06	0.000519583	0.00068952	0.00023559	0.000178397	-0.000133157	-2.2291e-06	-8.00905e-06	-0.0001871	-0.000104685	-8.26034e-05	-7.17796e-05	9.3605e-05	0.000118908
12.72	-0.000428665	0.00057978	0.000878497	0.000117535	-9.72298e-05	0.000123617	6.63111e-05	-0.000113064	0.000372289	-0.000201781	0.000411756	-0.000494019	-0.00016537	0.000151353
12.76	-0.000210516	0.000933238	-0.000561216	0.000270432	-0.000326995	2.59629e-05	-0.000103534	-3.96518e-05	0.000209904	-1.29273e-05	-0.000116249	-0.000163801	0.000194692	-0.000258286
12.8	0.00051504	0.000433851	-0.000488197	9.36785e-05	-7.64028e-05	-0.000230124	0.000346733	-0.000210028	9.39443e-05	-0.00010763	-0.000297619	0.000230869	8.44851e-05	0.000241594
12.84	0.000764	-0.000196588	0.000528937	-4.41274e-05	-8.36565e-05	-0.000374547	-7.89227e-06	-0.000305185	-0.00018119	-3.60978e-05	0.000306647	0.000180188	-9.94974e-05	-0.000204007
12.88	0.000872361	-0.000676386	-0.000683781	-0.000194088	-0.00013496	-0.000194611	-0.000259714	-0.000125819	0.000259601	-4.33376e-05	-1.82504e-05	0.00027065	-6.77608e-05	8.9014e-05
12.92	0.00104082	-0.00077225	0.000264381	-0.000209807	-0.000226818	-0.000669318	-1.96351e-05	-0.000292403	-0.000180283	3.24427e-05	-9.51118e-05	-1.23493e-05	0.000231389	-7.89421e-05
12.96	0.000485467	-0.00103679	-0.000152433	0.000267114	-7.63329e-05	1.95263e-05	-0.00038036	0.000119879	7.83587e-05	0.000210335	-0.000250736	0.000165686	0.000323145	9.96267e-05
13	-0.0010858	-0.000475904	0.000289759	-0.000107627	-0.00044241	-0.000160981	-1.06921e-05	7.78323e-05	-0.000108075	-0.000367167	2.3776e-05	-0.00010285	-1.1967e-06	0.000141622

## Sheet: 3m
3m	REG vs HFD NTSlight1.1
Raw data			Descriptive statistics				Statistical test
REG	HFD			REG	HFD		Table Analyzed	nts sensor stim AUC
0.124323	0.0196578		Number of values	14	17
0.25089	0.0129537						Column B	HFD
0.0792905	0.00724835		Minimum	0.01496	0.007248		vs.	vs.
0.0149567	0.0102461		Maximum	0.2509	0.1553		Column A	REG
0.0273041	0.0257016		Range	0.2359	0.1481
0.0472731	0.01341						Unpaired t test
0.0911001	0.0165705		Mean	0.09092	0.03802		P value	0.0059
0.0539677	0.0115336		Std. Deviation	0.0583	0.0407		P value summary	**
0.0713814	0.155302		SEM	0.01558	0.009871		Significantly different (P < 0.05)?	Yes
0.0997403	0.114126						One- or two-tailed P value?	Two-tailed
0.0879368	0.0434211						t, df	t=2.969, df=29
0.132028	0.0414486
0.128216	0.0673219
0.0644375	0.0156855
	0.0305131
	0.0107347
	0.0505127

[truncated: 2 more sheets: 3o, 3p]
