# Supplementary material for: Changes in neurotensin signalling drive hedonic devaluation in obesity
Source: Nature. 2025 Mar 26;641(8065):1238–47. doi: 10.1038/s41586-025-08748-y (PMC12119351; doi:10.1038/s41586-025-08748-y)
Supplement: Supplementary file 6 — Source Data Fig. 4 [file 41586_2025_8748_MOESM6_ESM.xlsx]

## Sheet: 4c
4c	REG vs HFD NTSlight1.1
All Beads+ cells analysed for nts expression																			Mouse average data
Cntrl								KO											Cntrl	KO
Mouse 1		Mouse 2		Mouse 3		Mouse 4		Mouse 1		Mouse 2		Mouse 3		Mouse 4		Mouse 5			0.219595	0.1194
Slice 1	Slice 2	Slice 1	Slice 2	Slice 1	Slice 2	Slice 1	Slice 2	Slice 1	Slice 2	Slice 1	Slice 2	Slice 1	Slice 2	Slice 1	Slice 2	Slice 1	Slice 2		0.150791	0.093929
0.0412861	0.178069	0.0688744	0.0956204	0.0764169	0.0781053	0.259454	0.0643872	0.0117479	0.0372318	0.128857	0.114164	0.0384869	0.0165577	0.15936	0.0282551	0.0306118	0.155717		0.129512	0.02631
0.125142	0.252497	0.0920027	0.0996326	0.0759639	0.0716218	0.0278595	0.515801	0.0126019	0.202168	0.057163	0.104315	0.0198833	0.0201451	0.0731671	0.0863155	0.0327634	0.148638		0.163542	0.078643
0.125087	0.280976	0.0650992	0.08309	0.0246763	0.0142546	0.556741	0.248818	0.0805241	0.577213	0.260422	0.127309	0.0355778	0.0165112	0.106127	0.121582	0.0138035	0.0550196			0.074049
0.235136	0.366286	0.0187255	0.444634	0.089247	0.103755	0.0510132	0.0197421	0.0231209	0.0521276	0.193154	0.136056	0.0166648	0.00323115	0.0591226	0.0219641	0.0633112	0.139446
0.0303141	0.18056	0.0480516	0.371258	0.0459652	0.0346709	0.208119	0.144355	0.00926844	0.0465849	0.127889	0.0142649	0.0355051	0.00733273	0.056349	0.100466	0.0451374	0.0180968
0.104345	0.238794	0.0436823	0.0804117	0.115413	0.0322415	0.0344984	0.170829	0.0553179	0.229423	0.137578	0.0480082	0.0304201	0.00817547	0.0512455	0.0197188	0.0248066	0.145201		Descriptive statistics
0.272751	0.305676	0.0719694	0.513956	0.0739167	0.192467	0.0690446	0.216877	0.0363196	0.0455601	0.148181	0.106965	0.0923566	0.00585287	0.095704	0.0330996	0.0463739	0.149357			Cntrl	KO
0.221003	0.296926	0.185054	0.208815	0.0469556	0.0777615	0.0844131	0.13961	0.0399839	0.677605	0.108575	0.0620877	0.0219901	0.00478291	0.053382	0.0496557	0.111754	0.0159002		Number of values	4	5
0.172181	0.153737	0.171152	0.0892798	0.636052	0.0610565	0.0616136	0.19377	0.0268021	0.20199	0.0711975	0.107106	0.0239439	0.00311072	0.0742157	0.0541764	0.0371444	0.172225
0.121569	0.21415	0.0307854	0.110758	0.40099	0.0955849	0.173174	0.24969	0.264649	0.0994319	0.157543	0.10779	0.0251843	0.00365878	0.0734571	0.0249237	0.0482916	0.118336		Minimum	0.1295	0.02631
0.277482	0.108048	0.0343118	0.0535594	0.0928296	0.1533	0.0785627	0.537218	0.01304	0.162561	0.208538	0.144977	0.0174904	0.00504569	0.0902127	0.0977804	0.0546103	0.13501		Maximum	0.2196	0.1194
0.148221	0.292668	0.0421235	0.384768	0.104148	0.0198455	0.118687	0.124225	0.071222	0.0515519	0.0900709	0.0888941	0.0195303	0.0075716	0.15784	0.0474332	0.0780169	0.177155		Range	0.09008	0.09309
0.0499592	0.193814	0.136124	0.0470588	0.0478471	0.0306026	0.0539608	0.1768	0.0083984	0.0297866	0.142241	0.0347314	0.0223718	0.00880831	0.0578088	0.0398508	0.0629234	0.012635
0.502366	0.261242	0.0126432	0.0202041	0.096414	0.143005	0.0502364	0.0649646	0.00985217	0.105223	0.279891	0.0278698	0.0614545	0.00405931	0.0674431	0.0667696	0.0402579	0.0344287		Mean	0.1659	0.07847
0.192577	0.197589	0.0663355	0.377407	0.128935	0.195281	0.0247626	0.182714	0.0776361	0.109896	0.130259	0.197536	0.0275444	0.00408976	0.127084	0.0546608	0.0329989	0.0197431		Std. Deviation	0.03848	0.03411
0.146253	0.0691023	0.0778636	0.204607	0.396765	0.0266423	0.108385	0.34798	0.026296	0.116605	0.0936002	0.0550856	0.0361061	0.00566606	0.0972348	0.0313725	0.0606483	0.119608		SEM	0.01924	0.01526
0.220344	0.119176	0.0808998	0.255067	0.123967	0.495567	0.0245507	0.103818	0.0277464	0.0148592	0.229375	0.0680791	0.0518563	0.00407505	0.0674218	0.0443783	0.0386084	0.146638
0.628682	0.0973317	0.0151613	0.0467594	0.0192286	0.0312339	0.104336	0.904063	0.0559616	0.265241	0.137255	0.0199222	0.0903861	0.0208072	0.0531076	0.108141	0.0251483	0.0161038		Statiatical test
0.0348188	0.117784	0.0775301	0.173299	0.127193	0.0231243	0.0294673	0.218177	0.195049	0.305637	0.15479	0.0404687	0.0221294	0.00631303	0.056914	0.0426471	0.0277237	0.12607		Table Analyzed	t-test NTS
0.130253	0.320619	0.0682503	0.471007	0.0990234	0.112343	0.0470025	0.216248	0.0513773	0.0147036	0.0859977	0.10244	0.055531	0.00978805	0.140534	0.0450886	0.0610616	0.0418878
0.169893	0.0583513	0.053883	0.224799	0.273066	0.197884	0.065116	0.235505	0.0327511	0.108641	0.0823727	0.0569964	0.0389844	0.00253467	0.114237	0.0184085	0.0320872	0.110614		Column B	KO
0.173151	0.196078	0.080999	0.393684	0.0887811	0.0782913	0.0237827	0.0499905	0.299847	0.210205	0.134626	0.0700616	0.0192673	0.00796569	0.128899	0.0273472	0.0426948	0.00988514		vs.	vs.
0.159559	0.0954311	0.0438602	0.301603	0.0635901	0.103486	0.0514519	0.250393	0.0256318	0.0911283	0.0404276	0.257952	0.0397827	0.0075004	0.114667	0.0358726	0.03518	0.0359329		Column A	Cntrl
0.178298	0.124181	0.0449162	0.57283	0.219955	0.132821	0.101235	0.0732249	0.0602334	0.0737849	0.138706	0.0670899	0.0374618	0.00505349	0.0493276	0.072202	0.0451845	0.0382582
0.102918	0.0683121	0.0569921	0.204125	0.0918831	0.075322	0.0729719	0.293967	0.0133748	0.181718	0.0901106	0.121893	0.0109445	0.00557276	0.0687265	0.129446	0.0155239	0.0273553		Mann Whitney test
0.787376	0.303574	0.0320552	0.31703	0.108824	0.17253	0.534902	0.389294	0.34278	0.82604	0.0721431	0.0660262	0.0260456	0.00406558	0.0724828	0.0489402	0.0272451	0.142087		P value	0.0159
0.33988	0.20718	0.0379976	0.0895649	0.0972665	0.0741793	0.0969466	0.242254	0.0974122	0.16138	0.136118	0.173087	0.0780288	0.00485588	0.182223	0.0891473	0.0234825	0.0158294		Exact or approximate P value?	Exact
0.194892	0.0678052	0.079192	0.0492987	0.117072	0.199374	0.0314695	0.023749	0.0142894	0.283237	0.0560763	0.0746675	0.0163001	0.00582958	0.0655578	0.0524328	0.0211852	0.183014		P value summary	*
0.538567	0.0702227	0.0803844	0.132248	0.0232966	0.0208566	0.119689	0.137168	0.0173635	0.075285	0.0385778	0.0229847	0.0108495	0.00436185	0.0933811	0.055307	0.0423895	0.0130196		Significantly different (P < 0.05)?	Yes
0.401194	0.0905664	0.025393	0.751885	0.188777	0.145384	0.0737073	0.0861765	0.0038569	0.918816	0.0815216	0.0304253	0.0176505	0.00486631	0.0784658	0.0551865	0.0364024	0.0273741		One- or two-tailed P value?	Two-tailed
0.27117	0.194332	0.125974	0.132442	0.096882	0.0499352	0.0357525	0.169248	0.0162277	0.0466742	0.0949512	0.033428	0.0363958	0.00346372	0.108506	0.0821522	0.0574346	0.00871001		Sum of ranks in column A,B	30 , 15
0.592093	0.0942139	0.102104	0.0889112	0.12769	0.085577	0.177277	0.156831	0.0672664	0.306855	0.20472	0.0888242	0.0387275	0.00408138	0.117092	0.0317663	0.0201454	0.228976		Mann-Whitney U	0
0.293095	0.149113	0.0446675	0.182776	0.341176	0.170255	0.0257202	0.18068	0.159369	0.0311765	0.24923	0.0898182	0.0208646	0.0054902	0.0835452	0.0589152	0.0748731	0.0296648
0.163363	0.151171	0.0186527	0.179197	0.0994652	0.0617904	0.066372	0.192708	0.073863	0.766745	0.216461	0.0272486	0.0244929	0.0082061	0.0552504	0.0472852	0.0416024	0.0276135
0.0472702	0.330171	0.0495837	0.0771576	0.767057	0.10224	0.547972	0.231201	0.0571675	0.0143454	0.079915	0.0789454	0.0275825	0.00591485	0.088924	0.0528201	0.0779488	0.0478984
0.320246	0.31221	0.102215	0.107612	0.0535803	0.188393	0.0381837	0.201963	0.0285853	0.0652657	0.137957	0.0352683	0.0399229	0.00576559	0.113177	0.127108	0.0344588	0.0366357
0.473723	0.0636577	0.178652	0.0945244	0.109392	0.160162	0.0693275	0.0777106	0.18027	0.407727	0.0426399	0.087608	0.0168875	0.00556659	0.15431	0.0330196	0.0441347	0.149756
0.220004	0.20182	0.0926223	0.0271789	0.134781	0.0780567	0.0937322	0.0276716	0.0619942	0.989419	0.0105581	0.0917184	0.0146522	0.00638836	0.0546877	0.0976391	0.0289527	0.0221797
0.105983	0.0322578	0.0334154	0.550097	0.081581	0.0785284	0.0851025	0.0644755	0.0269965	0.12543	0.0295967	0.082142	0.0148497	0.00201935	0.0840525	0.128823	0.0260077	0.0151634
0.245997	0.180496	0.091816	0.0146425	0.0317617	0.264917	0.105673	0.131962	0.0264418	0.155473	0.121341	0.0315966	0.0397322	0.00561135	0.0871921	0.035227	0.0358429	0.194367
0.190775	0.077754	0.158501	0.600558	0.174977	0.0792741	0.033731	0.162773	0.264986	0.0146642	0.0360369	0.0366083	0.0872169	0.00578528	0.151847	0.0730026	0.0525367	0.0241767
0.124647	0.0811937	0.38187	0.191924	0.28165	0.0449346	0.0186629	0.456746	0.0720702	0.351692	0.0168215	0.0330447	0.415159	0.00531467	0.0876149	0.0170221	0.0624925	0.0448546
0.246146	0.0477084	0.0751562	0.549552	0.0249098	0.0353414	0.0897966	0.0533216	0.0399263	0.0393455	0.100885	0.146521	0.015557	0.00446308	0.0762912	0.0247854	0.0782946	0.0372842
0.95867	0.053535	0.0277139	0.269535	0.0660131	0.693604	0.0452114	0.224425	0.0482344	0.133193	0.140254	0.0526829	0.0286207	0.00802303	0.102441	0.0333978	0.0574291	0.0644436
0.0175245	0.658799	0.017658	0.249726	0.0458685	0.117244	0.0952819	0.436377	0.0248761	0.0189283	0.0255812	0.268844	0.0176156	0.00658559	0.068343	0.0514887	0.0263924	0.086735
0.105822	0.0946541	0.0476713	0.446751	0.153099	0.0312566	0.341097	0.166266	0.0296774	0.100287	0.0627451	0.0687701	0.0173669	0.00814224	0.278005	0.0772443	0.0483321	0.0763865
0.047045	0.02935	0.0509257	0.201476	0.512632	0.042691	0.058728	0.256887	0.0129018	0.0315262	0.0946315	0.412226	0.038508	0.0095946	0.116458	0.0125064	0.0279604	0.190957
0.156398	0.137492	0.121474	0.094525	0.0147822	0.0444121	0.012653	0.127994	0.0609357	0.0966777	0.164732	0.153662	0.0326486	0.00997609	0.0665546	0.0238125	0.0435239	0.0901648
0.284897	0.0761679	0.331694	0.32231	0.063382	0.0609972	0.478037	0.1759	0.0361547	0.0178219	0.0298206	0.0355613	0.0382169	0.00556682	0.0788566	0.0455408	0.0311248	0.103707
0.195525	0.112536	0.042174	0.121366	0.224548	0.471214	0.0379566	0.134226	0.0475422	0.12205	0.0621949	0.0304777	0.0394298	0.0118986	0.13066	0.0633507	0.0288889	0.115809
0.102357	0.0826453	0.0932038	0.0234382	0.0722505	0.208925	0.141967	0.101752	0.130994	0.013975	0.0783557	0.156922	0.0407487	0.00525733	0.0705	0.0611691	0.0245536	0.0427044
0.220083	0.158022	0.0977614	0.397519	0.103977	0.0202353	0.978627	0.0469165	0.0222674	0.064525	0.103776	0.0135529	0.0154823	0.00958935	0.08854	0.0541224	0.0312084	0.191231
0.548421	0.226201	0.0694223	0.195121	0.183743	0.0600497	0.128856	0.108053	0.0640707	0.0848322	0.0660405	0.133944	0.030276	0.00365368	0.166371	0.0544835	0.0522726	0.0359186
0.0229527	0.180392	0.298691	0.164103	0.0449413	0.0612689	0.0936491	0.484714	0.738501	0.231474	0.102655	0.102568	0.0152007	0.112787	0.227247	0.0294038	0.0504391	0.122751
0.713931	0.253788	0.0536212	0.139315	0.0916007	0.119853	0.0898899	0.0712759	0.0510996	0.205838	0.12455	0.103922	0.0241977	0.00867237	0.109228	0.0401784	0.0255869	0.0346441
0.0704822	0.185744	0.0422899	0.291014	0.0290836	0.0247183	0.0655861	0.26983	0.0342997	0.0526079	0.0335487	0.111301	0.0315916	0.00489056	0.132667	0.0411067	0.0337701	0.0947093
0.292265	0.225305	0.27244	0.753602	0.222404	0.15395	0.0417198	0.0565971	0.0572452	0.717229	0.0261554	0.149553	0.0784641	0.00579671	0.0564369	0.033063	0.0310805	0.55144
0.0952131	0.148141	0.0528222	0.429727	0.037418	0.118315	0.584228	0.716511	0.109993	0.130614	0.0854187	0.234615	0.0211068	0.00654169	0.0714351	0.0247869	0.0554724	0.127983
0.623886	0.209896	0.0319792	0.0969956	0.0647476	0.0134124	0.0280715	0.104356	0.217337	0.0834027	0.129592	0.132647	0.0339479	0.00326198	0.158125	0.0504917	0.0894681	0.0123003
0.0805662	0.290323	0.0245115	0.0945012	0.381195	0.0730417	0.892023	0.251225	0.0275407	0.0291877	0.229614	0.120276	0.0264641	0.00418971	0.103368	0.449237	0.0581004	0.143513
0.196955	0.23076	0.19975	0.380258	0.0964865	0.0827922	0.127931	0.191444	0.0755464	0.272704	0.0876477	0.0728995	0.0272892	0.00582912	0.0813811	0.0477015	0.148858	0.48336
0.110175	0.339055	0.189382	0.161174	0.104349	0.16726	0.0805283	0.0372223	0.0196316	0.0531002	0.0882813	0.12528	0.0191645	0.0098947	0.0585832	0.0805274	0.0508792	0.309648
0.385132	0.179599	0.0535154	0.0935511	0.0836042	0.0277608	0.256986	0.36953	0.0643776	0.536529	0.0416094	0.0182175	0.0178564	0.00308642	0.0671782	0.0321893	0.0302624	0.155069
0.271247	0.146138	0.149063	0.139509	0.0328808	0.174811	0.0479178	0.119167	0.127142	0.179582	0.022342	0.0289058	0.0137678	0.00574394	0.0649847	0.059507	0.0496038	0.0527132
0.260773	0.102346	0.110505	0.503915	0.0922066	0.161011	0.0533333	0.180244	0.063944	0.0250328	0.0245441	0.103464	0.0299095	0.0034899	0.144384	0.0825181	0.0536706	0.0341319
0.258377	0.818043	0.0765712	0.22427	0.078683	0.120738	0.0516272	0.746531	0.323559	0.0468524	0.00833333	0.110851	0.0331367	0.00577045	0.127173	0.113386	0.0463132	0.0934974
0.0656098	0.199871	0.075993	0.0677423	0.0485892	0.25659	0.134636	0.252516	0.0137255	0.0703668	0.0745932	0.0322196	0.0163068	0.00697734	0.20263	0.0621229	0.0484793	0.0511557
0.0824946	0.0969529	0.0466153	0.0345155	0.250895	0.191265	0.00788964	0.106825	0.221396	0.200816	0.265762	0.216308	0.0206051	0.0243433	0.0919891	0.0373759	0.044715	0.0199603
0.236487	0.391017	0.0330301	0.0862255	0.11469	0.216092	0.0500827	0.0835736	0.0379854	0.0981631	0.115766	0.108167	0.019567	0.173196	0.10626	0.0484733	0.0333894	0.0552647
0.0920006	0.144553	0.0540024	0.139441	0.240551	0.114193	0.218124	0.0425587	0.120219	0.295614	0.0214202	0.121237	0.0357958	0.0128981	0.0659145	0.0228594	0.0384106	0.0520482
0.23315	0.10699	0.1026	0.0825948	0.133086	0.0259371	0.522673	0.268094	0.164815	0.345876	0.0636618	0.108703	0.0145445	0.00426652	0.0994569	0.0349308	0.0491415	0.0267418
0.25349	0.0974134	0.0307286	0.0965146	0.403648	0.018088	0.141446	0.0826658	0.0699554	0.30788	0.039903	0.225965	0.0616504	0.00962648	0.0320466	0.0334618	0.048877	0.00850594
0.051306	0.226096	0.0642963	0.0432023	0.32675	0.0479003	0.0234801	0.074781	0.0185153	0.487729	0.00648567	0.0603736	0.056707	0.00487201	0.0892704	0.0496319	0.041415	0.0282615
0.152589	0.0689958	0.0342222	0.0764744	0.212796	0.252604	0.433465	0.0844677	0.0252819	0.0320478	0.265705	0.150658	0.0486709	0.0176412	0.0853298	0.071903	0.0783078	0.020094
0.345774	0.436706	0.320545	0.143681	0.043564	0.0349156	0.119669	0.0533549	0.0492696	0.152922	0.140142	0.0236612	0.101191	0.00314483	0.095655	0.102969	0.0637618	0.0238457
0.162655	0.131461	0.037412	0.199416	0.730975	0.131505	0.0522222	0.452264	0.0456006	0.0337513	0.0535763	0.0738346	0.02741	0.00599492	0.0626275	0.0296206	0.0380654	0.074135
0.0197763	0.218334	0.0343203	0.20695	0.219592	0.176311	0.363321	0.18462	0.230383	0.0643375	0.0663883	0.592256	0.0427247	0.00684435	0.0423498	0.0980266	0.154609	0.00791783
0.265153	0.154091	0.0590439	0.108954	0.142117	0.122686	0.0593723	0.238986	0.042776	0.137397	0.0700811	0.0946025	0.0248126	0.00485054	0.0858273	0.0629052	0.033878	0.150279
0.0380639	0.234057	0.040448	0.0107136	0.0675847	0.0157394	0.0812305	0.0359598	0.147882	0.0710576	0.138719	0.0294249	0.0183175	0.0050094	0.0981371	0.0583815	0.0575163	0.0170601
0.284161	0.201025	0.0315444	0.173302	0.0505447	0.0667715	0.0156231	0.061818	0.073243	0.0365505	0.0481815	0.0199102	0.414786	0.0057623	0.0732084	0.0353309	0.0610923	0.0224905
0.0253619	0.167912	0.0428503	0.11502	0.166037	0.0570389	0.340904	0.535871	0.0116723	0.208479	0.0865821	0.0735294	0.0413221	0.00422489	0.0987323	0.0321856	0.0240772	0.175328
0.423485	0.0250598	0.0580229	0.0200531	0.107033	0.0249328	0.0740764	0.176703	0.10436	0.161317	0.0478707	0.0974669	0.0160203	0.00693894	0.068499	0.027743	0.022347	0.0745732
0.403672	0.19237	0.0220422	0.0791251	0.0322672	0.0448245	0.3577	0.0491518	0.0881264	0.094059	0.00740741	0.137314	0.0146195	0.0131304	0.0955487	0.0283393	0.0327409	0.0819401
0.407025	0.0625727	0.69559	0.0707381	0.0364487	0.221952	0.0568849	0.100199	0.0575163	0.046732	0.0637826	0.0501456	0.0531179	0.00547407	0.085942	0.0459268	0.0261068	0.00891641
0.0771999	0.087395	0.0532446	0.482898	0.156191	0.0121117	0.0678819	0.427289	0.03913	0.15121	0.0563392	0.123338	0.0388133	0.0050589	0.269783	0.033213	0.0454999	0.0563434
0.627784	0.622665	0.159149	0.105359	0.756484	0.191306	0.0410687	0.555136	0.0767527	0.0166094	0.141375	0.0528849	0.0276177	0.00804648	0.162914	0.0541378	0.0429673	0.0151344
0.106565	0.0381133	0.0766041	0.240961	0.0287247	0.139565	0.0258934	0.24246	0.134741	0.0285565	0.171133	0.0264682	0.0469688	0.00751993	0.0522289	0.063425	0.0541806	0.208575
0.0958187	0.216312	0.0936512	0.0610408	0.152626	0.053064	0.0779809	0.236621		0.126059	0.054396	0.051822	0.0348627	0.00536025	0.116921	0.0496042	0.0337931	0.0767984
0.350783	0.204916	0.0350839	0.114507	0.0479303	0.0658958	0.0772219	0.171886		0.367113	0.106669	0.0433261	0.0509909	0.00520871	0.0902817	0.117173	0.0337993	0.0451541
0.490047	0.193182	0.0691307	0.0436336	0.102013	0.14055	0.0383599	0.244322		0.0137768	0.0565159	0.0544223	0.0178486	0.00418013	0.117627	0.070933	0.101856	0.0344178
0.0454089	0.0792198	0.0846308	0.0421655	0.075036	0.026093	0.168866	0.15497		0.0922901	0.109388	0.15451	0.0464555	0.00409125	0.127489	0.136467	0.0373742	0.367446
0.146154	0.280139	0.0345783	0.238811	0.0151812	0.0347029	0.140504	0.0986963		0.209651	0.182445	0.0476092	0.0254775	0.00577636	0.0666199	0.0461596	0.0383337	0.160561
0.395172	0.112529	0.0468104	0.338798	0.0795591	0.0274606	0.0672234	0.066203		0.0586453	0.0161931	0.156683	0.0277604	0.00557488	0.0930213	0.0385503	0.0357811	0.0220898
0.18045	0.322567	0.33979	0.134896	0.0592443	0.238824	0.0888595	0.205484		0.260009	0.0336866	0.107067	0.0312724	0.00357555	0.0480392	0.0517238	0.0536504	0.114388
0.119164	0.578476	0.0719876	0.152214	0.0273819	0.0764959	0.570153	0.645257		0.0137098	0.0889879	0.0256209	0.0330652	0.00479993	0.0735182	0.0595572	0.0484499	0.0467041
0.171558	0.215291	0.027251	0.0316597	0.0895478	0.086107	0.0614683	0.279974		0.0349967	0.0648638	0.0206234	0.0282432	0.0425934	0.0510947	0.0232905	0.0500426	0.247678
0.160865	0.0423764	0.0212895	0.243823	0.522361	0.0213928	0.085515	0.145721		0.136454	0.104561	0.0564529	0.0357242	0.00826311	0.0543041	0.0681638	0.0370782	0.241528
0.115384	0.07213	0.0546797	0.132549	0.0774201	0.0133848	0.0669725	0.115629		0.174908	0.102006	0.114632	0.0842628	0.0138853	0.0841808	0.0367213	0.0324645	0.215934
0.271537	0.110101	0.0262281	0.2747	0.0552836	0.167877	0.0827494	0.182085		0.0187726	0.0308093	0.0447323	0.0225947	0.0183806	0.107458	0.0663075	0.0563802	0.0156863
0.0313129	0.170594	0.0531354	0.396584	0.0218185	0.0627575	0.165322	0.0866398		0.0899487	0.0733985	0.126184	0.150304	0.0050519	0.0407911	0.108546	0.0428022	0.0839029
0.766776	0.0672606	0.113416	0.208466	0.0506586	0.110772	0.0931741	0.179569		0.0294854	0.0293135	0.0611178	0.0387642	0.00845058	0.04985	0.0171738	0.0768238	0.0508798
0.16312	0.0923065	0.0744185	0.23139	0.160299	0.0480569	0.240412	0.0600992		0.369988	0.0951654	0.0698376	0.0278464	0.00636871	0.0577244	0.0350524	0.0554367	0.123891
0.0652574	0.0721639	0.0185438	0.35651	0.109284	0.0140853	0.0440228	0.429386		0.0484954	0.0483864	0.0698584	0.0316187	0.0226165	0.12062	0.0365887	0.0608173	0.118271
0.733453	0.154409	0.011502	0.0300481	0.0312995	0.259359	0.0195229	0.256512		0.206063	0.117955	0.0256516	0.0202562	0.0722609	0.0720315	0.0278345	0.0202968	0.0323137
0.0256081	0.165634	0.0423955	0.0318506	0.0862263	0.117215	0.0639562	0.0864833		0.0708365	0.0407544	0.0991538	0.031823	0.0105855	0.0570826	0.146974	0.0376589	0.158483
0.216884	0.17164	0.0242073	0.128523	0.0468863	0.165679	0.054902	0.0761722		0.058267	0.109559	0.112484	0.0209985	0.00414118	0.129412	0.0672396	0.0564009	0.138271
0.0313943	0.0735043	0.0575078	0.314917	0.0608414	0.0483392	0.0824175	0.269596		0.10544	0.115611	0.0372027	0.0319839	0.00990593	0.107568	0.0610343	0.0283842	0.087231
0.0753354	0.0451606	0.0994769	0.137797	0.167279	0.0503213	0.0104124	0.209199		0.315952	0.113298	0.163871	0.0336964	0.00380204	0.085098	0.0696261	0.0343071	0.14313
0.905147	0.15947	0.0408818	0.221048	0.0268212	0.363367	0.0235635	0.135861		0.139684	0.0632627	0.079902	0.0631016	0.00552941	0.0938646	0.0763818	0.0677871	0.147793
0.0519675	0.274602	0.0809428	0.220835	0.138421	0.254185	0.0565935	0.180926		0.12075	0.0555898	0.115808	0.014103	0.0161035	0.089115	0.0700711	0.044278	0.131171
0.998052	0.0725214	0.0245336	0.470084	0.078919	0.012203	0.293612	0.0804119		0.0152826	0.0776446	0.0646958	0.0429313	0.0185894	0.0627781	0.0387506	0.0546771	0.0489417
0.647974	0.13348	0.106671	0.19657	0.120307	0.0143077	0.399753	0.262906		0.0183595	0.135673	0.0341213	0.0180575	0.00504543	0.0641852	0.0271794	0.0376913	0.194843
0.0383551	0.202559	0.0955119	0.605115	0.0227038	0.0248637	0.301817	0.176715		0.0720997	0.100592	0.0812312	0.0969697	0.00723841	0.0426775	0.0441075	0.0433337	0.0303259
0.0214276	0.350622	0.0126534	0.225799	0.175516	0.0934318	0.0663203	0.132549		0.0760315	0.0234315	0.0142187	0.0589904	0.0056295	0.0871103	0.0826181	0.0411317	0.028384
0.788569	0.0760146	0.0375834	0.204344	0.0982843	0.0378758	0.0775529	0.197106		0.0377598	0.0964464	0.0867216	0.01772	0.0033269	0.0730991	0.0259027	0.0584539	0.166673
0.222488	0.0447147	0.0580812	0.0322136	0.102371	0.0940779	0.0176131	0.271402		0.0961215	0.191678	0.130593	0.0197848	0.00863738	0.109097	0.0373956	0.0554833	0.038424
0.358332	0.169478	0.0554703	0.261157	0.0523166	0.12496	0.0855642	0.105689		0.0595497	0.0187991	0.147245	0.0248974	0.0114514	0.0505401	0.15431	0.0396329	0.0372738
0.484541	0.425465	0.253201	0.313934	0.0949526	0.104782	0.0400533	0.170909		0.0470345	0.0526402	0.0430501	0.0270228	0.00732177	0.113454	0.0648352	0.058047	0.234959
0.0754634	0.421828	0.0553748	0.628916	0.121167	0.0259828	0.0313401	0.0753083		0.0245739	0.0343316	0.163301	0.193643	0.00812388	0.0692161	0.019393	0.0610145	0.071107
0.0619804	0.548304	0.105042	0.23744	0.115938	0.0459156	0.0785425	0.210358		0.210835	0.136608	0.0885502	0.0145497	0.00472136	0.0665056	0.140444	0.0745898	0.072
0.101272	0.106255	0.0308269	0.0431279	0.125721	0.0859021	0.0651527	0.454744		0.0811425	0.155282	0.0559957	0.0748833	0.00584931	0.178295	0.0715205	0.0451494	0.163631
0.462673	0.17808	0.0287327	0.27469	0.207023	0.127297	0.0649139	0.0994315		0.212925	0.0430898	0.0173308	0.0772275	0.00563858	0.0974694	0.0232843	0.0548101	0.261591
0.0243005	0.269267	0.0103071	0.215099	0.151874	0.440033	0.696734	0.753107		0.0262126	0.0521491	0.06429	0.0370647	0.00696221	0.0484628	0.057685	0.0447096	0.0290087
0.453945	0.372957	0.101298	0.121463	0.269013	0.209804	0.458719	0.3797		0.0635059	0.0603166	0.137577	0.201595	0.00583229	0.0910011	0.089829	0.0368041	0.129103
0.374886	0.0646692	0.0424818	0.0963613	0.178786	0.0462433	0.0910648	0.0231399		0.0379798	0.095655	0.0149223	0.0442138	0.00918895	0.115906	0.0501012	0.040204	0.0124777
0.128654	0.047606	0.186594	0.205065	0.143182	0.0316121	0.089277	0.223988		0.178094	0.0527474	0.0614004	0.0226171	0.0103758	0.114189	0.0236781	0.034119	0.134796
0.0339849	0.190662	0.289532	0.248356	0.0883472	0.101818	0.188082	0.235983		0.0359021	0.0706918	0.034757	0.0235075	0.00754073	0.125103	0.0698599	0.0655492	0.0238773
0.0694591	0.204364	0.0170514	0.0342012	0.830878	0.219284	0.0774043	0.127186		0.0190489	0.139146	0.02591	0.0315915	0.00467775	0.114146	0.282512	0.072217	0.165209
0.209114	0.0853725	0.0408649	0.111169	0.0430549	0.101961	0.230215	0.138578		0.0853106	0.197946	0.111653	0.13487	0.0115083	0.0473562	0.0677249	0.0636427	0.128419
0.236887	0.0665954	0.0879935	0.121889	0.0703766	0.242147	0.1085	0.410929		0.10301	0.101799	0.115642	0.036535	0.0103906	0.147241	0.0538292	0.0445375	0.0735173
0.213462	0.0448364	0.0695821	0.180612	0.07629	0.148146	0.0693344	0.0535487		0.0385598		0.251421	0.026918	0.00609527	0.123051	0.0163624	0.0389439	0.0271692
0.346001	0.116673	0.0646405	0.189078	0.214803	0.0205928	0.0956879	0.178369		0.169811		0.0485423	0.0624078	0.00595082	0.130867	0.072549	0.0461765	0.202547
0.0218082	0.30219	0.100605	0.17229	0.127125	0.0513758	0.0474957	0.186169		0.0820394		0.0667275	0.0219115	0.00531502	0.0723207	0.0130648	0.0514656	0.218209
0.10993	0.347272	0.0096228	0.0474818	0.105979	0.103237	0.0541518	0.361097		0.142268		0.0363238	0.0121972	0.0111485	0.118317	0.0515149	0.040762	0.072487
0.287357	0.113322	0.0306489	0.0919649	0.214578	0.0954975	0.0642449	0.167913		0.166577		0.0828849	0.0373634	0.00403303	0.0535621	0.146818	0.0503592	0.0500597
0.0438374	0.636664	0.0318545	0.0944193	0.405817	0.148392	0.119865	0.107897		0.0469468		0.02031	0.033994	0.00540305	0.0663489	0.0294118	0.0388488	0.0515713
0.461305	0.128818	0.0426952	0.619748	0.741762	0.0721518	0.107437	0.0986198		0.0580622		0.037309	0.0332499	0.00752649	0.0937975	0.0262106	0.0330856	0.0366162
0.40688	0.336071	0.228423	0.436373	0.113771	0.0719945	0.0323907	0.168558		0.197993		0.0689803	0.0164649	0.00395674	0.0430966	0.0735725	0.0363708	0.0362039
0.603037	0.180724	0.0372746	0.294547	0.134583	0.138092	0.131387	0.113462		0.0931927		0.0442885	0.0127072	0.00359299	0.118957	0.0294907	0.053829	0.0763244
0.275229	0.173677	0.0137868	0.182323	0.0649038	0.190542	0.0391376	0.0562653		0.163023			0.0572248	0.0105645	0.24808	0.0992974	0.0264478	0.0639527
0.161131	0.730699	0.0199891	0.739908	0.0943523	0.0396214	0.0278511	0.0471954		0.131564			0.0574415	0.00709971	0.0964594	0.0397173	0.0499081	0.0514355
0.320355	0.0559071	0.0643189	0.0345554	0.0597774	0.0301735	0.0754902	0.213387		0.131622			0.0243607	0.00477665	0.058743	0.180641	0.0407345	0.066168
0.127358	0.0902376	0.0246238	0.177778	0.0256684	0.0967849	0.188987	0.0811417		0.253273			0.0230531	0.00611731	0.0997282	0.083384	0.0656325	0.0591527
0.210613	0.165967	0.0571178	0.183475	0.107003	0.0206104	0.0423581	0.148472		0.0476868			0.0531357	0.00391355	0.0782586	0.0954741	0.0448989	0.0415213
0.184599	0.12967	0.0662641	0.29511	0.104227	0.0407568	0.0509726	0.207366		0.572817			0.0399334	0.0035967	0.0848723	0.043728	0.0254804	0.079531
0.208582	0.238011	0.0337657	0.125151	0.284657	0.0316982	0.0661325	0.374828		0.0516154			0.0199152	0.00895625	0.108045	0.0752122	0.0542691	0.141782
0.188431	0.136904	0.0594104	0.0926213	0.04	0.0731992	0.0589638	0.0646281		0.0740083			0.0311448	0.00658102	0.0918021	0.0640349	0.0335081	0.0362967
0.165343	0.398619	0.0259304	0.200801	0.159696	0.0572971	0.0167183	0.159826		0.168217			0.0959519	0.00390543	0.0621594	0.115643	0.0650248	0.176273
0.591731	0.148732	0.0125728	0.0601915	0.146266	0.100319	0.0551671	0.0704321		0.322828				0.00666044	0.0507353	0.0406171	0.112872	0.162079
0.210236	0.104888	0.0581232	0.0834314	0.148094	0.196508	0.385098	0.0817579		0.0180347				0.00518784	0.0729688	0.0157139	0.0371034	0.22402
0.354454	0.208752	0.00789932	0.363948	0.0536165	0.0670728	0.0517077	0.0520144		0.128927				0.00490479	0.068071	0.0186221	0.0546884	0.150007
0.101696	0.249656	0.0403634	0.0957789	0.0568446	0.144009	0.0256662	0.111701		0.0477221				0.0102273	0.0792641	0.00697415	0.0667638	0.138378
0.0326409	0.150754	0.0935907	0.103964	0.123789	0.0781305	0.0807367	0.0283347		0.0278499				0.00552704	0.167168	0.0338639	0.0854148	0.16572
0.0361701	0.311998	0.0424343	0.464122	0.178621	0.22931	0.0772809	0.0351307		0.643928				0.00462489	0.10488	0.0981464	0.0632566	0.0146579
0.0788939	0.277012	0.0427089	0.339274	0.129044	0.0141509	0.0921569	0.0291513		0.349822				0.0125972	0.0837133	0.0701951	0.0384445	0.0254659
0.211674	0.177375	0.0119396	0.538442	0.11916	0.03607	0.584996	0.176273		0.132591				0.00345144	0.0888871	0.356895	0.0518914	0.0115601
0.371559	0.331596	0.0214699	0.288653	0.191309	0.172348	0.0334401	0.148814		0.163779				0.0201098	0.129319	0.0172153	0.101676	0.0579348
0.3649	0.0916978	0.0984551	0.0279714	0.0432574	0.121056	0.0892237	0.070683		0.109625				0.0051843	0.0980988	0.0387824	0.0430765	0.108186
0.314289	0.298623	0.0250817	0.0650831	0.213865	0.0236952	0.0523993			0.0571723				0.003417	0.104219	0.0258694	0.0838729	0.244161
0.0745999	0.754865	0.0671231	0.120922	0.169903	0.0883777	0.0164783			0.0289881				0.00355545	0.0736688	0.0959954	0.0162731	0.0820871
0.173787	0.286621	0.0230333	0.106303	0.824866	0.0581149	0.0187124			0.0264283				0.00431113	0.0647489	0.0173405	0.0281617	0.12755
0.39022	0.320889	0.0869428	0.364284	0.131936	0.0112904	0.057159			0.113839				0.00528956	0.0709125	0.0338983	0.0449038	0.018223
0.0578307	0.2163	0.126257	0.229904	0.739946	0.0443747	0.0375195							0.0115364	0.0756386	0.0981587	0.0736494	0.0140654
0.0342336	0.283814	0.044095	0.223149	0.153985	0.150118	0.0318371							0.0062807	0.127501	0.0541821	0.0478028	0.082593
0.118648	0.439904	0.0709683	0.133231	0.20857	0.0543864	0.0408134							0.00377005	0.0836383	0.0355837	0.0371517	0.108066
0.146029	0.21853	0.0474978	0.657611	0.159588	0.0701054	0.208338							0.0057041	0.0500084	0.0401961	0.0316602	0.132463
0.163214	0.871529	0.0875043	0.70429	0.0780992	0.423661	0.0267712							0.00445372	0.0894831	0.00958325	0.0723873	0.0317018
0.345087	0.131863	0.156377	0.0738473	0.127457	0.23222	0.107817							0.00818916	0.0964118	0.130631	0.0267962	0.215676
0.128657	0.291726	0.0517175	0.663257	0.252934		0.0390613							0.0135559	0.0694369	0.063125	0.0211359	0.181499
0.511189	0.224001	0.0567798	0.119896	0.0771579		0.0389598							0.00352192	0.151184	0.0408588	0.0706982
0.158351	0.0865623	0.107653	0.187027	0.134392		0.0974946							0.00543203	0.0819172	0.011249	0.0981219
0.0308446	0.397773	0.086579	0.135016	0.157934		0.303259							0.00493402	0.149735	0.0470201	0.0434187
0.0519307	0.204378	0.00666194	0.100563	0.123321		0.0360755							0.00572996	0.1349	0.0205754	0.0328301
0.0683241	0.236725	0.0378423	0.250872	0.0222443		0.0768197							0.00447994	0.106924	0.0259563	0.0450016
0.184706	0.165735	0.0183927	0.156525	0.163738		0.0447559							0.00354619	0.118807	0.0524915	0.0356572
0.141113	0.086938	0.00966921	0.201906	0.288606		0.103249							0.00599053	0.0663036	0.170829	0.038158
0.181231	0.0995362	0.0522113	0.0348085	0.107881		0.0800297							0.00458546	0.0836885	0.0435668	0.0404839
0.419887	0.165826	0.154186	0.241311	0.0701154		0.0768783							0.00378605	0.0817885	0.0194919	0.0460705
0.173913	0.0996241	0.075688	0.0359941	0.28639		0.129938							0.0039852	0.277678	0.086152	0.0368219
0.142756	0.319783	0.123791	0.451126	0.0595045		0.0261771							0.088275	0.0362668	0.116787	0.0442942
0.1848	0.201055	0.026158	0.0930331	0.142103		0.0546969							0.0031643	0.0812648	0.113863	0.0279172
0.128387	0.128436	0.0873904	0.0251923	0.114946		0.074859							0.00735713	0.0487234	0.0497857	0.027092
0.137075	0.375706	0.00960108	0.517992	0.0860194		0.0319086							0.00980392	0.0715942	0.0170352	0.0514775
0.799982	0.0824489	0.0129811		0.0319194		0.0884595							0.00705362	0.0699525	0.0364425	0.0344178
0.116774	0.0721596	0.0145953		0.0281847		0.137549							0.00311974	0.0869993	0.0778243	0.0343637
0.095386	0.0796146	0.0227231		0.0179739		0.28188							0.00573851	0.0825667	0.0477928	0.0335276
0.280542	0.0634743	0.0761351		0.0175537		0.027638							0.00611765	0.282392	0.0168822	0.0295023
0.369946	0.0879268	0.0111455		0.0399809		0.686115							0.00394132	0.0812299	0.040401	0.092145
0.377917	0.327451	0.139702		0.165182		0.273439							0.00378896	0.0717365	0.0122577	0.051596
0.0371204	0.036655	0.0430462		0.184392		0.240966							0.00608974	0.0779076	0.085801	0.0864562
0.129453		0.0220731				0.373703							0.0182773	0.184894	0.0375266	0.0649998
0.445864		0.0216276											0.00701415	0.0530423	0.0806432	0.0785863
		0.101916											0.00509073	0.108502	0.0319104	0.0436767
		0.0425509												0.0876076	0.0727655	0.0255944
		0.0382075												0.0883212	0.0206583	0.080675
		0.031645												0.0821014	0.0465094	0.0197595
		0.0395252												0.0959167	0.0410084	0.0301594
		0.16118												0.0536448	0.0549619	0.0883162
		0.0313725												0.109658	0.0176471	0.0442098
		0.0488275												0.0657523	0.024851	0.0816623
		0.856551												0.071649	0.0613506	0.0299278
		0.0180053												0.0496893	0.0895567	0.030162
		0.0234347												0.0748405	0.0208474	0.050156
		0.0329686												0.0306547	0.0239206	0.050722
		0.1887												0.109102	0.0682012	0.0562967
		0.123332												0.0976315	0.0520362	0.14134
		0.0671405												0.107058	0.0212927	0.0485667
		0.27763												0.193925	0.0226063	0.0419028
		0.0301433												0.0995793	0.143595	0.0316323
		0.0421619												0.102969	0.069281	0.0232157
		0.0303484												0.0666981	0.0694437	0.0228971
		0.195073												0.0357701	0.0488113	0.0380846
		0.0791476												0.130153	0.0927383	0.061569
		0.0483512												0.170882		0.0643675
		0.0903584												0.0412997		0.103264
		0.0603638												0.102992		0.0419432
		0.0276												0.0596741		0.0262222
		0.0930942												0.154908		0.0325455
		0.828041												0.104309		0.0767699
		0.278218												0.100243		0.0542472
		0.114024												0.0875535		0.0254454
		0.0600855												0.0719035		0.0497043
		0.0524967												0.0936935		0.0293654
		0.0228118												0.091571		0.0307992
		0.0272546												0.0791048		0.059006
		0.0312269												0.0642621		0.0443509
		0.0878124												0.0856359		0.0511248
		0.117159												0.104666		0.032435
		0.0829613												0.170543		0.0353225
		0.0531988												0.0656968		0.0282927
		0.0676422												0.091905		0.0435581
		0.107587												0.0776833		0.0494702
		0.319951												0.0619316		0.0606267
		0.343033												0.0882254		0.0691329
		0.0375442												0.0746484		0.0708959
		0.22141												0.0619608		0.0507874
		0.041674												0.0586013		0.0464292
		0.146513												0.0475888		0.0398944
		0.0408191												0.0671048		0.0271999
		0.0775462												0.109531		0.0337824
		0.06382												0.0962047		0.0468824
		0.103166												0.0416812		0.0378832
		0.0341612												0.0654796		0.0268998
		0.0588597												0.116573		0.0591822
		0.0990969												0.0648833		0.044923
		0.0546556												0.111728		0.0310763
		0.513689												0.881582		0.0305638
		0.053619												0.0704685		0.0501303
		0.0274992												0.0581972		0.0396861
		0.154897												0.0957041		0.0442395
		0.0493968												0.186562		0.0624791
		0.0493443												0.079257		0.104036
		0.0929688												0.113332		0.0273874
		0.143658												0.0959202		0.0500185
		0.06091												0.0817507		0.038481
		0.110079												0.0543735		0.122289
		0.0425627												0.0626421		0.0689595
		0.0173112												0.0655768		0.0476629
		0.0469792												0.0783552		0.0479448
														0.0321141		0.795505
														0.104099		0.0188363
														0.0626353		0.0425374
														0.0808811		0.0374677
														0.110597		0.0774746
														0.112267		0.0315497
														0.101153		0.0507946
														0.172059		0.0144557
														0.0293137		0.0348349
														0.129226
														0.0605257
														0.0718326
														0.10332
														0.0566492
														0.0511052
														0.155023
														0.0651754
														0.0801794
														0.068967
														0.0280514
														0.132861
														0.0969206
														0.0498939
														0.0818851
														0.0838114
														0.066257
														0.0697093
														0.106488
														0.0589043
														0.121968
														0.102798
														0.071272
														0.0722633
														0.0682851
														0.0620944
														0.0808451
														0.0965596
														0.0590396
														0.0799625
														0.15345
														0.0780775
														0.065558
														0.863032
														0.0811506
														0.128632
														0.0893784
														0.0427191
														0.0778447
														0.10601
														0.13572
														0.0527807
														0.0803823
														0.0775684
														0.0676966
														0.0538332
														0.164368
														0.0434315
														0.110191
														0.148036
														0.0504521
														0.0486502
														0.0671109
														0.0656316
														0.0471022
														0.0973943

## Sheet: 4e
4e		Food consumed (g) in Ctrl/NTS-CO mice during optogenetic stimulation
	Raw data
food (gr)	NTS-CTRL										NTS-KO
OFF	0.09	0.18	0.05	0.11	0.04	0.14	0.09	0.1	0.12	0.08	0.03	0.06	0.06	0.06	0.06	0.05	0.05	0.05
ON	0.09	0.24	0.06	0.56	0.03	0.09	0.14	0.3	0.19	0.12	0.06	0.05	0.04	0.1	0.1	0.08	0.03	0.04
OFF	0.15	0.02	0.06	0.14	0.06	0.06	0.09	0.08	0.04	0.07	0.03	0.11	0.06	0.05	0.04	0.09	0.04	0.02
Descriptive statistics
Laser	NTS-CTRL			NTS-KO
	Mean	SEM	n	Mean	SEM	n
OFF	0.1	0.0129957	10	0.0525	0.00365963	8
ON	0.182	0.0495266	10	0.0625	0.00977424	8
OFF	0.077	0.0129142	10	0.055	0.0108562	8
Statistical analysis
Main effect - Two-way RM ANOVA
Source of Variation	% of total variation	P value	P value summary	Significant?	F (DFn, DFd)
Time x virus	6.013	0.1031	ns	No	F (2, 32) = 2.441
Time	8.443	0.0448	*	Yes	F (2, 32) = 3.427
virus	14	0.0152	*	Yes	F (1, 16) = 7.382
Holm-Šídák's multiple comparisons test
NTS-CTRL - NTS-KO	Predicted (LS) mean diff.	95.00% CI of diff.	Below threshold?	Summary	Adjusted P Value	t	DF
OFF	0.0475	-0.03947 to 0.1345	No	ns	0.3325	1.351	48
ON	0.1195	0.03253 to 0.2065	Yes	**	0.0041	3.399	48
OFF	0.022	-0.06497 to 0.1090	No	ns	0.5344	0.6258	48

## Sheet: 4i
4i		Optogenetic feding behavior + pharmacology with Jelly
Injection type		Raw data
	Mouse #	1	2	3	4	5	6	7	8	9	10	11	1	2	3	4	5	6	7	8	9	10	11	12	13	14	15
Saline	food (gr)	ChR2											eYFP
	OFF	0.1031	0.1493	0.1158	0.149	0.1258	0.2008	0.0843	0.0616	0.0639	0.1012	0.0874	0.1593	0.0738	0.1678	0.1593	0.0738	0.1678	0.2189	0.3149	0.1162	0.1385	0.0231	0.0963	0.1208	0.1549	0.1807
	ON	0.2896	0.1913	0.2758	0.192	0.3768	0.5507	0.3677	0.0644	0.2693	0.2019	0.1024	0.1027	0.2077	0.0495	0.1027	0.2077	0.0495	0.1866	0.106	0.2114	0.167	0.0368	0.1124	0.1399	0.1312	0.1013
	OFF	0.1144	0.1697	0.1095	0.151	0.0629	0.1189	0.0969	0.0557	0.0294	0.1536	0.1019	0.2384	0.1053	0.1328	0.2384	0.1053	0.1328	0.0968	0.1509	0.1521	0.1591	0.0484	0.082	0.1256	0.1614	0.1096
	Mouse #	1	2	3	4	5	6	7	8	9	10	11	1	2	3	4	5	6	7	8	9	10	11	12	13	14	15
SR	food (gr)	ChR2											eYFP
	OFF	0.1933	0.0982	0.1063	0.1307	0.1353	0.2007	0.1443	0.0321	0.396	0.0792	0.2663	0.2096	0.1376	0.4206	0.1761	0.1147	0.0915	0.1099	0.1358	0.2539	0.0878	0.1618	0.2	0.2049	0.0838	0.1016
	ON	0.1647	0.1016	0.197	0.2076	0.1451	0.2591	0.1819	0.0342	0.1433	0.0783	0.114	0.1351	0.1206	0.1283	0.2311	0.1364	0.1013	0.092	0.2278	0.0738	0.1061	0.1399	0.1485	0.0952	0.0816	0.1052
	OFF	0.1409	0.0802	0.1012	0.2745	0.113	0.0634	0.1399	0.0308	0.1222	0.0889	0.0788	0.1136	0.1415	0.1095	0.1609	0.112	0.1121	0.0881	0.0836	0.0946	0.2555	0.1037	0.1406	0.0818	0.0921	0.09
	Descriptive statistics
		Mean	SEM	n	Mean	SEM	n
Saline	Laser	ChR2			eYFP
	OFF	0.112927	0.0125275	11	0.144407	0.0177242	15
	ON	0.261991	0.0412016	11	0.127493	0.0151383	15
	OFF	0.105809	0.013126	11	0.135927	0.0133574	15
SR	Laser	ChR2			eYFP
	OFF	0.162036	0.0303046	11	0.165973	0.0226047	15
	ON	0.147891	0.0192761	11	0.128193	0.0120518	15
	OFF	0.112164	0.019032	11	0.11864	0.011456	15
	Statistical analysis
	Main effect - Two-way RM ANOVA								Holm-Šídák's multiple comparisons test
	Source of Variation	% of total variation	P value	P value summary	Significant?	F (DFn, DFd)			NTS-CTRL - NTS-KO	Predicted (LS) mean diff.	95.00% CI of diff.	Below threshold?	Summary	Adjusted P Value	t	DF
Saline
	Time x virus	20.68	<0.0001	****	Yes	F (2, 48) = 12.94	P<0.0001		OFF	-0.03148	-0.1015 to 0.03851	No	ns	0.4747	1.1	72
	Time	14.96	0.0004	***	Yes	F (2, 48) = 9.359	P=0.0004		ON	0.1345	0.06451 to 0.2045	Yes	****	<0.0001	4.698	72
	virus	2.011	0.2065	ns	No	F (1, 24) = 1.686	P=0.2065		OFF	-0.03012	-0.1001 to 0.03987	No	ns	0.4747	1.052	72
SR	Source of Variation	% of total variation	P value	P value summary	Significant?	F (DFn, DFd)			NTS-CTRL - NTS-KO	Predicted (LS) mean diff.	95.00% CI of diff.	Below threshold?	Summary	Adjusted P Value	t	DF
	Time x virus	0.6948	0.7324	ns	No	F (2, 48) = 0.3134	P=0.7324		OFF	-0.003937	-0.07131 to 0.06344	No	ns	0.9657	0.1428	72
	Time	7.89	0.0362	*	Yes	F (2, 48) = 3.559	P=0.0362		ON	0.0197	-0.04768 to 0.08707	No	ns	0.857	0.7147	72
	virus	0.04791	0.8634	ns	No	F (1, 24) = 0.03026	P=0.8634		OFF	-0.006476	-0.07385 to 0.06090	No	ns	0.9657	0.235	72

## Sheet: 4m
4m	whole cell patch clamp recording
	REG																										HFD																					REG+NTSR blocker
OFF	0.7	1.7	0.3	2.2	0.1	0.7	0.7	0.6	0.2	2.9	0.9	1.5	2.3	2.5	0.5	0	0	0	0.380952	0.380952	4.7619	3.42857	0.190476	1.04762	0	0.190476	1.1	0.1	0.3	1.2	0.9	1.7	1.7	0.2	1	0.1	0.5	0.5	2.2	0	0.8	0.1	0.6	1.4	0.9	0.7	2.2	0	3.52381
ON	0.4	1.8	1	2.8	0.6	0.6	0.6	0.8	0.2	4.8	0.8	2.2	2.4	4.6	1.6	0.4	1.2	0.8	1.6	3.6	7.6	6	0.2	5	0.8	0.6	2.4	0	0.4	1.2	1	1	1	0.6	0.4	0	0.8	0.4	0.4	0.2	1.4	0.2	0.6	1.8	1.2	0.4	2.4	0	3
OFF	0.7	1.7	0.7	2.5	0.2	0.8	0.8	0.4	0.2	2.6	0.9	1.1	2.5	2	0.7	0	0	0	0.421053	0	4.21053	2.42105	0.31579	1.57895	0	0.105263	0.7	0.4	0.3	1.2	0.9	2	1.8	0.3	0.8	0.2	0.3	1	2.4	0.3	0.4	0	0.9	1.5	0.8	0.9	2.1	0	3.89474
Descriptive statistics
	REG			HFD			REG+NTSR blocker
	Mean	SEM	n	Mean	SEM	n	Mean	SEM	n
OFF	1.08388	0.242761	26	0.866667	0.146926	21	0.904762	0.314233	12
ON	2.03846	0.395205	26	0.847619	0.152381	21	0.616667	0.255198	12
OFF	1.03279	0.21411	26	0.914286	0.150125	21	0.903509	0.362902	12
Statistical test
Two-way RM ANOVA
Source of Variation	% of total variation	P value	P value summary	Significant?	F (DFn, DFd)
stim x diet	4.627	<0.0001	****	Yes	F (4, 112) = 9.964
stim	0.6227	0.0728	ns	No	F (2, 112) = 2.682
diet	4.694	0.1859	ns	No	F (2, 56) = 1.734
Subject	75.78	<0.0001	****	Yes	F (56, 112) = 11.66
Holm-Šídák's multiple comparisons test
OFF	Predicted (LS) mean diff.	95.00% CI of diff.	Below threshold?	Summary	Adjusted P Value
REG vs. HFD	0.2172	-0.6231 to 1.058	No	ns	0.8987
REG vs. REG+NTSR blocker	0.1791	-0.8204 to 1.179	No	ns	0.8987
HFD vs. REG+NTSR blocker	-0.0381	-1.075 to 0.9983	No	ns	0.9295
ON
REG vs. HFD	1.191	0.3505 to 2.031	Yes	**	0.0023
REG vs. REG+NTSR blocker	1.422	0.4222 to 2.421	Yes	**	0.0023
HFD vs. REG+NTSR blocker	0.231	-0.8055 to 1.267	No	ns	0.5917
OFF
REG vs. HFD	0.1185	-0.7218 to 0.9588	No	ns	0.9812
REG vs. REG+NTSR blocker	0.1293	-0.8703 to 1.129	No	ns	0.9812
HFD vs. REG+NTSR blocker	0.01078	-1.026 to 1.047	No	ns	0.9812
[truncated: 10 more columns]
