# Supplementary material for: Changes in neurotensin signalling drive hedonic devaluation in obesity
Source: Nature. 2025 Mar 26;641(8065):1238–47. doi: 10.1038/s41586-025-08748-y (PMC12119351; doi:10.1038/s41586-025-08748-y)
Supplement: Supplementary file 7 — Source Data Fig. 5 [file 41586_2025_8748_MOESM7_ESM.xlsx]

## Sheet: 3l_temp
3l	NTSlight1.1
												1	2	3	4	5	6	7	8	9	10	11	12	13	14	15	16
												62	30	56	78	147	149	35	32	180	29	183	132	143	65	64	128
											'jelly'	6.46645	3.01096	2.92219	1.85173	1.67077	1.62806	1.47418	1.18269	1.10455	0.863448	0.446641	0.253519	0.241695	0.183033	-0.12281	-0.20571
											'chow'	1.03752	3.2105	2.8023	2.30556	1.88684	1.89223	2.0294	2.15333	2.19083	1.90196	1.0855	0.254166	1.54911	0.568973	0.851947	0.136506
											'empty'	0.335717	0.477782	0.795128	0.891664	0.76794	0.787663	0.834531	1.29054	0.089649	-0.14645	0.350914	0.518614	0.047609	5.35366	-0.24422	0.060202
											'rearing'	0.833485	0.50024	1.02252	1.22728	1.09249	0.829172	0.702221	1.03655	0.188483	-0.10863	0.552893	-0.21797	-0.08364	2.51824	-0.24422	0.266967
											'stopping'	0.61708	0.277609	1.02351	0.998187	0.681064	0.943434	0.717924	1.03132	0.313488	-0.02893	0.380024	0.398643	0.189867	0.339081	-0.02579	0.031756
											'walking'	0.781992	0.35128	1.07238	0.985527	0.748145	0.915818	0.749627	0.987942	0.347999	-0.04806	0.382721	0.425112	0.266098	0.546548	-0.06376	0.019154
											'trotting'	1.19441	0.373599	1.16634	0.958164	0.769792	0.906929	0.711362	0.892883	0.429741	-0.04098	0.363669	0.450887	0.253596	0.777566	-0.1527	-0.01936
											'running'	0.947077	0.433476	1.03808	1.01801	0.802786	0.903884	0.651868	0.842484	0.572371	-0.00426	0.396313	0.497731	0.264725	0.763308	-0.06095	-0.02675
											'turnleft'	0.766335	0.491395	0.73306	1.12004	0.805503	0.833907	0.621263	1.07607	0.17499	0.015048	0.300642	0.309326	0.36753	1.64591	-0.14899	-0.12155
											'turnright'	0.507973	0.247287	1.10996	1.2243	0.808962	0.866269	0.643814	1.06978	0.370701	-0.09304	0.638784	0.576113	0.456264	1.94349	-0.1179	0.018394
Descriptive statistics
REG					HFD
Motif	Type 0	Type 1	Type 2		Motif	Type 0	Type 1	Type 2
turnright	84.737	10	5.26		turnright	95.2	0	4.7619
turnleft	80.952	0	19		turnleft	95.2	4.8	0
running	100	0	0		running	90.5	9.5	0
trotting	74.118	5.9	20		trotting	95.2	4.8	0
walking	63.333	6.7	30		walking	79.4	15	5.5556
stopping	68.75	6.3	25		stopping	95.2	0	4.7619
rearing	80.952	0	19		rearing	95.2	4.8	0
empty	84.737	10	5.26		empty	83.9	11	5.5556
chow	90.476	9.5	0		chow	100	0	0
jelly	38.095	62	0		jelly	100	0	0

## Sheet: ED2_temp
ED2	Opto-tagging examples

## Sheet: 5b
5b NTS release recorded witn ntsLight1.1
Time (sec)	NTSOE									mCherry
-1.3	-0.00046562	-0.00117078	0.0012793	9.54279e-05	-0.000326786	0.00102013	-0.00168997	0.000866476	0.000563891	0.000488183	0.000999944	0.000363793	0.000471516	-0.000524457	-0.00368128	-8.38388e-06	-0.00271218	0.00309717	-0.000471996
-1.25	-0.000567514	-0.00114238	0.00190144	-0.000378439	0.000251411	0.000977382	-0.000874891	0.00011012	0.000371695	0.0011206	0.000394932	0.000318215	-0.000249799	0.000108911	-0.000806626	-0.000989689	-0.000844937	0.00239853	-0.0003326
-1.2	-0.00017732	-0.000692785	0.000614116	-0.000361694	-0.000579809	-0.000581928	-0.000469311	3.48704e-05	0.000716354	0.00158746	-4.41992e-05	0.000968031	0.000708625	-0.000733768	-0.00199275	-3.52233e-05	-0.000904332	-0.00119838	0.000792127
-1.15	-0.000134087	-0.000279399	0.000822223	-0.00049333	-0.000789426	2.84214e-05	-0.000927916	0.000385008	0.00119985	0.000569587	0.0017124	0.000621863	0.000602349	0.000276346	0.000405949	-0.000845103	-0.00155778	-0.00237635	-0.00021002
-1.1	-0.000103401	-0.000409711	0.000800935	-0.000388764	-0.000785279	0.000574255	0.00180554	-4.28882e-05	0.000873422	0.000294294	0.000667764	0.000536064	0.000291663	-0.0013369	-0.000807576	-0.00074998	-0.000470926	0.00379863	-0.000237679
-1.05	0.000500977	0.000480627	0.00111424	-0.000426073	-0.000498209	0.000629867	-0.00136897	5.92756e-05	0.00187104	0.00112347	0.000640254	5.12411e-05	-0.000219958	-0.000709171	0.000342253	0.000493131	-0.0025567	0.00252161	-3.02494e-05
-1	0.000908889	-0.000652661	0.000467533	0.000144187	0.000336872	-0.000559572	-5.04669e-05	4.15422e-05	0.000526451	0.00109431	0.00030891	0.000844291	-0.000773247	-0.000145315	0.00154426	-0.00128892	-0.00103512	0.00551421	-0.000763901
-0.95	0.000572297	-0.000207159	-9.03435e-05	0.000372272	-0.000491924	-0.000564709	-0.000254692	0.000872112	0.00206993	0.00137991	0.00111397	0.000710849	-0.000736482	-0.00072421	-0.00142405	-0.000677622	0.000251142	0.00536898	-0.000942414
-0.9	0.000661369	0.000115704	0.000492186	-0.000352636	0.0002452	0.00170278	-0.000218884	0.000752739	0.00152776	0.00106449	3.77455e-05	0.00114027	-0.000824286	-5.12141e-05	0.00148397	-0.000612862	-0.00214453	0.00304021	-5.42535e-05
-0.85	0.000319461	-0.000306326	0.000114688	-4.10785e-05	-0.000265483	-0.000168139	-0.000858629	-0.000271701	0.00254304	0.00122141	0.000520532	0.000892506	-6.77445e-05	-0.000531165	-0.00018142	0.000419902	-0.000266488	0.0032999	-0.000977174
-0.8	0.000462832	0.000303529	0.000795	0.000170499	0.00010115	-0.00068044	-0.000109913	0.000726165	0.00289948	-5.06045e-05	0.000282011	0.000901208	3.24335e-05	9.00049e-05	0.00116168	0.000954918	-0.000687636	-0.000395988	0.000817774
-0.75	-0.00056877	-0.000320728	0.000528681	0.000179367	0.000199209	0.001886	0.000734833	-0.000257476	0.00157165	-0.000247662	0.000146261	0.000159957	0.000322904	-0.00121018	0.000698018	0.00243052	0.000962842	0.00270271	0.000567668
-0.7	0.000730855	0.000525509	0.000367935	9.38592e-05	-0.000883418	0.000842909	0.000718389	0.000910564	0.00207117	0.000560114	0.000205166	0.000705554	0.000317322	-0.000269619	-0.000182461	0.00110124	0.000325406	0.000737905	-0.000979179
-0.65	-0.000477744	0.000370863	7.9332e-05	-0.000160842	-0.000333544	0.00133996	0.00054093	0.000943296	0.00205797	0.00143644	0.000457095	0.000766566	-8.44291e-05	-0.000134058	-0.000142275	0.00260529	-0.00174222	0.00492497	0.000372662
-0.6	0.000918991	0.000553143	-0.000316865	-8.76089e-05	0.00010807	3.85403e-05	-0.00056894	0.00107959	0.00252454	-9.57488e-05	0.00057024	0.000403335	-8.32193e-05	-0.000357737	0.00189874	0.0030754	-0.00193375	0.00334203	-0.00021678
-0.55	-0.000151019	0.001176	0.000195193	-4.01791e-05	-6.47704e-05	-0.000850416	0.000405404	0.000859721	0.00172152	0.00111983	0.00101408	0.000574345	0.000117997	-3.82396e-05	0.00128016	0.00168529	-0.00150823	0.00451203	6.84516e-05
-0.5	0.000979429	0.000196829	0.000838765	0.000101143	-0.000614565	0.000135401	0.00136821	0.00055035	0.00251064	0.000775092	0.00148644	0.000125216	0.00079876	-0.000279835	0.000119447	0.00185391	-0.00181914	-0.00105814	-9.89465e-05
-0.45	9.7452e-05	2.7836e-05	0.000859995	7.11481e-05	-0.000143176	0.00176365	0.00187387	-0.00112108	0.00219212	0.00111869	0.000465533	0.000593346	8.67142e-05	-0.000215322	0.00107198	0.00195009	-0.000113901	0.00083008	0.000660504
-0.4	0.00143339	2.61617e-05	0.00144602	-3.29782e-05	-2.89176e-05	0.00187981	0.00191885	0.000633201	0.00143011	0.00130553	0.00127014	0.00109816	5.80161e-05	-0.000894119	-0.000284772	0.00165215	0.000696818	0.000933289	0.000496377
-0.35	0.000401417	0.000963797	0.00162914	-0.000215273	-1.03385e-05	0.00112588	0.000957285	0.000191853	0.00186678	0.00129546	0.00111436	0.00105834	-0.000201849	-0.000121934	-0.00189702	0.00241892	-0.003135	0.00342346	5.0991e-06
-0.3	0.000385745	0.000387988	0.00147862	-9.12499e-05	0.000256529	-0.000220525	0.00036252	4.28743e-05	0.00236267	0.000955716	0.00118269	0.000485876	-0.000343336	-0.000412689	0.00341955	0.00278778	-0.000486534	0.00313029	0.000851289
-0.25	-0.000911821	0.000713758	0.00194576	-0.000140638	0.000131255	0.000217883	0.00239426	5.79937e-05	0.00226758	0.000853782	1.52628e-05	0.000783703	0.000659487	-4.58228e-05	0.00267306	0.00242175	-0.000138191	-0.000813792	0.000814181
-0.2	-0.000139393	-0.000101067	0.00091697	0.000187868	-0.000103888	0.000600615	0.00167103	0.000680645	0.00138748	0.00049545	0.000578975	0.00124203	0.000222024	-2.56272e-05	0.00189106	0.00282971	-0.000938499	0.000858346	0.000697005
-0.15	-0.000420664	0.00074147	0.00176575	0.000353721	0.000115136	0.00138107	0.00154295	-0.000524299	0.0019508	0.00161366	0.000481636	0.00196534	0.000363824	0.000688493	0.00328661	0.00451689	0.000354747	0.00101989	7.43168e-05
-0.1	0.00100515	0.00172093	0.0017364	-0.000167691	-0.000258018	0.000576091	0.0012683	-0.000286945	0.00158478	0.000560302	0.000255432	0.00117816	0.000989963	0.000294342	0.00207651	0.00386698	-1.95652e-06	0.0023572	2.46415e-05
-0.05	-0.000742929	0.00139718	0.00172574	-0.000273376	0.000101568	0.00113587	0.000443933	0.000215555	0.00248565	0.00102192	-7.63592e-05	0.000887655	0.000736031	9.55452e-05	0.00480056	0.00303102	0.00171358	0.00444803	0.00146237
0	0.000116695	0.00122964	0.0018746	0.000125691	0.000155756	0.00109279	0.00119124	-0.000404952	0.00152211	0.0016878	0.000518938	1.96086e-06	0.0007837	0.000486361	0.00270041	0.00286231	-0.00175946	0.00252617	0.00123544
0.05	0.00470341	0.00380792	0.00520536	0.00260069	0.002743	0.0148036	0.0107084	0.00693315	0.00745247	0.00537925	0.00626407	0.0042029	0.000334909	0.00432235	0.0025013	0.00333994	0.00204827	0.00919853	-0.000391341
0.1	0.00675142	0.00438184	0.00438437	0.00245024	0.00295566	0.0150818	0.011486	0.00671006	0.00806887	0.00599313	0.00722837	0.0037607	0.00112156	0.00525544	0.00292829	0.00389569	0.00324211	0.0120563	0.000757255
0.15	0.00592136	0.00486285	0.00529047	0.00181913	0.00234336	0.0134548	0.0116935	0.00654812	0.00704	0.00603451	0.00646974	0.00448172	0.000935486	0.00535085	-0.000545197	0.0036459	0.00504217	0.00659924	0.00125596
0.2	0.00457618	0.00449976	0.00506118	0.0023749	0.00264733	0.0124642	0.0113745	0.00710894	0.00752621	0.00509095	0.00663845	0.00298617	0.00043514	0.00510728	0.00332668	0.00373357	0.00427601	0.0113371	0.000977096
0.25	0.00500188	0.00473288	0.00575911	0.00212469	0.00232769	0.0128593	0.0109553	0.00673761	0.00752527	0.00437024	0.00552832	0.00384071	0.00061178	0.00389033	0.00391755	0.00225071	0.00328598	0.00603551	0.00131662
0.3	0.00508173	0.00428848	0.00415536	0.00197875	0.00205522	0.0134136	0.010297	0.00715953	0.00699117	0.00558889	0.00484114	0.00297023	0.000549615	0.00405535	0.000314352	0.00254826	0.00489103	0.00814513	0.000717052
0.35	0.00494828	0.00422504	0.00430604	0.00172581	0.00243275	0.0110487	0.0104741	0.00726269	0.00731064	0.00502304	0.00599627	0.00363045	9.01505e-05	0.0041737	0.00562208	0.00489957	0.00121431	0.00534787	0.00131728
0.4	0.00470871	0.00397753	0.00509711	0.00226579	0.00200222	0.011376	0.010518	0.00635192	0.00650722	0.00500262	0.00431742	0.0036409	-0.000525544	0.00422306	0.00391306	0.00476512	0.00254325	0.00543614	0.000886363
0.45	0.00526789	0.00452482	0.00390296	0.00226276	0.00260815	0.0108596	0.00959466	0.0065919	0.00580159	0.00558869	0.00506031	0.00237509	-1.67488e-05	0.00350927	-0.000646502	0.00266112	0.00261857	0.00573248	0.00126473
0.5	0.00501161	0.00422374	0.00314338	0.00178776	0.00199315	0.0100539	0.0116641	0.00545387	0.00684554	0.00504392	0.00414832	0.00312922	0.000382509	0.0034047	0.000299927	0.00232675	0.00157208	0.00533598	0.000895114
0.55	0.00538114	0.0035264	0.00334466	0.0022589	0.00214857	0.0102977	0.0094876	0.00578916	0.00628647	0.00400733	0.00430474	0.00257021	0.000868692	0.00353616	0.00297775	0.00368281	0.00161012	0.00383889	-0.000287047
0.6	0.00419244	0.00403489	0.00298089	0.00217163	0.00229467	0.0109364	0.0106207	0.00548505	0.00573563	0.0048365	0.00436522	0.00371577	0.000217151	0.00290452	0.000503991	0.00181991	0.00158154	0.00435279	-0.00216284
0.65	0.00501217	0.00283632	0.00305675	0.00228102	0.0013636	0.00926328	0.0103514	0.00560253	0.00541805	0.00393101	0.00388207	0.00326494	0.000814167	0.00232132	-0.000694887	0.00168573	0.00251813	0.00272921	-0.000265127
0.7	0.00468815	0.00325777	0.00239373	0.00192588	0.00242341	0.0108024	0.00998822	0.00469782	0.00519808	0.00393995	0.00371771	0.00296356	0.000463793	0.00302595	-0.00167624	0.000659266	0.00386673	0.0047749	1.37722e-05
0.75	0.00476612	0.00403796	0.00206215	0.00230582	0.00234063	0.00887777	0.0104648	0.00494378	0.00499391	0.00381654	0.00400371	0.00237432	0.000641585	0.00277666	-0.00155073	0.003034	0.00154999	0.00434424	-0.00054039
0.8	0.00406675	0.00317793	0.000552822	0.00206787	0.00171265	0.00938297	0.00993492	0.00501223	0.00503005	0.00357499	0.00426843	0.0018949	0.00113887	0.00259168	0.00052675	0.00221386	0.00385572	0.00399911	0.000136315
0.85	0.00405437	0.00271468	-0.00104421	0.00203027	0.0017999	0.00782449	0.00983946	0.00509114	0.00422626	0.00377526	0.00326754	0.00164406	0.000775029	0.00244608	-0.00128289	0.00241897	0.00419689	0.000912497	-0.00155914
0.9	0.00380731	0.00310969	-0.00127133	0.00254836	0.00156892	0.00854998	0.0102415	0.00375013	0.00421275	0.00301411	0.00411315	0.00257754	-0.000116957	0.00329048	-0.00307305	0.00058357	0.0036491	0.00281799	-0.00243135
0.95	0.00458138	0.00351829	-0.000127007	0.002021	0.00163395	0.0080713	0.00944005	0.00505019	0.00488175	0.00244111	0.00355798	0.00178489	0.000588379	0.00210826	-0.00220409	0.00158984	0.00132281	-0.00104112	-0.00257066
1	0.00426756	0.00321072	0.00141646	0.00238999	0.00146535	0.00845189	0.00865918	0.00449785	0.00452691	0.00270592	0.00311264	0.00198927	0.000808356	0.00265029	-0.00210411	0.0018297	0.00233923	0.00255747	-0.00311205
1.05	-0.00118997	0.000948376	-0.00167426	-0.000242908	-0.000856351	-0.00450289	-0.00145469	-0.00185116	-0.00120712	-0.00230197	-0.00229856	-0.000748698	-0.000328194	-0.00201569	-0.00128277	-0.000651881	-0.00173882	-0.00633431	-0.0033076
1.1	-0.00214897	0.000104125	-0.00174008	0.000291794	-0.000791302	-0.00491661	-0.00139757	-0.00124539	-0.00152289	-0.00237657	-0.00345194	-0.00178032	-0.000825615	-0.00253859	0.00108794	-0.00129943	0.000945716	-0.0028214	-0.00275278
1.15	-0.00140944	-0.000944791	-0.00229017	0.000313058	-0.000818204	-0.00672145	-0.000370152	-0.00394682	-0.0015528	-0.00164974	-0.00370444	-0.000532697	-0.000297903	-0.00247824	-0.00218674	-0.00204334	0.000491327	-0.0112333	-0.00289758
1.2	-0.00164707	-1.24469e-05	-0.0021633	0.000548401	-0.000831921	-0.005347	-0.00111008	-0.00238894	-0.00223478	-0.00207811	-0.00306279	-0.000655391	-0.000780624	-0.00315364	-0.00325073	-0.000221848	-0.0012658	-0.0094641	-0.00300685
1.25	-0.00189443	0.000237894	-0.00191366	0.000255869	-0.000693042	-0.00638204	-0.00135557	-0.00286765	-0.0010478	-0.00181864	-0.00230351	0.000492323	-0.000657122	-0.00246815	-0.00150749	-0.000942078	0.000313995	-0.00666563	-0.00341442
1.3	-0.00180129	-0.000318669	-0.00140424	1.12475e-05	-0.00149066	-0.00578643	-0.00126123	-0.00134324	-0.00194522	-0.000969713	-0.00226533	-0.000461526	-0.000966181	-0.00243148	-0.000709191	-0.0016169	-8.71041e-05	-0.00266698	-0.00141789
1.35	-0.00218545	-0.00035026	-0.0017921	0.000482831	-0.00058497	-0.00585486	-0.000963731	-0.00147466	-0.00154375	-0.000448809	-0.00211835	7.1872e-05	-0.000417875	-0.00258765	0.001182	-0.00180956	-0.00119685	-0.00569141	-0.00252165
1.4	-0.00210066	-0.000471121	-0.00315284	0.000519053	-0.000569877	-0.00534853	0.000167604	-0.00149399	-0.00133092	-0.00118495	-0.00300184	-3.46907e-06	-0.000574957	-0.00232474	0.000681626	-0.00302065	0.000493857	-0.00523207	-0.00233745
1.45	-0.00209648	-0.000298315	-0.00262626	0.000658755	-0.000633541	-0.0061644	-0.000808541	-0.00159469	-0.00155854	-0.00106337	-0.00261016	9.35063e-06	-0.000102379	-0.00197878	0.00113608	-0.00392487	-0.00267784	-0.00507275	-0.00204164
1.5	-0.00131806	-0.000146403	-0.00175792	8.60802e-05	-0.000415687	-0.00378578	-0.0011697	-0.00221615	-0.00163563	-0.00117624	-0.00284512	0.000394743	-0.00131924	-0.00164682	0.00056301	-0.00356415	-0.0013148	-0.00142999	-0.0015419
1.55	-0.00167871	-0.000304163	-0.00139422	0.000810223	-0.000651359	-0.00380667	-0.00124687	-0.00140175	-0.00129655	-0.00129771	-0.00219706	0.000313183	-0.000519938	-0.00180977	-0.00068188	-0.00315208	-0.00061088	-0.00569041	-0.00219764
1.6	-0.00276176	-0.000278231	-0.00256909	0.000370156	-6.03569e-05	-0.00456615	-0.00082456	-0.00165287	-0.00146811	-0.00131128	-0.00287278	0.000131265	-0.000876519	-0.00130224	0.000466447	-0.0028396	-2.40039e-05	-0.00440612	-0.00182861
1.65	-0.00277352	-0.00018085	-0.00257288	0.000516958	-0.000538849	-0.00372186	4.2667e-05	-0.00102839	-0.00152966	0.000518835	-0.00394216	-8.64836e-06	-0.000449471	-0.0015729	-0.000444586	-0.00366317	-0.00240678	-0.00408404	-0.00124044
1.7	-0.00207147	0.000274669	-0.00169855	0.000180941	-4.63703e-05	-0.0042817	-0.000909114	-0.00206348	-0.00131574	-0.00208217	-0.00354985	0.000578338	-0.000617998	-0.000643946	0.00143455	-0.00494425	-0.000692197	-0.00328915	-0.00164071
1.75	-0.00169933	0.000340606	-0.00107129	0.000562123	0.000527741	-0.00329332	-0.000526599	-0.000849338	-0.00221667	-0.00067484	-0.0049318	7.76046e-06	-0.000137758	-0.000934422	0.00193793	-0.00353239	0.00118205	-0.00371682	-0.00130029
1.8	-0.00137464	-0.000454766	-0.00149646	0.000314724	-0.000590778	-0.0032148	-0.000916302	-0.000457541	-0.00158696	-0.0013024	-0.0049742	-0.000376529	-0.000330533	-0.000887132	-0.000111654	-0.00335934	0.00147543	-0.00297685	-0.00264252
1.85	-0.00192939	-0.00132673	-0.00129788	0.000519955	-0.000309721	-0.00199902	0.000729732	-0.00200844	-0.0017725	-0.000368915	-0.00347588	0.00110997	-0.00101899	-0.00151321	0.0003043	-0.00352371	-0.00164627	-0.00310249	-0.00140722
1.9	-0.00186522	-0.000525125	-0.00123081	0.000650133	0.000196444	-0.00405531	-0.000582471	-0.00079648	-0.00236186	-0.00148931	-0.00255866	0.000312036	-3.40236e-05	-0.00156656	-0.00100642	-0.00201904	-0.000604234	-0.00254074	-0.00168741
1.95	-0.00218276	-0.000346411	-0.000927231	0.000458762	-0.000431359	-0.00311413	-0.000454755	-0.000855758	-0.00220566	-0.000865779	-0.00385064	0.00023365	-0.00100978	-0.0012284	0.00265192	-0.000271651	-0.00195988	0.000159297	-0.00184543
2	-0.00230414	-0.000150688	-0.000821168	0.000261196	6.09913e-05	-0.00308563	0.000532624	-0.00076612	-0.00156137	-0.000884986	-0.00437077	-0.000718266	0.00040511	-0.000828994	0.00110299	-2.42607e-05	0.00137292	-0.00201421	-0.00264153
2.05	-0.00198841	-0.000243852	-0.00176744	0.000225544	-0.000374719	-0.00412111	-0.00142452	-0.000979922	-0.00177445	-0.000807957	-0.00280352	0.000233939	-0.000353342	-0.000180773	0.00285619	-0.00151355	-0.00089472	-0.00228083	-0.00266114
2.1	-0.00143321	0.000748178	-0.00154212	8.59317e-05	-4.16526e-07	-0.00255765	-0.000142885	-0.000550535	-0.00189539	-0.00122389	-0.00216191	-0.000169825	-0.000745244	-0.00113663	0.00228503	-0.0023725	-0.000839437	-0.000722955	-0.00133386
2.15	-0.00155714	0.000152946	-0.00106178	-0.000225588	-0.000141839	-0.00192628	0.00105362	-0.00124242	-0.00195529	-0.000661351	-0.00108172	0.00037698	-0.000658784	-0.000835433	0.00230278	-0.00270232	-0.000208828	-0.00142564	-0.00107505
2.2	-0.00141425	0.00145857	-0.00144731	0.000101421	-0.000245012	-0.00294391	-0.000126588	-0.000598095	-0.00223331	-0.00117931	-0.00141244	-8.79003e-05	7.09044e-05	-0.00181547	-0.00179057	-0.00145826	0.000785752	-0.000601903	-0.000884583
2.25	-0.00211387	0.000494381	-0.00130847	-0.000224289	-0.000208385	-0.00102222	0.000369912	-0.000792773	-0.00207636	-0.00100009	-0.0021056	-1.03971e-05	-0.000618072	-0.00134492	-0.00219591	-0.00153233	-0.00132882	-0.00070455	-0.00166212
2.3	-0.0023403	0.000346438	-0.00153096	0.000804469	-0.000144865	-0.00186898	-0.000285412	-0.000395274	-0.00156493	-0.000620735	-0.000374802	-0.00050809	-0.000184442	-0.000755888	-0.000777589	-0.00377647	-0.00208182	0.0013305	-0.000903512
2.35	-0.000333736	0.000675532	-0.00127017	-0.000166917	0.000160985	-0.00175869	0.000281581	-0.000424683	-0.00125381	-0.00136658	-0.00077272	0.000253939	6.7906e-05	-0.000209675	0.000370479	-0.0011564	-0.00129479	-0.00165438	-0.000686059
2.4	-0.00178842	0.000457736	-0.00125904	0.000602479	-0.000154655	-0.0020276	-2.98739e-05	-0.000157994	-0.00261281	-0.000511178	-0.00109822	0.000151021	-0.000352515	-0.000292033	-0.000279927	-0.000698159	0.000433642	-0.000492051	-0.00128829
2.45	-0.00126384	0.00155545	-0.000129453	-1.98828e-06	-0.00039632	-0.00192732	0.000420211	-0.00101071	-0.00128727	-0.000655421	-0.00122834	0.00049791	-0.000163988	1.48367e-05	-0.00127381	-0.00121016	0.000997509	-0.000618966	-0.000102704
2.5	-0.00190947	-0.000115775	-0.0012857	-9.56869e-05	0.000288288	-0.00121213	0.000185139	-0.000472154	-0.00227544	0.000760708	-0.000367985	-0.000408689	0.000818176	-0.000319509	0.00206377	-0.00146259	0.00398699	-0.00115757	-0.000269336
2.55	-0.000993021	0.000577721	-0.00134507	0.000332573	-7.75515e-05	-0.00168534	0.000601026	-0.000666765	-0.00135811	-0.000853757	-0.0003028	-0.000228897	0.000157388	0.000605181	-0.00280652	-0.00212534	0.00095848	-0.000782275	1.27176e-05
2.6	-0.0028368	0.000712265	-0.000996681	0.0002598	-0.000302956	-0.000466249	-0.00100467	-0.000578086	-0.00186704	-0.000922077	-0.000544892	-9.31781e-05	0.000390491	1.40871e-05	0.00152889	0.00071516	-0.000715842	-2.15384e-05	0.0003051
2.65	-0.00179382	0.000519258	-0.000451365	0.000615666	-0.000368005	-0.003089	0.000439295	-0.000940471	-0.00177421	-0.000773321	-0.00104906	-7.86775e-05	0.000103622	0.000553096	-0.00323361	-0.000233616	-0.00017069	0.00234855	-0.000239206
2.7	-0.000704392	-0.000201756	0.000252288	0.000275139	0.000182021	-0.00114125	-0.000195464	-0.000144304	-0.00203715	-0.00114662	-0.000940235	-0.000964358	0.000193218	6.26788e-05	-0.00128939	0.00128531	0.00174511	0.00360485	-0.000203055
2.75	-0.000862429	3.50435e-05	0.000887682	0.000344783	0.000197819	-0.00163628	-0.000254139	-0.00111887	-0.00244519	0.000238771	-0.000275289	-0.000287638	-0.000211155	0.00022223	-0.00203174	-0.00190057	0.000901916	-0.00269309	0.000313141
2.8	0.000426492	0.000635289	-0.000174953	0.000263188	0.000302103	-0.000837716	-0.000482766	-0.000575866	-0.00258318	-0.000625643	-0.000690498	0.000313526	0.000245526	-0.000129851	0.000734976	0.00216592	-0.000527344	0.0017286	0.000248288
2.85	-0.00056944	6.52256e-06	-2.78397e-05	0.000163519	6.61787e-05	-0.0010712	-0.000105232	0.000355165	-0.00188133	-0.000475877	-0.00148783	-9.59813e-05	-0.000436592	0.000800566	0.000775131	0.000781688	4.46486e-05	0.000393974	0.0017583
2.9	-0.000289338	0.000294677	-0.000172015	0.000163955	-7.60859e-05	-0.00134182	0.000357829	0.00128783	-0.00161446	-0.000397888	-0.000136509	-0.000428957	-0.000115133	0.00160077	-0.00442986	0.00120234	0.00344962	-0.00163069	0.000734882
2.95	-0.000119036	0.000165211	-0.00069994	0.000487232	-5.41216e-05	-0.000695326	-0.000926195	-0.000727725	-0.00166983	-0.000192233	-0.000285098	0.000634256	-0.000948537	0.000301875	0.00117586	-0.00150118	0.00256513	0.00107007	0.000246477
3	-6.12014e-05	0.00017443	-0.000881597	0.000469805	-1.55063e-05	-0.0016807	-0.00116255	-0.00075312	-0.00142184	-0.000124525	-0.00045872	0.000160354	0.000116065	0.000654158	0.00211697	-0.00105025	0.00150625	-0.00139003	0.000316683
3.05	0.00016601	-7.62406e-05	-0.00071995	0.000428383	-0.00101802	-0.000506984	-0.00115354	-0.000332657	-0.0015483	-0.0015748	-0.00143354	0.000249121	-0.000498726	0.000610927	-8.44419e-05	-0.000422657	0.000678486	0.00137816	-0.000269804
3.1	0.000431564	-0.000247875	-0.000371835	0.000581014	-0.000125624	-0.00064604	-0.000734844	-0.000919445	-0.00245944	-0.00140991	-1.50406e-05	-0.000337683	0.000171849	6.94941e-05	-0.00250281	-0.000815506	0.0010701	0.00083566	0.00155298
3.15	0.000686924	0.000260335	-0.000274182	0.000546298	-0.000333027	-0.00138082	-0.000631618	-0.0004792	-0.00133594	-0.000471336	-0.000527408	-0.000383712	0.000313925	0.000481504	0.000396735	-0.000568869	0.000575371	0.00060986	0.000323229
3.2	0.000398876	-0.000410711	-6.0577e-05	0.000577354	-2.82788e-05	-0.000331528	-0.000768748	-0.000189197	-0.0018541	-0.00065079	0.000336763	-0.000366619	-1.2908e-05	0.000626627	0.00127983	-0.00333822	0.00035661	0.00165426	0.000198015
3.25	0.000380164	0.000226954	-2.9369e-05	0.000251112	-6.63032e-06	-0.000825943	-0.000470605	5.63568e-05	-0.00132685	-0.000916579	0.000268196	0.000109056	6.70927e-05	0.000222575	-0.00109919	-0.00162018	0.000185307	0.00146148	0.0017961
3.3	-0.000283512	0.000331921	-0.000237514	0.000383876	-0.000196965	1.79206e-05	-0.000510881	-0.000374606	-0.00122864	-0.00152506	0.000338366	-0.000257094	-0.000449753	0.000341513	2.10557e-05	0.000129974	0.00236199	5.48612e-05	0.00108858
3.35	-2.74201e-05	0.000733832	-0.000341576	-1.48522e-05	-0.000276112	0.000151122	0.00103442	1.65554e-05	-0.000339049	-0.00103099	-0.000543478	-0.000119796	-0.000272456	0.00116498	0.00283358	-9.33912e-05	0.00188051	-0.000320452	0.000748736
3.4	0.00054406	0.000155038	-0.00111872	0.000187389	0.000168694	0.000491169	-0.00188442	-0.000524946	-0.000522328	-0.000350349	0.000241478	-0.00011804	-0.000172238	0.0008753	0.00396814	-0.0032028	0.00375989	0.00215516	0.000808803
3.45	9.5327e-05	0.000188682	-0.00117055	0.000415538	0.000142634	-0.000205008	-0.000199608	-0.000989901	-5.59061e-05	-0.000621017	0.000165512	0.000176088	-6.39431e-05	0.000213755	0.00106388	-0.00193285	0.0008472	-0.00348452	0.000720977
3.5	0.000110132	-0.000503704	-0.000874263	0.000221518	-0.000341602	-4.33918e-05	0.000163078	-0.000390518	0.000277945	-0.00174733	0.000713839	-0.00034128	-9.503e-05	0.000408832	0.00193607	-4.69505e-05	-0.00196088	0.00121153	4.10671e-05
3.55	0.000505905	-3.4724e-05	-0.000493633	0.000410741	-5.84906e-05	-0.000720619	-0.00036574	-0.00030561	-0.00022252	-0.000299375	-0.000442159	0.000413036	-0.000335331	0.000197668	0.00138645	0.00146107	-0.000352475	0.000699719	0.000575234
3.6	3.65037e-05	9.33319e-05	-0.00121964	0.000182789	-0.000183651	-0.00106923	-0.000729734	-0.000672926	-0.00100542	0.000464797	0.000223796	-0.00100272	-9.89135e-05	0.000464634	0.00318697	-0.000676202	0.000836828	-0.000762072	-0.000652015
3.65	0.000274718	-0.000799122	3.99629e-05	0.000587073	-1.95428e-05	-0.000105561	-0.00102266	-0.000437747	-0.000751494	-0.000192455	-0.000542811	-4.0515e-06	-0.000347526	0.000546458	0.0028809	-0.00208508	0.000817612	0.00166141	-0.000605721
3.7	0.00131903	-0.000608544	-0.000408806	2.22913e-05	0.000156256	0.000443866	0.000207753	0.000446258	-0.000784081	0.000358339	7.95938e-05	-0.000414308	-0.000101716	0.000552173	0.000401238	-0.0010021	0.00133326	0.00208859	0.000316081
3.75	0.000214141	-0.000858759	-0.000342435	9.48831e-05	0.000277787	-0.000262805	-0.000155474	0.000363057	0.00030558	-0.000122512	0.000532457	0.000169697	-0.000540565	0.000412171	0.00235275	0.000873379	0.00237907	0.00189394	0.000268455
3.8	-0.000460157	0.000465834	-0.000242698	9.22993e-05	-3.03826e-05	0.000143512	0.000173653	-0.00112191	-0.000361855	-0.000587834	0.000890409	0.000225455	-0.000420586	0.000684745	-0.00245628	0.000150426	0.00102737	0.00217922	0.000394722
3.85	0.000880734	-4.07849e-05	-0.00038095	9.51764e-05	-1.13208e-05	0.0019351	-0.000660892	0.000588787	0.000731466	0.000511545	-0.000602056	0.000157258	-0.000298808	-0.000509229	-0.000374585	-0.000120825	0.00292719	0.00200703	-0.00122063
3.9	0.000145923	0.000271643	-0.000808327	5.57581e-05	6.82029e-05	-0.00234926	0.000236437	0.00107756	-0.000638282	0.000825486	0.000979915	-2.13445e-05	-0.000208842	0.000498779	0.00119053	-0.00268816	0.000596239	0.000545887	-8.59284e-05
3.95	0.00119807	-0.00058372	-8.71667e-05	0.000366902	0.000198807	0.000396408	-0.000357699	9.30754e-05	0.000110736	4.24105e-05	-7.97027e-05	-5.17189e-05	0.000249519	0.000895404	0.00124321	-0.000551625	0.00122599	0.00482081	0.000181002
4	0.00108565	0.000580955	-0.000915217	-0.000105162	9.3895e-05	0.000350316	-0.000861137	-0.000370782	-0.000392924	4.85192e-05	-9.63627e-06	0.00080213	-0.000211316	0.000813214	0.00241268	-0.000998587	0.00128069	0.00189629	0.00128639
4.05	-0.000805008	-5.56196e-05	-0.00151659	0.000383025	0.000188835	0.000126291	0.00030622	-0.000224071	-0.000125071	-0.000151	-0.000268162	-8.24502e-05	-0.000356137	0.00108487	0.000250038	-0.00215132	0.00296819	-0.000845889	-7.29007e-05
4.1	-0.000597002	0.000514481	-8.48542e-05	-0.000234372	0.000140115	-0.00133285	0.00122731	0.000735896	-0.000295397	0.000544332	0.000443963	-0.000392849	-0.000905729	0.000387884	0.000562726	-0.00237083	-5.56363e-05	0.00145052	-0.000841383
4.15	0.00136187	6.79757e-05	-0.000357825	-0.000116182	5.67995e-05	0.00133822	0.00164793	-0.000223148	-0.000227224	0.000249094	0.000469779	-0.000141034	-0.00034569	0.000522788	0.00188562	-0.00316618	0.00264109	0.00175308	0.000325226
4.2	-0.000894037	-0.000467591	-0.00089751	-0.000304119	0.000438084	0.000482743	0.000963276	-0.000295862	-0.000583907	-0.000760713	-1.36262e-05	-0.000140925	-0.000174523	0.000333156	0.00418667	-0.00222291	-0.000496114	0.000857136	-0.000869222
4.25	0.00112996	-0.000240418	-0.000640117	7.85337e-05	-0.000131653	0.000281496	0.000444222	-0.000158077	-0.000289032	-0.00107643	0.000265537	-0.000912424	0.00043506	0.000546184	-0.00571707	-0.00170725	0.00123451	-0.00442001	6.21098e-05
4.3	-6.93975e-05	-0.000403496	-0.000353774	0.000346931	0.000153274	0.00160048	0.00150371	-5.9408e-05	-0.000627821	0.000974431	0.00045184	-0.000666308	-0.000349757	-3.51308e-05	0.00140245	-0.00210181	0.0020277	-1.49046e-05	-0.000188176
4.35	0.000913362	-0.000211447	-0.000266205	-0.000305477	0.000230338	0.000424364	0.00115041	6.18189e-05	0.000506903	-0.000719261	-0.000514372	-0.00111236	-9.10129e-05	0.000162109	0.0009114	-0.00375449	0.00156208	-0.00364139	0.000362348
4.4	-0.000722305	-5.89574e-05	-0.000595727	0.000208457	-2.80971e-05	0.0014532	0.000858811	0.000511916	0.000292378	-0.00127589	0.000303793	-0.000934468	-7.98913e-05	0.000262792	0.000777087	-0.00461159	0.00173414	0.000740689	1.98325e-05
4.45	0.000879464	0.00074923	-0.000333472	0.000265646	0.000400028	0.000825811	0.000451165	-0.0006012	0.000541078	-0.000312764	0.000739447	-0.000674673	0.000866771	-0.000430569	0.00206838	-0.00550692	0.00119882	0.00132911	0.000561908
4.5	-0.000410538	-2.26363e-05	-0.000664326	0.000362714	0.000426584	0.00130668	0.00132541	0.000699768	-0.000702115	-0.00105254	9.79483e-05	-0.00115961	0.000176655	-0.000936897	0.000777646	-0.00144736	0.00291667	-0.00150267	-0.000820794
4.55	0.000995622	-0.00100721	-0.000940006	0.000176252	0.000944848	0.000379351	0.000480315	0.000469286	0.000744338	-0.000661166	0.000408586	-0.00150906	9.45695e-05	-0.000422754	0.00135666	-0.000270711	0.00188531	-0.00419683	-0.000394047
4.6	0.000185694	-0.00042552	-0.000667219	8.33078e-05	3.73607e-05	-0.000635577	0.00103163	-0.000351856	0.000219133	0.000527728	0.00107257	-0.00028527	-0.000426391	-0.000725282	-0.000576469	-0.00247993	0.00111443	-0.00232337	0.000371611
4.65	-0.000399208	-0.000341583	-0.000923738	0.000165604	0.00024818	-8.07381e-05	-0.000539012	0.000306981	-0.000784847	-0.000346184	0.000158717	-0.000497727	2.90671e-05	-0.000272111	-0.000603474	0.000688093	8.51562e-05	-0.00455701	0.000249782
4.7	0.000177828	6.87643e-05	-0.000335677	0.000249439	0.000516342	2.74668e-05	-0.000399559	-0.000720761	0.000147572	-0.000690773	-0.000233187	-0.00125056	0.000125295	0.000284445	0.00195861	0.000934995	0.00109766	-0.00117197	-0.000197159
4.75	-0.000665389	-9.04261e-05	0.000869502	-0.000124524	-0.000235419	0.00119388	0.000782194	-0.000848584	0.000504051	7.59823e-05	0.000194018	-0.000432569	0.000383525	-0.000105704	-0.00308162	0.000421965	0.0027038	-0.000673411	0.000325289
4.8	-0.000105292	-0.000338861	-9.61349e-05	-2.75917e-05	0.000217703	0.000547417	0.00105441	9.94598e-05	0.000259017	-6.86922e-05	0.000315873	-0.00120214	-5.40572e-07	-0.000145919	2.84071e-06	0.00100864	0.00172021	-0.00584766	0.000916481
4.85	-0.000553824	-2.51504e-06	-0.000335929	0.000109927	0.00035713	0.00115729	0.000872242	0.000357785	0.00121213	-0.000335455	0.000820712	-0.000862139	-4.33657e-05	0.000285149	-0.00296916	0.00114169	0.000878262	-0.0013408	0.00171455
4.9	0.0005931	-0.000304234	-0.00018218	0.00050274	0.000112549	-0.000448212	0.000420019	8.58868e-05	0.00136998	0.000276137	0.000870572	-0.00108917	2.50486e-05	0.000789701	-0.00119691	0.00104871	0.00226774	-6.53006e-05	0.000851921
4.95	0.00108686	0.000670438	-0.00113382	-0.000132466	0.000423307	0.000334846	0.000683407	-0.000499672	0.000653052	0.000616321	3.42665e-05	-0.000795608	-0.000292132	-0.000452496	-0.00423328	0.000825405	0.00219738	-0.00157079	-0.00026849
5	-0.000507583	-0.00101543	-0.000778564	8.31578e-05	-2.86667e-05	0.00016123	0.00234015	0.000105311	0.000998546	-0.000236853	-0.000180537	-0.0012839	-0.000178061	-0.000172218	-0.00198559	0.00104121	0.0029006	-0.00247695	-0.000114878
5.05	-5.13514e-05	-1.0522e-05	0.000376265	0.000480206	0.000427788	-0.000193208	0.00259928	-0.000151197	0.000155443	-0.000529979	0.000499539	-0.000797799	-0.000654667	-0.000344474	-0.00118743	0.000703927	0.00101753	-0.005245	0.000384963
5.1	0.000213701	-0.000244555	0.000438347	0.000180863	7.16213e-06	0.000346391	0.00150398	-0.000307236	0.000452199	-0.000431956	0.000826627	-0.000900954	0.000307124	-0.0001558	0.000381775	0.000166419	0.000592606	-0.00363691	0.000827379
5.15	-0.000219399	0.000457449	-0.000372475	0.000162544	-2.35966e-05	0.000355862	0.00196462	0.00101161	-6.96518e-05	-6.9747e-05	0.000982993	-0.00107795	0.000114741	-0.000106908	-0.00082118	0.00141017	0.00138243	-0.00217341	0.00010809
5.2	-0.000464263	-0.000556246	0.000406505	-0.000240703	0.000327491	0.000476353	-0.000931461	-6.13507e-05	2.33505e-05	-5.35556e-05	0.000281401	-0.0011232	-0.000135276	0.000387968	0.00115003	0.000760928	0.0024171	-0.00202494	0.000373017
5.25	-6.11241e-06	-0.000476232	-0.000165664	0.000502802	-0.000159099	0.000249262	0.00105294	0.000315438	1.38137e-05	0.000140103	0.00111522	-0.000918265	0.000337134	-0.000268778	0.000666935	0.00123478	0.000787916	-0.000812253	0.000872858
5.3	0.000951036	0.000752364	7.83967e-05	-0.000107183	3.28531e-05	0.00105655	0.00064219	0.000414984	-0.000370003	0.000101817	0.000576167	-0.000245751	9.60483e-06	-0.000460438	0.00120166	0.00157838	0.000938072	-4.12907e-05	0.000388068
5.35	0.000579047	0.000257291	0.000311762	3.94922e-05	0.00067491	0.000884404	0.00166046	0.000914215	0.000187274	0.000528188	0.00112233	-0.00118427	0.000447007	0.000275569	-0.00151245	0.00252568	0.000370495	0.00446078	4.35349e-05
5.4	-0.000668933	5.13767e-06	-0.000140719	-8.18172e-06	-0.000231641	3.39089e-05	0.0027017	0.000594843	-0.000480114	-0.000337146	0.000265558	-0.00105553	0.00038249	-0.000288368	0.0004743	0.00272836	0.00117633	-0.0020366	-0.000282879
5.45	0.00076674	-0.000253724	0.000578986	-0.000634758	0.000593024	0.00163618	0.0012789	0.000518937	0.000427961	8.31194e-05	0.00031669	-0.000571305	0.000389913	-0.000321014	-0.000609661	0.00534819	0.00166068	-0.000137509	0.00113173
5.5	-0.000336613	2.46786e-05	0.000626727	-0.000147811	3.22599e-05	0.000723528	-0.00114637	0.00132795	3.10798e-05	-0.00112568	0.000642669	-0.00143425	-0.000230329	-0.000115585	0.000202896	0.0026974	0.000776843	0.00162134	0.00132707
5.55	-0.000147336	0.000233417	0.00101133	-0.000337193	0.000425896	0.00048247	-0.000343354	0.00123895	-0.000765581	-0.00102988	0.000386922	-0.000933538	1.24e-05	-0.000174495	0.00185086	0.000280182	0.000313719	0.0026009	0.000429363
5.6	0.000340061	0.000106319	0.0011746	-3.20865e-05	0.000335342	3.36267e-05	0.00303778	0.000272628	-0.000538889	-0.000483429	9.58806e-05	-0.000641337	0.000177548	-0.000198987	-0.000340585	0.000971203	0.000215099	0.00172494	0.00181926
5.65	-0.000592173	0.000187427	0.0011482	-0.000373151	-0.000254833	0.00013571	-0.00150602	-4.27573e-05	-7.04109e-05	-0.000375898	-0.000393388	-0.00104018	0.000510224	-0.000359889	-0.00342373	0.00260847	0.00112136	-0.00256926	0.00168446
5.7	-3.14716e-05	-0.000163112	0.00121653	0.000386241	2.24315e-05	-0.000607488	-0.00126813	0.0009285	0.00014479	0.000830251	-2.75638e-05	-0.00158682	4.02394e-05	-0.000546205	0.000626104	0.000887942	0.000227003	0.00169048	0.00163684
5.75	-0.00087182	-0.000749512	0.00107867	5.22823e-05	6.23289e-05	-0.00132792	-0.000368706	-0.000324556	0.000273398	-0.00118347	-0.000234474	0.000139527	-0.000390098	-0.000771531	-0.00401987	0.00127308	0.000128457	-0.00206822	-0.000291386
5.8	0.000394836	-0.000204014	0.00106786	0.000135821	9.90359e-05	0.000657158	-0.00035531	0.00122406	0.00110494	0.00040872	0.00012631	-0.00151869	-0.000228253	2.29627e-05	-0.00417268	0.00377434	0.000656263	0.00246155	-0.00102199
5.85	0.000189935	0.000273153	0.000657879	1.25219e-05	-5.03976e-05	4.01494e-05	0.000386621	-0.000176728	-9.43797e-06	-1.14343e-05	0.000496582	-0.00112919	-0.000380439	-0.00011805	0.000455719	0.00353607	-0.000263771	0.00125086	0.000706866
5.9	8.26071e-05	-0.000228788	0.000144402	-0.000122898	0.000222098	0.000710638	0.000555074	8.95499e-05	0.000533553	0.000722931	0.00048804	-0.000938166	0.000142827	-9.28288e-05	-0.00352452	0.00136429	0.00191886	-0.000580061	0.000642542
5.95	0.000371619	-0.000971573	0.000861616	8.28108e-05	0.000109498	0.000511581	-0.0023624	0.000449932	0.00136072	0.000510242	0.000377857	-2.8442e-05	0.000502338	-0.000826653	-0.000493458	0.00243233	0.000570852	0.000250286	0.000359591
6	-5.77375e-05	-0.000566838	0.00045779	-0.00024061	7.19103e-05	-0.00173196	0.000221088	-7.15039e-05	0.000192825	0.000470146	0.000104622	-0.000551319	3.22572e-05	-0.000324218	-0.00138463	0.0018858	-0.0022619	-0.00152375	-0.000161132
6.05	0.00109271	-0.000275639	0.00121513	0.000746962	-0.000309566	-0.000175141	0.00250571	-6.62708e-05	0.000421164	6.80274e-05	-0.000202365	-0.000239726	-0.000645855	0.000206155	-0.000276045	0.00319411	0.000835042	0.00165055	0.0006702
6.1	-0.000215056	-0.000195077	0.000610142	0.000308864	-0.000105089	0.000320814	-4.83771e-05	6.52687e-05	0.00026831	0.000142122	0.000398304	0.000148487	-0.000125674	9.33578e-06	-0.000843859	0.000626948	-0.000100079	0.00147549	-0.000405615
6.15	0.00137319	0.000729708	0.000786751	0.00020249	-0.000227176	8.11444e-05	-0.00047345	-0.000683211	0.000989821	0.000203797	2.46581e-05	-0.00117573	-0.000534539	-8.69031e-05	-0.000300167	4.056e-05	0.000210554	-0.00243752	-0.000111836

## Sheet: 5c
5c	NTS release following NTSOE
Raw data			Descriptive statistics				Statistical test
mCherry	NTSOE			mCherry	NTSOE		Table Analyzed	Slice NTSlight1.1 with OE
0.0886489	0.0947144		Number of values	10	9
0.0937887	0.076						Column B	NTSOE
0.0588039	0.0598993		Minimum	-0.001609	0.04221		vs.	vs.
0.0101056	0.0422591		25% Percentile	0.01412	0.05108		Column A	mCherry
0.0698618	0.0422054		Median	0.05699	0.09471
0.0154563	0.214194		75% Percentile	0.08993	0.1621		Unpaired t test
0.0541006	0.204059		Maximum	0.1045	0.2142		P value	0.0397
0.0551747	0.114326		Range	0.1061	0.172		P value summary	*
0.104495	0.120076						Significantly different (P < 0.05)?	Yes
-0.00160864			Mean	0.05488	0.1075		One- or two-tailed P value?	Two-tailed
			Std. Deviation	0.03668	0.06408		t, df	t=2.228, df=17
			Std. Error of Mean	0.0116	0.02136

## Sheet: 5e
5e	Optogenetic feeding behavior in HFD NTS-OE and HFD mCherry
Raw data	1	2	3	4	5	6	7	8		1	2	3	4	5	6
	mCherry									NTS-OE
OFF	0.05	0.1	0.03	0.02	0.05	0.18	0.01	0.02		0.17	0.12	0.03	0.03	0.13	0.02
ON	0.05	0.09	0.04	0.08	0.07	0.03	0.07	0.04		0.11	0.07	0.17	0.27	0.15	0.02
OFF	0.05	0.04	0.03	0.04	0.02	0.04	0.06	0.01		0.06	0.1	0.03	0.06	0.03	0.04
Descriptive statistics
	mCherry			NTS-OE
OFF	0.0575	0.0201556	8	0.0833333	0.026289	6
ON	0.05875	0.00766194	8	0.131667	0.0354417	6
OFF	0.03625	0.00564975	8	0.0533333	0.0108525	6
Statistical test
Two-way RM ANOVA							Holm-Šídák's multiple comparisons test
Source of Variation	% of total variation	P value	P value summary	Significant?	F (DFn, DFd)	P value	mCherry - NTS-OE	Predicted (LS) mean diff.	Below threshold?	Summary	Adjusted P Value	t	DF
Time x virus	4.892	0.329	ns	No	F (2, 24) = 1.165	P=0.3290	OFF	-0.02583	No	ns	0.5703	0.9579	36
Time	13.79	0.0549	ns	No	F (2, 24) = 3.284	P=0.0549	ON	-0.07292	Yes	*	0.0309	2.704	36
virus	12.13	0.0209	*	Yes	F (1, 12) = 7.056	P=0.0209	OFF	-0.01708	No	ns	0.5703	0.6334	36

## Sheet: 5g
5g	Body weight (g) during diet changes
Raw data
Time	mCherry										NTS-OE
0	22.04	22.29	24.61	25.12	23.33	29.96	28.67	29.33	25.32	24.74	29.72	28.88	28.04	28.77	27.36	24.92	26.19	23.79	25.84	23.26	23.65	22.94	22.84	20.49
7	23.08	22.28	25.17	25.1	23.82	30.1	29.14	29.4	25.65	24.22	29.66	29.49	28.81	26.19	27.76	25.46	27.18	24.32	26.35	25.92	26.28	23.42	25.28	22.67
14	24.63	23	26.86	26.14	24.88	30.95	29.89	30.12	26.15	25.92	30.05	29.69	29	26.91	27.52	26.39	27.94	24.71	27.58	26.69	27.39	25.19	26.26	23.89
21	25.34	23.76	27.71	27.16	26.56	31.68	29.38	30.46	26.16	26.04	30.47	29.83	28.87	27.58	27.94	26.92	28.08	24.84	28.04	27.23	28.06	25.2	27.38	24.48
28	24.48	23.57	27.22	27.25	26.02	32.02	29.05	29.68	26.76	26.73	30.87	30.52	29.05	28.35	27.85	26.35	28.41	24.3	27.66	27.81	29.54	24.67	27.16	24.5
35	27.77	26.65	30.73	31.43	29.84	34.67	32.11	32.38	29.51	27.49	31.43	32.1	32.12	29.13	29.07	30.15	31.4	27.92	29.54	30.35	30.58	26.76	29.52	25.93
42	29.95	28.43	33.53	34.83	33.57	39.05	35.74	35.88	31.86	32.05	33.24	32.66	33.36	29.04	30.45	32.12	32.95	32.26	30.51	31.97	31.96	29.34	30.49	26.81
49	33.23	31.07	36.46	37.28	36.67	41.79	37.79	40.02	34.34	35.73	32.62	33.81	36.86	31.01	32.07	35.62	35.16	35.7	33.41	34.79	34.85	31.92	33.29	29.15
56	36.54	34.12	38.52	39.65	40.09	44.77	38.34	43.65	35.88	37.85	32.55	34.78	40	32.62	32.53	38.15	36.73	37.46	34.97	38	37.16	33.51	35.68	30.53
63	36.48	35.22	39.18	40.7	41.52	44.54	38.73	43.06	35.43	38.22	32.2	35.56	40.88	33	33.21	38	37.08	37.84	37.12	38.32	38.27	34	36.89	30.8
70	34	33.15	38	39.09	39.63	42.84	36.71	41.29	34.12	36.28	31.46	32.15	38.93	32.16	31.69	37.32	36	36.1	35.41	36.52	36.27	32.35	34.5	29.45
77	31.4	30.36	35.37	36.3	36	39.48	34.84	38.53	31.73	33.68	32.68	33.68	36.36	30.49	31.36	33.24	33	33.28	33.04	34.2	34.77	30.53	33	28.45
84	31.2	29.32	34.75	34.81	34.28	38.29	33.82	35.74	31.16	31.92	32.48	33.7	36	30.3	31.36	32.51	32.08	31.4	32.68	33.62	34.28	30	33.13	29.31
91	31.39	29.6	34.72	34.26	33.6	38.18	33.4	35.63	30.58	31.26	32.7	34.4	36.68	30.78	32.28	32.46	32	30.3	32.28	33.15	35	29.74	33.18	29.63
Descriptive statistics									Statiatical test
		mCherry			NTS-OE				Two-way RM ANOVA							Holm-Šídák's multiple comparisons test
Start	0	25.541	0.90138	10	25.4779	0.744399	14		Source of Variation	% of total variation	P value	P value summary	Significant?	F (DFn, DFd)	P value	mCherry - NTS-OE	Predicted (LS) mean diff.	Below threshold?	Summary	Adjusted P Value	t	DF
	7	25.796	0.880154	10	26.3421	0.564246	14		Time x Virus type	2.325	<0.0001	****	Yes	F (13, 286) = 8.040	P<0.0001	0	0.06314	No	ns	0.9972	0.06098	308
	14	26.854	0.831566	10	27.0864	0.476322	14		Time	72.11	<0.0001	****	Yes	F (13, 286) = 249.3	P<0.0001	7	-0.5461	No	ns	0.9958	0.5275	308
	21	27.425	0.769819	10	27.4943	0.463963	14		Virus type	1.945	0.1511	ns	No	F (1, 22) = 2.213	P=0.1511	14	-0.2324	No	ns	0.9958	0.2245	308
	28	27.278	0.782656	10	27.6457	0.560739	14									21	-0.06929	No	ns	0.9972	0.06692	308
HFD start	35	30.258	0.793016	10	29.7143	0.501101	14									28	-0.3677	No	ns	0.9958	0.3551	308
	42	33.489	0.979555	10	31.2257	0.503245	14									35	0.5437	No	ns	0.9958	0.5251	308
	49	36.438	0.98925	10	33.59	0.561295	14									42	2.263	No	ns	0.2593	2.186	308
	56	38.941	1.04392	10	35.3336	0.728371	14									49	2.848	No	ns	0.0672	2.751	308
HFD end	63	39.308	0.997577	10	35.9407	0.768031	14									56	3.607	Yes	**	0.0079	3.484	308
	70	37.511	1.02688	10	34.3079	0.734445	14									63	3.367	Yes	*	0.0164	3.252	308
	77	34.769	0.953211	10	32.72	0.530708	14									70	3.203	Yes	*	0.0256	3.094	308
	84	33.529	0.834513	10	32.3464	0.481324	14									77	2.049	No	ns	0.362	1.979	308
	91	33.262	0.824385	10	32.47	0.535785	14									84	1.183	No	ns	0.9044	1.142	308
																91	0.792	No	ns	0.9838	0.7649	308

## Sheet: 5h
5h	Time-restricted feeding in NTS-OE and mCherry
REG
Raw data			Descriptive statistics				Statiatical test
mCherry	OE			mCherry	OE		Column B	OE
0.4	0.54		Number of values	10	14		vs.	vs.
0.23	0.51						Column A	mCherry
0.41	0.43		Minimum	0.23	0.26
0.33	0.46		Maximum	0.57	0.54		Unpaired t test
0.37	0.45		Range	0.34	0.28		P value	0.486
0.44	0.51						P value summary	ns
0.57	0.49		Mean	0.395	0.4243		Significantly different (P < 0.05)?	No
0.27	0.27		Std. Deviation	0.1002	0.09952		One- or two-tailed P value?	Two-tailed
0.46	0.45		SEM	0.0317	0.0266		t, df	t=0.7086, df=22
0.47	0.51
	0.47
	0.26
	0.3
	0.29
HFD1
Raw data			Descriptive statistics				Statiatical test
mCherry	OE			mCherry	OE		Column B	OE
0.0492	0.4952		Number of values	10	14		vs.	vs.
0.0643	0.212						Column A	mCherry
0.1009	0.3674		Minimum	0.0492	0.0802
0.1216	0.2368		25% Percentile	0.06053	0.1233		Unpaired t test
0.0492	0.2944		Median	0.1024	0.2244		P value	0.0049
0.1958	0.261		75% Percentile	0.1535	0.2949		P value summary	**
0.0702	0.2965		Maximum	0.1958	0.4952		Significantly different (P < 0.05)?	Yes
0.1039	0.1075		Range	0.1466	0.415		One- or two-tailed P value?	Two-tailed
0.1794	0.2117						t, df	t=3.130, df=22
0.1448	0.0802		Mean	0.1079	0.2306
	0.278		Std. Deviation	0.05235	0.1151
	0.1286		Std. Error of Mean	0.01656	0.03077
	0.0932
	0.1655
HFD4
Raw data			Descriptive statistics				Statiatical test
mCherry	OE			mCherry	OE		Unpaired t test
0.0862	0.4564		Number of values	10	14		P value	0.0084
0.1348	0.1226						P value summary	**
0.1247	0.163		Minimum	0.0494	0.1058		Significantly different (P < 0.05)?	Yes
0.1293	0.1286		25% Percentile	0.0889	0.1354		One- or two-tailed P value?	Two-tailed
0.0494	0.1904		Median	0.1025	0.1591		t, df	t=2.893, df=22
0.0975	0.1552		75% Percentile	0.1307	0.2549
0.1569	0.1923		Maximum	0.1569	0.4564
0.0898	0.1058		Range	0.1075	0.3506
0.0994	0.2531
0.1056	0.2603		Mean	0.1074	0.1954
	0.276		Std. Deviation	0.03031	0.09226
	0.151		Std. Error of Mean	0.009585	0.02466
	0.1377
	0.1434
OFF1
Raw data			Descriptive statistics				Statiatical test
mCherry	OE			mCherry	OE		Unpaired t test
0.259	0.8119		Number of values	10	14		P value	0.0037
0.2173	0.4807						P value summary	**
0.3403	0.5534		Minimum	0.1289	0.2557		Significantly different (P < 0.05)?	Yes
0.3858	0.4262		25% Percentile	0.2277	0.4094		One- or two-tailed P value?	Two-tailed
0.1289	0.5122		Median	0.2997	0.4543		t, df	t=3.243, df=22
0.2312	0.4359		75% Percentile	0.4017	0.5225
0.4699	0.4605		Maximum	0.4699	0.8119
0.252	0.3523		Range	0.341	0.5562
0.4492	0.448
0.3591	0.443		Mean	0.3093	0.4713
	0.4874		Std. Deviation	0.1093	0.128
	0.2557		Std. Error of Mean	0.03457	0.03421
	0.359
	0.5725
OFF3
Raw data			Descriptive statistics				Statiatical test
mCherry	OE			mCherry	OE		Unpaired t test
0.2224	0.4276		Number of values	10	14		P value	0.5268
0.364	0.3005						P value summary	ns
0.4815	0.4482		Minimum	0.2224	0.1631		Significantly different (P < 0.05)?	No
0.5235	0.1631		Maximum	0.571	0.6026		One- or two-tailed P value?	Two-tailed
0.354	0.6026		Range	0.3486	0.4395		t, df	t=0.6431, df=22
0.3627	0.31
0.5652	0.3796		Mean	0.4389	0.4093
0.4774	0.3987		Std. Deviation	0.1106	0.1118
0.4674	0.406		Std. Error of Mean	0.03499	0.02988
0.571	0.571
	0.3687
	0.5024
	0.3869
	0.4644

## Sheet: 5i
5i	Time-restricted feeding in NTS-OE and mCherry
REG -Chow
Raw data			Descriptive statistics				Statiatical test
mCherry	OE		Virus	Mean	SEM		Unpaired t test
107	119.76		mCherry	108.7	1.735		P value	0.7019
110.47	83.05		OE	102.9	10.7		P value summary	ns
	105.86						Significantly different (P < 0.05)?	No
							One- or two-tailed P value?	Two-tailed
							t, df	t=0.4213, df=3
HFD -Chow
Raw data			Descriptive statistics				Statiatical test
mCherry	OE		Virus	Mean	SEM		P value	0.2879
17.214	16.63		mCherry	17.57	0.359		P value summary	ns
17.932	17.245		OE	17.07	0.2209		Significantly different (P < 0.05)?	No
	17.332						One- or two-tailed P value?	Two-tailed
							t, df	t=1.289, df=3
HFD -HF Chow
Raw data			Descriptive statistics				Statiatical test
mCherry	OE		Virus	Mean	SEM		P value	0.0397
99.89	71.97		mCherry	103	3.1		P value summary	*
106.09	66.79		OE	75.11	5.922		Significantly different (P < 0.05)?	Yes
	86.57						One- or two-tailed P value?	Two-tailed
							t, df	t=3.491, df=3
OFF - Chow
Raw data			Descriptive statistics				Statiatical test
mCherry	OE		Virus	Mean	SEM		Unpaired t test
64.69	62.43		mCherry	60.42	4.275		P value	0.5691
56.14	47.28		OE	56.15	4.56		P value summary	ns
	58.73						Significantly different (P < 0.05)?	No
							One- or two-tailed P value?	Two-tailed
							t, df	t=0.6376, df=3

## Sheet: 5k
5k	Time spent in behavioral motifs for HFD NTS-OE and HFD mCherry
Raw data
Motif	mCherry											NTS-OE
Rearing	1.56667	2.47778	1.55556	3.92222	7.27778	0.344444	1.98889	0.388889	0.333333	0.444444	3.01111	0.122222	0.277778	0.455556	0.6	1.17778	1.42222	0.455556	0.566667	0.466667
Left	0.077778	0.066667	0.277778	0.877778	0.477778	0.2	0.2	0.411111	0.033333	0	0.333333	0.933333	0.244444	0.2	0.744444	0.577778	0.166667	0.155556	0.3	0.144444
Right	0.177778	0.177778	0.155556	1.31111	0.488889	0.2	0.688889	0.522222	0.466667	0.188889	0.355556	0.366667	0.511111	1.17778	1.04444	0.755556	0.411111	0.933333	0.355556	0.9
Stopping	41.7444	17.1778	24.1889	22.1889	27.8222	20.4778	19.3	45.9778	19.7111	9.87778	38	6.73333	14.6333	20.0667	7.35556	10.5333	4.88889	10.9556	25.8444	11.2444
Walking	30.9444	39.1222	36.3444	31.4778	34.6111	35.1667	37.8111	31.4556	37.7	0	37.4	26.9556	30.2	30	29.2667	31.7333	26.3	29.3778	34.8111	27.9111
Trotting	11.6778	23.8333	18.5	19.0222	15.5556	20.7444	20.9444	9.21111	19.5778	19.5556	10.6556	19.3111	18.6	20.7444	18.8333	22.7111	24.2778	21.6	18.6	22.4111
Running	13.8111	17.1444	18.9778	21.2	13.7667	22.8667	19.0667	12.0333	22.1778	39.3222	10.2444	45.5667	35.5333	27.3556	42.1333	32.5111	42.5333	36.5222	19.5222	36.9222
Descriptive statistics								Statistical test
Motif	mCherry			NTS-OE				Two-way RM ANOVA
Rearing	2.11919	0.629312	11	0.61605	0.139457	9		Source of Variation	% of total variation	P value	P value summary	Significant?	F (DFn, DFd)	P value
Left	0.268687	0.0770794	11	0.385185	0.0976402	9		Row Factor x Column Factor	8.521	<0.0001	****	Yes	F (6, 108) = 9.853	P<0.0001
Right	0.430303	0.103389	11	0.717284	0.104791	9		Row Factor	75.59	<0.0001	****	Yes	F (6, 108) = 87.41	P<0.0001
Stopping	26.0424	3.39089	11	12.4728	2.25263	9		Column Factor	0.02009	0.3806	ns	No	F (1, 18) = 0.8078	P=0.3806
Walking	32.003	3.31326	11	29.6173	0.85894	9
Trotting	17.2071	1.43542	11	20.7877	0.694715	9
Running	19.1465	2.3848	11	35.4	2.70889	9
								Holm-Šídák's multiple comparisons test
								Motif	Predicted (LS) mean diff.	95.00% CI of diff.	Below threshold?	Summary	Adjusted P Value	t	DF
								Rearing	1.503	-5.703 to 8.709	No	ns	0.9973	0.5689	126
								Left	-0.1165	-7.322 to 7.089	No	ns	>0.9999	0.04409	126
								Right	-0.287	-7.493 to 6.919	No	ns	>0.9999	0.1086	126
								Stopping	13.57	6.364 to 20.78	Yes	****	<0.0001	5.136	126
								Walking	2.386	-4.820 to 9.592	No	ns	0.9599	0.9029	126
								Trotting	-3.581	-10.79 to 3.625	No	ns	0.746	1.355	126
								Running	-16.25	-23.46 to -9.048	Yes	****	<0.0001	6.151	126

## Sheet: 5l
5i	5i Open field locomotion in HFD NTS-OE and HFD mCherry
Raw data				Descriptive statistics				Statistical test
Mouse #	HFD- mCherry	HFD-Nts-OE			HFD- mCherry	HFD-Nts-OE		Unpaired t test
1		18.2508		Number of values	11	9		P value	<0.0001
2		22.1021						P value summary	****
3		30.4546		Minimum	1.574	10.72		Significantly different (P < 0.05)?	Yes
4		10.7156		25% Percentile	4.089	15.5		One- or two-tailed P value?	Two-tailed
5		33.0559		Median	5.059	22.1		t, df	t=6.617, df=18
6		24.4345		75% Percentile	6.212	27.53
7		12.7516		Maximum	12.6	33.06
8		20.3715		Range	11.02	22.34
9		24.6092
1	12.5964			Mean	5.643	21.86
2	9.81691			Std. Deviation	3.154	7.381
3	2.2253			Std. Error of Mean	0.9509	2.46
4	5.43432
5	4.67823
6	6.21172
7	4.08854
8	4.49072
9	5.89495
10	1.57395
11	5.05877

[truncated: 68 more sheets: ED3abij_temp, ED3cd, ED3e, ED3f_temp, ED9jki, ED9fgh, ED9nop, ED9x, ED9stu, ED9y_empty, ED9c, ED4j, ED4i, ED5cd, ED7e, ED8aLeft, ED8d, ED8e, Main page, Sheet28 …]
