# Supplementary material for: Changes in neurotensin signalling drive hedonic devaluation in obesity
Source: Nature. 2025 Mar 26;641(8065):1238–47. doi: 10.1038/s41586-025-08748-y (PMC12119351; doi:10.1038/s41586-025-08748-y)
Supplement: Supplementary file 8 — Source Data Extended Data Fig. 1 [file 41586_2025_8748_MOESM8_ESM.xlsx]

## Sheet: ED1e
ED1e	Body weight (g) in REG and HFD
Days	REG								HFD
0	23.92	26.32	26.31	26.59	22.05	24.22	25.33	24.39	23.02	24.63	23.71	25.72	26.83	26.05	26.03
3	24.63	26.5	26.28	26.86	22.85	24.44	25.67	24.54	24.95	26.63	25.93	28.15	28.9	28.48	29
10	25.97	27.43	27.09	28.22	23.49	24.71	26.28	25.42	24.86	26.39	26.32	29.48	31.22	30.39	31.8
17	26.26	28.1	27.85	28	24.42	24.5	26.96	25.92	27.38	28.18	29.33	30.18	32.88	32.46	34.44
24	27.32	29.62	29.2	29.32	25.2	25.78	28.46	27.16	28.18	30.51	31.48	32.89	36.33	34.75	39
31	27.91	29.67	29.27	29.46	25.95	25.96	28.83	27.65	31.35	35.15	35.39	36.6	41.5	38.81	43.88
38	28.44	30.12	30.34	29.66	26.48	26.89	29.22	28.06	32.24	37.89	37.22	37.48	43.1	40.19	45.08
Descriptive statistics
Days	REG			HFD					Two-way RM ANOVA
	Mean	SEM	n	Mean	SEM	n			Source of Variation	% of total variation	P value	P value summary	Significant?	F (DFn, DFd)	P value
0	24.8912	0.548542	8	25.1414	0.525812	7			Time x Diet	13.39	<0.0001	****	Yes	F (6, 78) = 58.37	P<0.0001
3	25.2213	0.476031	8	27.4343	0.603304	7			Time	41.08	<0.0001	****	Yes	F (6, 78) = 179.1	P<0.0001
10	26.0763	0.542724	8	28.6371	1.03675	7			Diet	26.65	0.0009	***	Yes	F (1, 13) = 18.46	P=0.0009
17	26.5012	0.527198	8	30.6929	0.99232	7
24	27.7575	0.58986	8	33.3057	1.39089	7			Holm-Šídák's multiple comparisons test
31	28.0875	0.528741	8	37.5257	1.5963	7			REG - HFD	Predicted (LS) mean diff.	Below threshold?	Summary	Adjusted P Value	t	DF
38	28.6513	0.509914	8	39.0286	1.60056	7			0	-0.2502	No	ns	0.8403	0.2021	91
									3	-2.213	No	ns	0.1483	1.788	91
									10	-2.561	No	ns	0.1191	2.069	91
									17	-4.192	Yes	**	0.0042	3.386	91
									24	-5.548	Yes	***	0.0001	4.482	91
									31	-9.438	Yes	****	<0.0001	7.625	91
									38	-10.38	Yes	****	<0.0001	8.383	91
