# Supplementary material for: Changes in neurotensin signalling drive hedonic devaluation in obesity
Source: Nature. 2025 Mar 26;641(8065):1238–47. doi: 10.1038/s41586-025-08748-y (PMC12119351; doi:10.1038/s41586-025-08748-y)
Supplement: Supplementary file 9 — Source Data Extended Data Fig. 2 [file 41586_2025_8748_MOESM9_ESM.xlsx]

## Sheet: ED2abij_each cell 
ED2abij Piezo sensor
DietType	Date	Mouse Index	Tetrode Number	Unit Number	Condition	Tagged	pre_bout_ratesMean	in_bout_ratesMean	Change from baseline	Type	p_value	Decision
HFD	2020-02-18	A125	1	3	Piezo_Chow	FALSE	1.08333	0.5	0.461538	DR	0.5	FALSE
HFD	2020-02-18	A125	7	1	Piezo_Chow	FALSE	26.4	33.4	1.26515	IR	0.125	FALSE
HFD	2020-02-18	A125	7	2	Piezo_Chow	FALSE	10.4	10.8	1.03846	IR	0.8125	FALSE
HFD	2020-02-18	A125	8	2	Piezo_Chow	FALSE	0	1.91667	#DIV/0!	IR	0.125	FALSE
HFD	2020-02-18	A127	1	1	Piezo_Chow	FALSE	NaN	NaN	#VALUE!	NaN	NaN	NaN
HFD	2020-02-18	A127	4	1	Piezo_Chow	FALSE	NaN	NaN	#VALUE!	NaN	NaN	NaN
HFD	2020-02-18	A127	4	2	Piezo_Chow	FALSE	NaN	NaN	#VALUE!	NaN	NaN	NaN
HFD	2020-02-20	A103	2	1	Piezo_Chow	FALSE	0.36	0.413333	1.14815	IR	0.606934	FALSE
HFD	2020-02-20	A103	3	1	Piezo_Chow	FALSE	3.2716	3.17284	0.969811	DR	0.86325	FALSE
HFD	2020-02-20	A103	4	1	Piezo_Chow	FALSE	0.530864	0.62963	1.18605	IR	0.390055	FALSE
HFD	2020-02-20	A103	4	2	Piezo_Chow	FALSE	14.6049	15.8025	1.08199	IR	0.470342	FALSE
HFD	2020-02-20	A103	7	1	Piezo_Chow	FALSE	34.3827	38.5185	1.12029	IR	0.000691222	TRUE
HFD	2020-02-20	A125	2	1	Piezo_Chow	FALSE	0.333333	0.133333	0.4	DR	0.3125	FALSE
HFD	2020-02-20	A125	5	2	Piezo_Chow	FALSE	0.533333	0.511111	0.958333	DR	0.950195	FALSE
HFD	2020-02-24	A101	1	1	Piezo_Chow	FALSE	6.25	7.70833	1.23333	IR	0.742188	FALSE
HFD	2020-02-24	A101	2	1	Piezo_Chow	FALSE	3.45833	3.79167	1.09639	IR	0.9375	FALSE
HFD	2020-02-24	A101	2	2	Piezo_Chow	FALSE	5.37778	6.46667	1.20248	IR	0.0317383	TRUE
HFD	2020-02-24	A101	6	2	Piezo_Chow	FALSE	21.25	27.9167	1.31373	IR	0.015625	TRUE
HFD	2021-10-12	B183	1	1	Piezo_Chow	FALSE	1.17333	1.72	1.46591	IR	0.00571064	TRUE
HFD	2021-10-12	B183	1	2	Piezo_Chow	FALSE	0.08	0.226667	2.83333	IR	0.226807	FALSE
HFD	2021-10-12	B183	5	1	Piezo_Chow	FALSE	7.05333	5.97333	0.846881	DR	0.00954372	TRUE
HFD	2021-10-12	B183	5	2	Piezo_Chow	FALSE	1.13333	1.12	0.988235	DR	0.886835	FALSE
HFD	2021-10-13	B201	1	1	Piezo_Chow	FALSE	6.37037	6.33333	0.994186	DR	0.984375	FALSE
HFD	2021-10-13	B201	5	2	Piezo_Chow	FALSE	0.037037	0.296296	8	IR	0.25	FALSE
HFD	2021-10-13	B201	5	3	Piezo_Chow	FALSE	1.2963	1.62963	1.25714	IR	0.4375	FALSE
HFD	2021-10-13	B201	5	4	Piezo_Chow	FALSE	3.92593	4.2963	1.09434	IR	0.15625	FALSE
HFD	2021-10-13	B201	5	5	Piezo_Chow	FALSE	0.037037	0	0	DR	1	FALSE
HFD	2021-10-13	B201	5	6	Piezo_Chow	FALSE	3.40741	1.77778	0.521739	DR	0.46875	FALSE
HFD	2021-10-13	B201	5	7	Piezo_Chow	FALSE	0.185185	0.185185	1	no change	1	FALSE
HFD	2021-10-14	B183	5	1	Piezo_Chow	FALSE	6.58333	6.27778	0.953586	DR	0.604428	FALSE
HFD	2021-10-14	B183	5	2	Piezo_Chow	FALSE	4.59722	3.90278	0.848943	DR	0.0471313	TRUE
HFD	2021-10-16	B195	1	1	Piezo_Chow	FALSE	20.2619	19.5952	0.967098	DR	0.434082	FALSE
HFD	2021-10-16	B195	1	2	Piezo_Chow	FALSE	20.1429	18.119	0.899527	DR	0.274292	FALSE
HFD	2021-10-16	B195	6	1	Piezo_Chow	FALSE	27.119	26.9048	0.992098	DR	0.94873	FALSE
HFD	2021-10-16	B195	7	2	Piezo_Chow	FALSE	1.09524	0.809524	0.73913	DR	0.115234	FALSE
HFD	2021-10-16	B195	8	1	Piezo_Chow	FALSE	1.04762	3.54762	3.38636	IR	0.000366211	TRUE
HFD	2021-11-04	B201	1	1	Piezo_Chow	FALSE	0.777778	1.11111	1.42857	IR	1	FALSE
HFD	2021-11-04	B201	1	2	Piezo_Chow	FALSE	0	0.111111	#DIV/0!	IR	1	FALSE
HFD	2021-11-04	B201	2	2	Piezo_Chow	FALSE	2.55556	2.88889	1.13043	IR	1	FALSE
HFD	2021-11-04	B201	5	2	Piezo_Chow	FALSE	0	0	#DIV/0!	no change	1	FALSE
HFD	2021-11-04	B201	5	3	Piezo_Chow	FALSE	0	0.111111	#DIV/0!	IR	1	FALSE
HFD	2020-02-18	A125	1	3	Piezo_Jelly	FALSE	1.28571	1.38095	1.07407	IR	0.875	FALSE
HFD	2020-02-18	A125	7	1	Piezo_Jelly	FALSE	57.6667	67.1429	1.16433	IR	0.078125	FALSE
HFD	2020-02-18	A125	7	2	Piezo_Jelly	FALSE	8.42857	10.2381	1.21469	IR	0.1875	FALSE
HFD	2020-02-18	A125	8	2	Piezo_Jelly	FALSE	0.047619	3.47619	73	IR	0.03125	TRUE
HFD	2020-02-18	A127	1	1	Piezo_Jelly	FALSE	1	6	6	IR	1	FALSE
HFD	2020-02-18	A127	4	1	Piezo_Jelly	FALSE	0.166667	0.333333	2	IR	1	FALSE
HFD	2020-02-18	A127	4	2	Piezo_Jelly	FALSE	0	0	#DIV/0!	no change	1	FALSE
HFD	2020-02-20	A103	2	1	Piezo_Jelly	FALSE	0.866667	1.13333	1.30769	IR	0.75	FALSE
HFD	2020-02-20	A103	3	1	Piezo_Jelly	FALSE	1.29125	1.33333	1.03259	IR	1	FALSE
HFD	2020-02-20	A103	4	1	Piezo_Jelly	FALSE	0.360286	0.333333	0.925191	DR	1	FALSE
HFD	2020-02-20	A103	4	2	Piezo_Jelly	FALSE	15.6265	17.6667	1.13056	IR	0.25	FALSE
HFD	2020-02-20	A103	7	1	Piezo_Jelly	FALSE	34.4447	32.6667	0.94838	DR	0.6875	FALSE
HFD	2020-02-20	A125	2	1	Piezo_Jelly	FALSE	1.53333	0.8	0.521739	DR	0.6875	FALSE
HFD	2020-02-20	A125	5	2	Piezo_Jelly	FALSE	1.06667	1.2	1.125	IR	1	FALSE
HFD	2020-02-24	A101	1	1	Piezo_Jelly	FALSE	7.66667	6	0.782609	DR	1	FALSE
HFD	2020-02-24	A101	2	1	Piezo_Jelly	FALSE	3.66667	2.66667	0.727273	DR	0.5	FALSE
HFD	2020-02-24	A101	2	2	piezo_jelly	FALSE	NaN	NaN	#VALUE!	NaN	NaN	NaN
HFD	2020-02-24	A101	6	2	piezo_jelly	FALSE	NaN	NaN	#VALUE!	NaN	NaN	NaN
HFD	2021-10-12	B183	1	1	Piezo_Jelly	FALSE	2.04167	1.58333	0.77551	DR	0.65625	FALSE
HFD	2021-10-12	B183	1	2	Piezo_Jelly	FALSE	0.0416667	0.791667	19	IR	0.5	FALSE
HFD	2021-10-12	B183	5	1	Piezo_Jelly	FALSE	5.16667	5.08333	0.983871	DR	0.78125	FALSE
HFD	2021-10-12	B183	5	2	Piezo_Jelly	FALSE	1.5	1.20833	0.805556	DR	0.71875	FALSE
HFD	2021-10-13	B201	1	1	Piezo_Jelly	FALSE	6.18519	6.23517	1.00808	no change	0.984375	FALSE
HFD	2021-10-13	B201	5	2	Piezo_Jelly	FALSE	0.0416667	0.0833333	2	IR	1	FALSE
HFD	2021-10-13	B201	5	3	Piezo_Jelly	FALSE	1.85185	1.77778	0.96	DR	0.9375	FALSE
HFD	2021-10-13	B201	5	4	Piezo_Jelly	FALSE	4.2963	4.33333	1.00862	IR	0.609375	FALSE
HFD	2021-10-13	B201	5	5	Piezo_Jelly	FALSE	0.142857	0.047619	0.333333	DR	0.5	FALSE
HFD	2021-10-13	B201	5	6	Piezo_Jelly	FALSE	0.047619	0.380952	8	IR	0.375	FALSE
HFD	2021-10-13	B201	5	7	Piezo_Jelly	FALSE	0.125	0.125	1	no change	1	FALSE
HFD	2021-10-14	B183	5	1	Piezo_Jelly	FALSE	6	5.22222	0.87037	DR	0.5	FALSE
HFD	2021-10-14	B183	5	2	Piezo_Jelly	FALSE	4.11111	3.22222	0.783784	DR	0.75	FALSE
HFD	2021-10-16	B195	1	1	Piezo_Jelly	FALSE	19.5833	22.5	1.14894	IR	0.625	FALSE
HFD	2021-10-16	B195	1	2	Piezo_Jelly	FALSE	15.6667	13.9167	0.888298	DR	0.375	FALSE
HFD	2021-10-16	B195	6	1	Piezo_Jelly	FALSE	33.9167	32.0833	0.945946	DR	0.375	FALSE
HFD	2021-10-16	B195	7	2	Piezo_Jelly	FALSE	0.75	1.16667	1.55556	IR	0.5	FALSE
HFD	2021-10-16	B195	8	1	Piezo_Jelly	FALSE	1	2.25	2.25	IR	0.375	FALSE
HFD	2021-11-04	B201	1	1	Piezo_Jelly	FALSE	0.833333	0.916667	1.1	IR	1	FALSE
HFD	2021-11-04	B201	1	2	Piezo_Jelly	FALSE	0.583333	0.583333	1	DR	1	FALSE
HFD	2021-11-04	B201	2	2	Piezo_Jelly	FALSE	1.25	1.25	1	DR	1	FALSE
HFD	2021-11-04	B201	5	2	Piezo_Jelly	FALSE	0.25	0.166667	0.666667	DR	1	FALSE
HFD	2021-11-04	B201	5	3	Piezo_Jelly	FALSE	0.333333	0.333333	1	no change	1	FALSE
REG	2020-02-14	A133	1	2	Piezo_Chow	FALSE	3.66667	3	0.818182	DR	1	FALSE
REG	2020-02-14	A133	4	1	Piezo_Chow	FALSE	NaN	NaN	#VALUE!	NaN	NaN	NaN
REG	2020-02-14	A133	4	2	Piezo_Chow	FALSE	1.66667	3.33333	2	IR	1	FALSE
REG	2020-02-14	A133	4	3	Piezo_Chow	FALSE	1	0	0	DR	1	FALSE
REG	2020-02-14	A133	4	5	Piezo_Chow	FALSE	NaN	NaN	#VALUE!	NaN	NaN	NaN
REG	2020-02-14	A133	5	1	Piezo_Chow	FALSE	0.666667	0.666667	1	no change	1	FALSE
REG	2020-02-14	A133	5	2	Piezo_Chow	FALSE	0.666667	0.666667	1	no change	1	FALSE
REG	2020-02-14	A133	7	2	Piezo_Chow	FALSE	4.33333	4	0.923077	DR	1	FALSE
REG	2020-02-14	A133	7	4	Piezo_Chow	FALSE	NaN	NaN	#VALUE!	NaN	NaN	NaN
REG	2020-02-14	A133	8	1	Piezo_Chow	FALSE	5.33333	16	3	IR	1	FALSE
REG	2020-02-14	A133	8	2	Piezo_Chow	FALSE	1	1.66667	1.66667	IR	1	FALSE
REG	2020-02-14	A133	8	3	Piezo_Chow	FALSE	0	0.333333	#DIV/0!	IR	1	FALSE
REG	2020-02-14	A139	2	1	Piezo_Chow	FALSE	1.29871	0.133333	0.102666	DR	1	FALSE
REG	2020-02-14	A139	2	2	Piezo_Chow	FALSE	0.64227	2.33333	3.63295	IR	0.5	FALSE
REG	2020-02-14	A139	3	2	Piezo_Chow	FALSE	1.66667	0.666667	0.4	DR	0.5	FALSE
REG	2020-02-14	A139	4	1	Piezo_Chow	FALSE	0.166667	2.33333	14	IR	0.5	FALSE
REG	2020-02-14	A139	4	2	Piezo_Chow	FALSE	1	0.833333	0.833333	DR	1	FALSE
REG	2020-02-14	A139	4	3	Piezo_Chow	FALSE	5.5	4.5	0.818182	DR	1	FALSE
REG	2020-02-14	A139	6	1	Piezo_Chow	FALSE	0	2.66667	#DIV/0!	IR	1	FALSE
REG	2020-02-14	A139	6	2	Piezo_Chow	FALSE	NaN	NaN	#VALUE!	NaN	NaN	NaN
REG	2020-02-14	A139	6	3	Piezo_Chow	FALSE	0	0	#DIV/0!	no change	1	FALSE
REG	2020-02-19	A117	3	1	Piezo_Chow	FALSE	1.3	1.06667	0.820513	DR	0.9375	FALSE
REG	2020-02-19	A117	3	2	Piezo_Chow	FALSE	0.466667	0.466667	1	IR	1	FALSE
REG	2020-02-19	A117	4	1	Piezo_Chow	FALSE	0.0333333	0.0666667	2	IR	1	FALSE
REG	2020-02-19	A117	7	2	Piezo_Chow	FALSE	11.9333	13.5	1.13128	IR	1	FALSE
REG	2020-02-19	A117	8	1	Piezo_Chow	FALSE	1.16667	1.86667	1.6	IR	1	FALSE
REG	2020-02-19	A117	8	2	Piezo_Chow	FALSE	1.73333	1.73333	1	DR	1	FALSE
REG	2020-02-21	A133	1	2	Piezo_Chow	FALSE	1.22222	1.22222	1	no change	1	FALSE
REG	2020-02-21	A133	1	3	Piezo_Chow	FALSE	1.22222	1.88889	1.54545	IR	0.5	FALSE
REG	2020-02-21	A133	2	2	Piezo_Chow	FALSE	0.222222	0.333333	1.5	IR	1	FALSE
REG	2020-02-21	A133	4	1	Piezo_Chow	FALSE	27.3333	31.8889	1.16667	IR	0.5	FALSE
REG	2020-02-21	A133	5	1	Piezo_Chow	FALSE	1	0.222222	0.222222	DR	1	FALSE
REG	2020-02-21	A133	7	1	Piezo_Chow	FALSE	3.22222	3	0.931034	DR	1	FALSE
REG	2020-02-25	A133	5	2	Piezo_Chow	FALSE	0.444444	0.444444	1	no change	1	FALSE
REG	2020-02-25	A133	5	3	Piezo_Chow	FALSE	0	0	#DIV/0!	no change	1	FALSE
REG	2020-02-25	A133	6	1	Piezo_Chow	FALSE	6.66667	10.7778	1.61667	IR	0.5	FALSE
REG	2020-02-25	A133	7	1	Piezo_Chow	FALSE	5.44444	3.66667	0.673469	DR	0.5	FALSE
REG	2020-02-25	A133	7	2	Piezo_Chow	FALSE	13	19.2222	1.47863	IR	0.75	FALSE
REG	2021-08-24	B185	8	2	Piezo_Chow	FALSE	0.140351	0.350877	2.5	IR	0.335938	FALSE
REG	2021-08-26	B189	3	1	Piezo_Chow	FALSE	6.16667	7.37037	1.1952	IR	0.0577952	FALSE
REG	2021-08-26	B189	3	2	Piezo_Chow	FALSE	0.472222	0	0	DR	1	FALSE
REG	2021-08-26	B189	5	1	Piezo_Chow	FALSE	0.261905	1.61905	6.18182	IR	0.25	FALSE
REG	2021-08-26	B189	5	2	Piezo_Chow	FALSE	0.0555556	0.537037	9.66667	IR	0.125	FALSE
REG	2021-08-29	B199	1	1	Piezo_Chow	FALSE	2.17647	1.39216	0.63964	DR	0.22706	FALSE
REG	2021-08-29	B199	1	2	Piezo_Chow	FALSE	0.705882	0.764706	1.08333	IR	0.794504	FALSE
REG	2021-08-29	B199	1	3	Piezo_Chow	FALSE	0.294118	0.0196078	0.0666667	DR	0.125	FALSE
REG	2021-08-29	B199	1	4	Piezo_Chow	FALSE	0.0784314	0.0884314	1.1275	IR	1	FALSE
REG	2021-08-29	B199	5	1	Piezo_Chow	FALSE	5.66667	5.64706	0.99654	DR	0.948364	FALSE
REG	2021-08-29	B199	5	2	Piezo_Chow	FALSE	0.0980392	0.0956863	0.976	no change	1	FALSE
REG	2021-08-29	B199	5	3	Piezo_Chow	FALSE	4.37255	3.72549	0.852018	DR	0.157597	FALSE
REG	2021-08-29	B199	6	1	Piezo_Chow	FALSE	0.470588	0.27451	0.583333	DR	0.205078	FALSE
REG	2021-08-29	B199	6	2	Piezo_Chow	FALSE	5.2549	6.05882	1.15299	IR	0.0531006	FALSE
REG	2021-08-29	B199	8	1	Piezo_Chow	FALSE	0.27451	0.333333	1.21429	IR	0.540039	FALSE
REG	2021-08-29	B199	8	2	Piezo_Chow	FALSE	0.0588235	0.176471	3	IR	0.5	FALSE
REG	2021-08-29	B199	8	3	Piezo_Chow	FALSE	0.0196078	0.0392157	2	IR	1	FALSE
REG	2021-10-21	B189	1	1	Piezo_Chow	FALSE	0.623932	1.77778	2.84932	IR	0.00306152	TRUE
REG	2021-10-21	B189	1	2	Piezo_Chow	FALSE	0	0.0107527	#DIV/0!	IR	1	FALSE
REG	2021-10-21	B189	1	3	Piezo_Chow	FALSE	2.04274	2.41026	1.17992	IR	0.00766199	TRUE
REG	2021-10-21	B189	1	4	Piezo_Chow	FALSE	1.93162	1.71795	0.889381	DR	0.380703	FALSE
REG	2021-10-21	B189	8	3	Piezo_Chow	FALSE	3.93162	3.41026	0.867391	DR	0.0662281	FALSE
REG	2021-10-27	B189	8	1	Piezo_Chow	FALSE	2.57143	2.21429	0.861111	DR	0.636597	FALSE
REG	2021-10-29	B185	1	1	Piezo_Chow	FALSE	5.33333	8.76667	1.64375	IR	0.0351562	TRUE
REG	2021-10-29	B185	4	1	Piezo_Chow	FALSE	1.8	5.13333	2.85185	IR	0.0625	FALSE
REG	2021-10-29	B185	4	2	Piezo_Chow	FALSE	6.63333	8.03333	1.21106	IR	0.171875	FALSE
REG	2021-10-29	B185	6	2	Piezo_Chow	FALSE	0	0	#DIV/0!	no change	1	FALSE
REG	2021-10-29	B185	7	1	Piezo_Chow	FALSE	7.03333	7.13333	1.01422	IR	0.710938	FALSE
REG	2021-11-02	B207	4	1	Piezo_Chow	FALSE	0.166667	0.25	1.5	IR	0.847656	FALSE
REG	2021-11-19	B215	8	1	Piezo_Chow	FALSE	1.5625	1.375	0.88	DR	0.28125	FALSE
REG	2021-11-19	B215	8	2	Piezo_Chow	FALSE	0.625	0.541667	0.866667	DR	0.983887	FALSE
REG	2021-11-19	B215	8	3	Piezo_Chow	FALSE	2.02083	2.33333	1.15464	IR	0.136108	FALSE
REG	2020-02-14	A133	1	2	Piezo_Jelly	FALSE	5.64444	6.02222	1.06693	IR	0.637207	FALSE
REG	2020-02-14	A133	4	1	Piezo_Jelly	FALSE	0.622222	0.911111	1.46429	IR	0.232178	FALSE
REG	2020-02-14	A133	4	2	Piezo_Jelly	FALSE	1.11111	1.42222	1.28	IR	0.416016	FALSE
REG	2020-02-14	A133	4	3	Piezo_Jelly	FALSE	6.88889	7.24444	1.05161	IR	0.901794	FALSE
REG	2020-02-14	A133	4	5	Piezo_Jelly	FALSE	1.26667	1.35556	1.07018	IR	0.414978	FALSE
REG	2020-02-14	A133	5	1	Piezo_Jelly	FALSE	0.222222	0.333333	1.5	IR	0.3125	FALSE
REG	2020-02-14	A133	5	2	Piezo_Jelly	FALSE	2.62222	1.77778	0.677966	DR	0.187012	FALSE
REG	2020-02-14	A133	7	2	Piezo_Jelly	FALSE	12.3778	12.4667	1.00718	IR	0.413086	FALSE
REG	2020-02-14	A133	7	4	Piezo_Jelly	FALSE	0.333333	0.422222	1.26667	IR	0.726562	FALSE
REG	2020-02-14	A133	8	1	Piezo_Jelly	FALSE	12.7778	14.1778	1.10957	IR	0.223511	FALSE
REG	2020-02-14	A133	8	2	Piezo_Jelly	FALSE	0.755556	0.288889	0.382353	DR	0.0136719	TRUE
REG	2020-02-14	A133	8	3	Piezo_Jelly	FALSE	0	2.26667	#DIV/0!	IR	0.00012207	TRUE
REG	2020-02-14	A139	2	1	Piezo_Jelly	FALSE	1.29871	0.133333	0.102666	DR	1	FALSE
REG	2020-02-14	A139	2	2	Piezo_Jelly	FALSE	0.64227	2.33333	3.63295	IR	0.5	FALSE
REG	2020-02-14	A139	3	2	Piezo_Jelly	FALSE	1.83204	0.8	0.436671	DR	1	FALSE
REG	2020-02-14	A139	4	1	Piezo_Jelly	FALSE	0.218275	1.66667	7.63561	IR	0.125	FALSE
REG	2020-02-14	A139	4	2	Piezo_Jelly	FALSE	1.36151	1.26667	0.930337	DR	1	FALSE
REG	2020-02-14	A139	4	3	Piezo_Jelly	FALSE	5.74687	5.46667	0.951242	DR	0.75	FALSE
REG	2020-02-14	A139	6	1	Piezo_Jelly	FALSE	0	0.25	#DIV/0!	IR	0.25	FALSE
REG	2020-02-14	A139	6	2	Piezo_Jelly	FALSE	11.232	6.8	0.605415	DR	0.4375	FALSE
REG	2020-02-14	A139	6	3	Piezo_Jelly	FALSE	1.91272	7.53333	3.93854	IR	0.375	FALSE
REG	2020-02-19	A117	3	1	Piezo_Jelly	FALSE	0.25	0.0833333	0.333333	DR	0.75	FALSE
REG	2020-02-19	A117	3	2	Piezo_Jelly	FALSE	1.4582	1.53333	1.05152	IR	1	FALSE
REG	2020-02-19	A117	4	1	Piezo_Jelly	FALSE	13.2116	10.1333	0.767001	DR	0.375	FALSE
REG	2020-02-19	A117	7	2	Piezo_Jelly	FALSE	26.0402	15.5333	0.596514	DR	0.0625	FALSE
REG	2020-02-19	A117	8	1	Piezo_Jelly	FALSE	4.79153	1.93333	0.403489	DR	0.125	FALSE
REG	2020-02-19	A117	8	2	Piezo_Jelly	FALSE	0	0	#DIV/0!	no change	1	FALSE
REG	2020-02-21	A133	1	2	Piezo_Jelly	FALSE	2.44421	4.60784	1.88521	IR	0.0244751	TRUE
REG	2020-02-21	A133	1	3	Piezo_Jelly	FALSE	1.00642	1.27451	1.26638	IR	0.418675	FALSE
REG	2020-02-21	A133	2	2	Piezo_Jelly	FALSE	1.5098	5.17647	3.42857	IR	0.000488281	TRUE
REG	2020-02-21	A133	4	1	Piezo_Jelly	FALSE	38.4468	47.2157	1.22808	IR	0.00987179	TRUE
REG	2020-02-21	A133	5	1	Piezo_Jelly	FALSE	1.43838	1.03922	0.722493	DR	0.421372	FALSE
REG	2020-02-21	A133	7	1	Piezo_Jelly	FALSE	3.90896	2.94118	0.752418	DR	0.0199585	TRUE
REG	2020-02-25	A133	5	2	Piezo_Jelly	FALSE	5.61111	2.33333	0.415842	DR	0.03125	TRUE
REG	2020-02-25	A133	5	3	Piezo_Jelly	FALSE	0.533333	0.2	0.375	DR	0.5	FALSE
REG	2020-02-25	A133	6	1	Piezo_Jelly	FALSE	19.5	16.8889	0.866097	DR	0.28125	FALSE
REG	2020-02-25	A133	7	1	Piezo_Jelly	FALSE	4.27778	5.5	1.28571	IR	0.28125	FALSE
REG	2020-02-25	A133	7	2	Piezo_Jelly	FALSE	16.8889	12.1111	0.717105	DR	0.21875	FALSE
REG	2021-08-24	B185	8	2	Piezo_Jelly	FALSE	1.73333	6.46667	3.73077	IR	0.00146484	TRUE
REG	2021-08-26	B189	3	1	Piezo_Jelly	FALSE	4.22222	5.77778	1.36842	IR	0.0543213	FALSE
REG	2021-08-26	B189	3	2	Piezo_Jelly	FALSE	3.77778	4.37778	1.15882	IR	0.498779	FALSE
REG	2021-08-26	B189	5	1	Piezo_Jelly	FALSE	1.17778	2.91111	2.4717	IR	0.012207	TRUE
REG	2021-08-26	B189	5	2	Piezo_Jelly	FALSE	0.0888889	0.6	6.75	IR	0.0107422	TRUE
REG	2021-08-29	B199	1	1	Piezo_Jelly	FALSE	2.11111	2.92063	1.38346	IR	0.183615	FALSE
REG	2021-08-29	B199	1	2	Piezo_Jelly	FALSE	1.03175	1.12698	1.09231	IR	0.544249	FALSE
REG	2021-08-29	B199	1	3	Piezo_Jelly	FALSE	0.269841	0.285714	1.05882	IR	0.805664	FALSE
REG	2021-08-29	B199	1	4	Piezo_Jelly	FALSE	1.07937	4.49206	4.16176	IR	0.0106201	TRUE
REG	2021-08-29	B199	5	1	Piezo_Jelly	FALSE	6.1746	6.55556	1.0617	IR	0.192	FALSE
REG	2021-08-29	B199	5	2	Piezo_Jelly	FALSE	2.19048	4.49206	2.05072	IR	0.0705302	FALSE
REG	2021-08-29	B199	5	3	Piezo_Jelly	FALSE	10.1746	13.8571	1.36193	IR	0.369802	FALSE
REG	2021-08-29	B199	6	1	Piezo_Jelly	FALSE	1.52381	1.36508	0.895833	DR	0.646296	FALSE
REG	2021-08-29	B199	6	2	Piezo_Jelly	FALSE	8.80952	8.84127	1.0036	IR	0.983939	FALSE
REG	2021-08-29	B199	8	1	Piezo_Jelly	FALSE	0.84127	0.873016	1.03774	IR	0.835021	FALSE
REG	2021-08-29	B199	8	2	Piezo_Jelly	FALSE	0.206349	1.36508	6.61538	IR	0.0488281	TRUE
REG	2021-08-29	B199	8	3	Piezo_Jelly	FALSE	0.0555556	0.203704	3.66667	IR	0.28125	FALSE
REG	2021-10-21	B189	1	1	Piezo_Jelly	FALSE	2.92593	8.38272	2.86498	IR	0.00316928	TRUE
REG	2021-10-21	B189	1	2	Piezo_Jelly	FALSE	0.0266667	0.0133333	0.5	DR	1	FALSE
REG	2021-10-21	B189	1	3	Piezo_Jelly	FALSE	2.7284	3.06173	1.12217	IR	0.588284	FALSE
REG	2021-10-21	B189	1	4	Piezo_Jelly	FALSE	3.1358	2.98765	0.952756	DR	0.766869	FALSE
REG	2021-10-21	B189	8	3	Piezo_Jelly	FALSE	3.18519	3.02469	0.949612	DR	0.584474	FALSE
REG	2021-10-27	B189	8	1	Piezo_Jelly	FALSE	1.47619	5.64286	3.82258	IR	0.0576172	FALSE
REG	2021-10-29	B185	1	1	Piezo_Jelly	FALSE	6.4	8.45	1.32031	IR	0.019285	TRUE
REG	2021-10-29	B185	4	1	Piezo_Jelly	FALSE	3.05	5.28333	1.73224	IR	0.44414	FALSE
REG	2021-10-29	B185	4	2	Piezo_Jelly	FALSE	6.68333	8.05	1.20449	IR	0.0415671	TRUE
REG	2021-10-29	B185	6	2	Piezo_Jelly	FALSE	0	0	#DIV/0!	no change	1	FALSE
REG	2021-10-29	B185	7	1	Piezo_Jelly	FALSE	7.53333	8.7	1.15487	IR	0.00477531	TRUE
REG	2021-11-02	B207	4	1	Piezo_Jelly	FALSE	0.916667	0.958333	1.04545	IR	0.796875	FALSE
REG	2021-11-19	B215	8	1	Piezo_Jelly	FALSE	2.80392	2.76471	0.986014	DR	0.815212	FALSE
REG	2021-11-19	B215	8	2	Piezo_Jelly	FALSE	0.431373	0.333333	0.772727	DR	0.461182	FALSE
REG	2021-11-19	B215	8	3	Piezo_Jelly	FALSE	2.98039	3.29412	1.10526	IR	0.416748	FALSE
HFD	2020-02-18	A125	1	1	Piezo_Chow	TRUE	0.416667	0.583333	1.4	IR	1	FALSE
HFD	2020-02-18	A125	1	2	Piezo_Chow	TRUE	1.8	1.73333	0.962963	DR	1	FALSE
HFD	2020-02-18	A125	4	1	Piezo_Chow	TRUE	25.8667	15.0667	0.582474	DR	0.0625	FALSE
HFD	2020-02-18	A125	8	1	Piezo_Chow	TRUE	4.93333	5.4	1.09459	IR	0.875	FALSE
HFD	2020-02-18	A127	3	1	Piezo_Chow	TRUE	NaN	NaN	NaN	NaN	NaN	NaN
HFD	2020-02-18	A127	7	1	Piezo_Chow	TRUE	NaN	NaN	#VALUE!	NaN	NaN	NaN
HFD	2020-02-20	A103	3	2	Piezo_Chow	TRUE	4.06173	5.82716	1.43465	IR	0.00202551	TRUE
HFD	2020-02-20	A125	5	1	Piezo_Chow	TRUE	6.46377	6.63768	1.02691	IR	0.625791	FALSE
HFD	2020-02-20	A125	7	1	Piezo_Chow	TRUE	0.288889	0.0666667	0.230769	DR	0.53125	FALSE
HFD	2020-02-20	A125	8	1	Piezo_Chow	TRUE	0.577778	0.377778	0.653846	DR	0.4375	FALSE
HFD	2020-02-24	A101	6	1	Piezo_Chow	TRUE	30.5833	34.625	1.13215	IR	1	FALSE
HFD	2021-10-12	B183	1	3	Piezo_Chow	TRUE	0.146667	0.213333	1.45455	IR	0.492188	FALSE
HFD	2021-10-13	B201	5	1	Piezo_Chow	TRUE	3.07407	0.851852	0.277108	DR	0.00390625	TRUE
HFD	2021-10-14	B183	1	1	Piezo_Chow	TRUE	0.031746	0.015873	0.5	DR	1	FALSE
HFD	2021-10-14	B183	1	2	Piezo_Chow	TRUE	0.597222	0.375	0.627907	DR	0.111027	FALSE
HFD	2021-10-15	B183	1	1	Piezo_Chow	TRUE	1.30556	1.44444	1.10638	IR	0.589844	FALSE
HFD	2021-10-16	B195	7	1	Piezo_Chow	TRUE	18.2381	18.5476	1.01697	IR	1	FALSE
HFD	2021-10-16	B195	7	3	Piezo_Chow	TRUE	113.238	123.119	1.08726	IR	0.00231934	TRUE
HFD	2021-11-04	B201	5	1	Piezo_Chow	TRUE	1.22222	1.66667	1.36364	IR	0.25	FALSE
HFD	2021-11-04	B201	5	4	Piezo_Chow	TRUE	1.77778	1.66667	0.9375	DR	1	FALSE
HFD	2020-02-18	A125	1	1	Piezo_Jelly	TRUE	0.047619	0.0952381	2	IR	1	FALSE
HFD	2020-02-18	A125	1	2	Piezo_Jelly	TRUE	0.666667	1.42857	2.14286	IR	0.8125	FALSE
HFD	2020-02-18	A125	4	1	Piezo_Jelly	TRUE	13.7143	12.4762	0.909722	DR	0.515625	FALSE
HFD	2020-02-18	A125	8	1	Piezo_Jelly	TRUE	4	3.28571	0.821429	DR	0.4375	FALSE
HFD	2020-02-18	A127	3	1	Piezo_Jelly	TRUE	2.66667	3.83333	1.4375	IR	0.5	FALSE
HFD	2020-02-18	A127	7	1	Piezo_Jelly	TRUE	6.16667	18.3333	2.97297	IR	1	FALSE
HFD	2020-02-20	A103	3	2	Piezo_Jelly	TRUE	5.83003	8.27778	1.41985	IR	0.15625	FALSE
HFD	2020-02-20	A125	5	1	Piezo_Jelly	TRUE	6.07143	6.83333	1.12549	IR	0.532837	FALSE
HFD	2020-02-20	A125	7	1	Piezo_Jelly	TRUE	0	0.0666667	#DIV/0!	IR	1	FALSE
HFD	2020-02-20	A125	8	1	Piezo_Jelly	TRUE	2.46667	1.13333	0.459459	DR	0.375	FALSE
HFD	2020-02-24	A101	6	1	Piezo_Jelly	TRUE	22.1667	34	1.53383	IR	0.5	FALSE
HFD	2021-10-12	B183	1	3	Piezo_Jelly	TRUE	0.125	0.166667	1.33333	IR	1	FALSE
HFD	2021-10-13	B201	5	1	Piezo_Jelly	TRUE	3.22222	2.40741	0.747126	DR	0.164062	FALSE
HFD	2021-10-14	B183	1	1	Piezo_Jelly	TRUE	0.166667	0	0	DR	1	FALSE
HFD	2021-10-14	B183	1	2	Piezo_Jelly	TRUE	0.444444	0.888889	2	IR	0.25	FALSE
HFD	2021-10-15	B183	1	1	Piezo_Jelly	TRUE	1.83333	0.833333	0.454545	DR	0.5	FALSE
HFD	2021-10-16	B195	7	1	Piezo_Jelly	TRUE	18	19.0833	1.06019	IR	0.625	FALSE
HFD	2021-10-16	B195	7	3	Piezo_Jelly	TRUE	115.75	109.333	0.944564	DR	0.375	FALSE
HFD	2021-11-04	B201	5	1	Piezo_Jelly	TRUE	2	1.66667	0.833333	DR	0.5	FALSE
HFD	2021-11-04	B201	5	4	Piezo_Jelly	TRUE	1.75	1.16667	0.666667	DR	0.5	FALSE
REG	2020-02-14	A133	4	4	Piezo_Chow	TRUE	32	21.3333	0.666667	DR	1	FALSE
REG	2020-02-14	A139	8	1	Piezo_Chow	TRUE	2.16667	3	1.38462	IR	0.5	FALSE
REG	2020-02-14	A139	8	2	Piezo_Chow	TRUE	NaN	NaN	#VALUE!	NaN	NaN	NaN
REG	2020-02-19	A117	7	1	Piezo_Chow	TRUE	6.76667	7.73333	1.14286	IR	0.322266	FALSE
REG	2020-02-21	A133	1	1	Piezo_Chow	TRUE	0.666667	2.33333	3.5	IR	0.5	FALSE
REG	2020-02-21	A133	2	1	Piezo_Chow	TRUE	1	3.11111	3.11111	IR	0.25	FALSE
REG	2020-02-21	A133	2	3	Piezo_Chow	TRUE	0.666667	13.3333	20	IR	0.25	FALSE
REG	2020-02-25	A133	5	1	Piezo_Chow	TRUE	13.4444	16.4444	1.22314	IR	1	FALSE
REG	2021-08-24	B185	8	1	Piezo_Chow	TRUE	1.51667	3.4	2.24176	IR	0.013197	TRUE
REG	2021-08-29	B199	4	1	Piezo_Chow	TRUE	0.392157	0.509804	1.3	IR	0.592041	FALSE
REG	2021-08-29	B199	4	2	Piezo_Chow	TRUE	0	0.0277778	#DIV/0!	IR	1	FALSE
REG	2021-10-21	B189	8	1	Piezo_Chow	TRUE	8.39316	8.50427	1.01324	IR	0.833254	FALSE
REG	2021-10-21	B189	8	2	Piezo_Chow	TRUE	2.98291	3.30769	1.10888	IR	0.113316	FALSE
REG	2021-10-27	B189	1	1	Piezo_Chow	TRUE	0.194444	0.111111	0.571429	DR	0.46875	FALSE
REG	2021-10-27	B189	1	2	Piezo_Chow	TRUE	2.88095	1.38095	0.479339	DR	0.0444336	TRUE
REG	2021-10-27	B189	1	3	Piezo_Chow	TRUE	2.71795	1.28205	0.471698	DR	0.46875	FALSE
REG	2021-10-29	B185	1	2	Piezo_Chow	TRUE	13.1333	15.8333	1.20558	IR	0.101562	FALSE
REG	2021-10-29	B185	6	1	Piezo_Chow	TRUE	0.333333	0.5	1.5	IR	0.3125	FALSE
REG	2021-10-29	B185	7	2	Piezo_Chow	TRUE	2.73333	2.36667	0.865854	DR	0.171875	FALSE
REG	2021-11-02	B207	7	1	Piezo_Chow	TRUE	13.1111	11.4444	0.872881	DR	0.183594	FALSE
REG	2021-11-19	B215	3	1	Piezo_Chow	TRUE	17.2708	18.2292	1.05549	IR	0.364955	FALSE
REG	2020-02-14	A133	4	4	Piezo_Jelly	TRUE	8.62222	12.2889	1.42526	IR	0.0145874	TRUE
REG	2020-02-14	A139	8	1	Piezo_Jelly	TRUE	2.42818	4.4	1.81206	IR	0.125	FALSE
REG	2020-02-14	A139	8	2	Piezo_Jelly	TRUE	0.283066	2.06667	7.30102	IR	0.5	FALSE
REG	2020-02-19	A117	7	1	Piezo_Jelly	TRUE	8.16613	9.66667	1.18375	IR	0.0625	FALSE
REG	2020-02-21	A133	1	1	Piezo_Jelly	TRUE	1.6164	6.92157	4.28209	IR	0.00320459	TRUE
REG	2020-02-21	A133	2	1	Piezo_Jelly	TRUE	2.55972	5.09804	1.99164	IR	0.000591718	TRUE
REG	2020-02-21	A133	2	3	Piezo_Jelly	TRUE	0.21557	5.92157	27.4694	IR	0.000420006	TRUE
REG	2020-02-25	A133	5	1	Piezo_Jelly	TRUE	28.6111	31.2222	1.09126	IR	0.3125	FALSE
REG	2021-08-24	B185	8	1	Piezo_Jelly	TRUE	2.71111	4.44444	1.63934	IR	0.0853271	FALSE
REG	2021-08-29	B199	4	1	Piezo_Jelly	TRUE	2.06349	1.66667	0.807692	DR	1	FALSE
REG	2021-08-29	B199	4	2	Piezo_Jelly	TRUE	0.0833333	0.05	0.6	DR	0.53125	FALSE
REG	2021-10-21	B189	8	1	Piezo_Jelly	TRUE	13.4198	14.0864	1.04968	IR	0.637459	FALSE
REG	2021-10-21	B189	8	2	Piezo_Jelly	TRUE	3.95062	3.76543	0.953125	DR	0.667645	FALSE
REG	2021-10-27	B189	1	1	Piezo_Jelly	TRUE	1.42857	2.97619	2.08333	IR	0.0349121	TRUE
REG	2021-10-27	B189	1	2	Piezo_Jelly	TRUE	1.42857	0.809524	0.566667	DR	0.25	FALSE
REG	2021-10-27	B189	1	3	Piezo_Jelly	TRUE	13.1905	11.619	0.880866	DR	0.62207	FALSE
REG	2021-10-29	B185	1	2	Piezo_Jelly	TRUE	21.4333	26.6	1.24106	IR	0.0645372	FALSE
REG	2021-10-29	B185	6	1	Piezo_Jelly	TRUE	0.866667	1.4	1.61538	IR	0.336304	FALSE
REG	2021-10-29	B185	7	2	Piezo_Jelly	TRUE	4.51667	10.55	2.33579	IR	0.00799056	TRUE
REG	2021-11-02	B207	7	1	Piezo_Jelly	TRUE	13.0833	12.8333	0.980892	DR	0.5625	FALSE
REG	2021-11-19	B215	3	1	Piezo_Jelly	TRUE	18.9804	24.1373	1.27169	IR	0.0147305	TRUE

## Sheet: ED2abij Heatmap
Tagged						non Tagged
REG		HFD				REG		HFD
piezo_chow	piezo_jelly	piezo_chow	piezo_jelly			piezo_chow	piezo_jelly	Piezo_Chow	Piezo_Jelly
0.356	-0.051	0.069	-0.11			-0.06	-0.012	0.261	-0.089
0.112	0.02	0.259	0.003			-0.036	1.707	Nan	-0.036
1.177	1.417	0.81	0.256			-0.02	-0.02	1.368	0.071
1.782	1.723	0.534	0.418			0.022	-0.092	0.748	0.183
1.027	1.753	1.228	0.608			0.044	-0.015	-0.399	0.431
0.186	1.875	1.371	0.631			0.112	0.026	1.473	0.471
1.113	2.021	0.421	1.025			0.298	0.416	0.859	0.585
1.919	2.022	0.742	1.1			0.403	1.207	-0.163	0.588
0.636	2.188	2.587	1.125			0.406	0.153	-0.31	0.704
1.865	2.299	0.766	1.287			0.445	-0.075	0.3	0.824
0.768	2.628	1.58	1.367			0.546	-0.209	0.947	0.921
1.891	2.708	1.183	1.427			0.615	Nan	1.898	0.961
1.654	3.033	0.759	1.697			0.637	-0.256	1.095	1.01
-0.392	3.292	1.986	1.891			0.677	0.261	1.746	1.058
0.828	3.44	3.092	2.646			0.853	0.324	1.587	1.08
2.575	3.736	Nan	3.163			0.862	Nan	0.014	1.106
3.9	4.129	2.657	3.219			0.943	Nan	0.66	1.169
10.142	4.326	-0.718	3.88			1.045	-0.333	1.804	1.254
1.729	4.476	1.521	4.845			1.067	0.82	1.021	1.265
Nan	5.145	Nan	9.698			1.067	0.746	1.394	1.308
21.13	7.954	Nan	Nan			1.072	-0.145	1.575	1.444
						1.08	Nan	0.659	1.532
						1.129	0.6	1.511	1.532
						1.155	0.612	1.898	1.569
						1.313	1.025	-0.053	1.575
						1.602	-0.191	1.688	1.614
						1.633	0.422	Nan	1.771
						1.635	1.685	1.532	1.78
						1.681	0.12	2.198	1.85
						1.713	2.811	2.364	1.883
						1.725	1.342	-0.658	1.905
						1.767	1.13	3.265	2.078
						1.851	1.509	0.977	2.175
						1.852	1.079	-0.647	2.897
						1.873	2.823	1.272	2.942
						2.052	4.461	1.969	3.648
						2.07	1.857	-0.332	4.009
						2.114	2.508	Nan	6.211
						2.16	1.727	8.244	9.621
						2.191	2.041	-1.057	Nan
						2.209	0.877	2.399	Nan
						2.211	2.682
						2.213	0.472
						2.34	2.147
						2.396	1.402
						2.433	1.697
						2.447	1.597
						2.46	0.413
						2.542	-0.362
						2.585	0.062
						2.637	2.582
						2.642	-0.381
						2.667	2.259
						2.667	1.643
						2.716	1.351
						2.734	-0.369
						2.791	1.781
						2.941	1.048
						2.963	3.127
						3.366	1.606
						3.629	1.028
						3.907	0.412
						4.086	1.634
						4.482	-0.024
						4.51	0.254
						4.819	4.819
						5.279	1.592
						6.099	-0.083
						7.135	0.278
						14.88	18.088

## Sheet: ED2abij Chi test
ED2abij Piezo sensor
Raw data													Statistical test
Condition	Type	Tagged	REG-	REG+	Nan	REG%	REG total	HFD-	HFD+	Nan	HFD%	HFD total	Chi_Square_Statistic, df	Z	p_value	Decision	ConditionName	Corrected p-value	final Decision
piezo_chow	DR	FALSE	66	0	4	0	66	36	2	3	5.26316	38	3.542, 1	1.882	0.0598	ns	piezo_chow	0.1196	ns
piezo_jelly	DR	FALSE	66	3	1	4.34783	69	39	0	2	0	39	1.744, 1	1.321	0.1866	ns	piezo_jelly	0.3732	ns
piezo_chow	IR	FALSE	63	3	4	4.54545	66	33	5	3	13.1579	38	2.519, 1	1.587	0.1125	ns	piezo_chow	0.225	ns
piezo_jelly	IR	FALSE	56	13	1	18.8406	69	38	1	2	2.5641	39	5.851, 1	2.419	0.0156	*	piezo_jelly	0.0312	*
piezo_chow	DR	TRUE	20	1	0	4.7619	21	17	1	2	5.55556	18	0.01255, 1	0.112	0.9108	ns	piezo_chow	1.8216	ns
piezo_jelly	DR	TRUE	21	0	0	0	21	20	0	0	0	20	Can't perform 0/0			ns	piezo_jelly	Can't perform 0/0	ns
piezo_chow	IR	TRUE	20	1	0	4.7619	21	16	2	2	11.1111	18	0.5503, 1	0.7418	0.4582	ns	piezo_chow	0.9164	ns
piezo_jelly	IR	TRUE	14	7	0	33.3333	21	20	0	0	0	20	8.039, 1	2.835	0.0046	**	piezo_jelly	0.0092	**

## Sheet: ED2c
ED2c In-vivo electrophysiology data
Raw data				Descriptive Statistics					Statistics Table
	DLC	Piezo			DLC	Piezo			Simple linear regression			Spearman r
REG Jelly	0.09945	0.4007		Number of XY pairs	30	30			Best-fit values			r	0.5052
	1.12931	1.28362							Slope	0.8678		95% confidence interval	0.1664 to 0.7374
	0.81593	0.41242		Minimum	0.00679	0			Y-intercept	0.5139
	1.34663	2.71791		25% Percentile	0.1209	0.3035			X-intercept	-0.5921		P value
	2.1353	3.78015		Median	0.3486	0.7395			1/slope	1.152		P (two-tailed)	0.0044
	0.70232	0.69888		75% Percentile	1.066	1.705						P value summary	**
	0.00972	2.51629		Maximum	3.607	3.78			Std. Error			Exact or approximate P value?	Approximate
	2.54864	3.26001		Range	3.6	3.78			Slope	0.1621		Significant? (alpha = 0.05)	Yes
HFD Jelly	0.18337	0.0908							Y-intercept	0.1915
	0.29331	0.17021		Mean	0.7462	1.161						Number of XY Pairs	30
	0.12811	0.78007		Std. Deviation	0.9318	1.137			95% Confidence Intervals
	0.77654	0.11293		Std. Error of Mean	0.1701	0.2076			Slope	0.5357 to 1.200
	1.09587	0.32428							Y-intercept	0.1215 to 0.9062
	0.34144	0.24109							X-intercept	-1.532 to -0.1118
	0.04998	0.36722
REG chow	0.09442	0.91507							Goodness of Fit
	0.09544	0.20557							R squared	0.5058
	0.00679	0.15255							Sy.x	0.8134
	0.67299	1.61113
	1.05638	3.0075							Is slope significantly non-zero?
	0.4261	0.47096							F	28.66
	0.0836	0.93103							DFn, DFd	1, 28
	0.18536	1.64799							P value	<0.0001
HFD Chow	0.40532	1.12179							Deviation from zero?	Significant
	0.33787	0.59703
	3.60656	3.59205							Equation	Y = 0.8678*X + 0.5139
	0.14166	0
	3.03642	1.87432
	0.35574	1.1678
	0.22496	0.39027

## Sheet: ED2d
ED 2d Correlation of Piezo and DLC detected firing rate
Raw data					Descriptive statistics					Statistical test
Jelly	REG-jelly	REG-chow	HFD -jelly	HFD-chow		REG-jelly	REG-chow	HFD -jelly	HFD-chow	Best-fit values
3.13415	3.73564				Number of values	21	20	20	18	Slope	0.8214	Spearman r
3.66692	3.29181									Y-intercept	0.328	r	0.7181
4.16498	4.12935				Minimum	-0.05123	-0.3924	-0.1097	-0.7183	X-intercept	-0.3993	95% confidence interval	0.5538 to 0.8286
4.38785	4.32644				Maximum	7.954	21.13	13.37	3.092	1/slope	1.217
6.19216	7.9539				Range	8.005	21.52	13.48	3.81			P value
2.99574	3.0328									Std. Error		P (two-tailed)	<0.0001
4.19684	4.47597				Mean	2.863	2.72	2.519	1.158	Slope	0.1302	P value summary	****
3.96002	5.14476				Std. Deviation	1.778	4.859	3.389	0.9741	Y-intercept	0.2385	Exact or approximate P value?	Approximate
1.87124	2.299				Std. Error of Mean	0.388	1.086	0.7579	0.2296			Significant? (alpha = 0.05)	Yes
2.76349	2.70794									95% Confidence Intervals
2.36459	2.1876									Slope	0.5603 to 1.083	Number of XY Pairs	55
3.74548	3.43977									Y-intercept	-0.1505 to 0.8064
2.02113	2.02077									X-intercept	-1.344 to 0.1489
1.16053	1.41747
1.68613	1.87513									Goodness of Fit
3.16535	2.62791									R squared	0.4289
-0.02126	-0.05123									Sy.x	1.18
1.86256	1.7534
0.012468	0.020324									Is slope significantly non-zero?
0.897667	1.72311									F	39.8
1.51078	2.02155									DFn, DFd	1, 53
2.62717		2.5748								P value	<0.0001
2.9206		-0.39238								Deviation from zero?	Significant
-0.22093		3.90026
4.73532		10.1418								Equation	Y = 0.8214*X + 0.3280
1.71499		21.1303
1.80976		1.65394
3.95045		1.72877
0.793766		1.86474
2.71594		1.89105
0.436662		0.636079
1.01667		0.827901
1.20335		1.11291
1.22744		1.17736
-0.01026		0.18607
3.55841		0.76765
0.2437		0.356111
0.32811		1.02715
-0.04439		0.112192
1.38911		1.78188
0.797232		1.91946
1.85173			3.21875
2.92219			3.88042
0.863448			0.608037
3.01096			2.64586
1.18269			1.42747
1.47418			1.12528
6.46645			4.84536
-0.12281			0.418329
0.183033			0.255788
3.53984			9.69822
-0.20571			0.002727
0.192861			-0.10965
0.735873			1.09954
0.241695			0.631337
1.67077			1.36664
1.62806			1.89141
0.253519			1.69695
1.10455			1.02534
0.446641			1.28652
2.30556				2.65726
2.8023				-0.71825
1.90196				1.22793
3.2105				3.09197
2.15333				1.18334
2.0294				2.58681
1.01772				1.52105
0.851947				0.533992
0.568973				0.809614
0.136506				0.25863
0.086762				0.068899
0.726387				0.741643
1.54911				1.37124
1.88684				1.57965
1.89223				1.98603
0.254166				0.758748
2.19083				0.420789
1.0855				0.765719

## Sheet: ED2e
ED2e	Time spent feeding in each motif for REG and HFD
Raw data
	REG								HFD
'jelly'	0.09945	1.12931	0.81593	1.34663	2.1353	0.70232	0.00972	2.54864	0.18337	0.29331	0.12811	0.77654	1.09587	0.34144	0.04998
'chow'	0.09442	0.09544	0.00679	0.67299	1.05638	0.4261	0.0836	0.18536	0.40532	0.33787	3.60656	0.14166	3.03642	0.35574	0.22496
'empty'	0.9102	0.31342	0.49701	0.33651	2.3644	0.50446	4.41315	1.37665	4.83487	7.36129	0.35117	6.53296	12.8566	2.32749	1.36766
'rearing'	5.32524	6.6223	3.14879	2.43202	0.64693	2.6653	4.12153	0.54834	9.15363	18.1668	0.19056	0.08653	0.49725	0.32714	0.76422
'stopping'	27.2984	26.1861	20.6592	18.5771	20.1061	12.5449	20.2655	12.2991	19.4208	9.45656	21.1734	31.486	19.3672	14.705	27.2034
'walking'	29.7899	31.3652	25.9203	31.1227	28.5061	22.3353	27.7426	23.9147	21.1457	13.1486	19.3965	21.5951	28.974	29.9178	33.5868									Šídák's multiple comparisons test
'trotting'	16.5976	15.295	18.7934	21.1028	18.8501	16.3866	19.8611	13.1158	10.0117	5.77715	10.2229	9.16201	20.0549	22.1666	22.5235									REG - HFD	Predicted (LS) mean diff.	95.00% CI of diff.	Below threshold?	Summary	Adjusted P Value	t	DF
'running'	5.85272	6.73309	6.99134	11.4167	10.5913	9.61508	12.5765	9.06312	2.76085	1.94181	5.5525	2.11073	12.1551	17.8977	11.1947									'jelly'	0.6886	-5.207 to 6.585	No	ns	>0.9999	0.3326	130
'turnleft'	2.70164	4.00504	2.28316	7.8811	4.88319	6.64906	4.80003	3.54879	0.34492	0.04703	1.4096	1.09041	2.92828	2.80658	3.73706									'chow'	-0.8307	-6.727 to 5.065	No	ns	>0.9999	0.4013	130
'turnright'	2.2648	4.00717	2.36807	7.27925	5.54654	6.58147	5.72932	2.7842	0.19831	0.00371	1.39948	1.29153	3.33296	4.37254	2.82579									'empty'	-3.751	-9.647 to 2.145	No	ns	0.528	1.812	130
																								'rearing'	-0.9806	-6.877 to 4.915	No	ns	>0.9999	0.4737	130
Descriptive statistics								Two-way RM ANOVA																'stopping'	-0.6597	-6.556 to 5.236	No	ns	>0.9999	0.3187	130
	REG			HFD				Source of Variation	% of total variation	P value	P value summary	Significant?	DF	MS	F (DFn, DFd)									'walking'	3.621	-2.275 to 9.517	No	ns	0.578	1.749	130
	Mean	SEM	n	Mean	SEM	n		Motif x Diet	1.44	0.1967	ns	No	9	20.94	F (9, 117) = 1.398
'jelly'	1.09841	0.317938	8	0.409803	0.145039	7		Motif	81.52	<0.0001	****	Yes	9	1185	F (9, 117) = 79.14									'trotting'	3.226	-2.670 to 9.122	No	ns	0.7265	1.558	130
'chow'	0.327635	0.130321	8	1.15836	0.562947	7		Diet	0.1937	0.3345	ns	No	1	25.35	F (1, 13) = 1.004									'running'	1.446	-4.450 to 7.342	No	ns	0.9987	0.6984	130
'empty'	1.33947	0.50266	8	5.09028	1.62985	7		Subject	2.507	0.0729	ns	No	13	25.24	F (13, 117) = 1.685									'turnleft'	2.828	-3.068 to 8.724	No	ns	0.8528	1.366	130
'rearing'	3.18881	0.750057	8	4.16945	2.64177	7		Holm-Šídák's multiple comparisons test																'turnright'	2.652	-3.244 to 8.548	No	ns	0.8958	1.281	130
'stopping'	19.7421	1.92922	8	20.4018	2.77746	7		REG - HFD	Predicted (LS) mean diff.	Below threshold?	Summary	Adjusted P Value	Predicted (LS) mean diff.	t	DF
'walking'	27.5871	1.16758	8	23.9664	2.69273	7		'jelly'	0.6886	No	ns	0.9825	0.6886	0.3326	130
'trotting'	17.5003	0.927623	8	14.2741	2.65776	7		'chow'	-0.8307	No	ns	0.9825	-0.8307	0.4013	130
'running'	9.10497	0.850807	8	7.65906	2.33731	7		'empty'	-3.751	No	ns	0.528	-3.751	1.812	130
'turnleft'	4.594	0.674996	8	1.76627	0.531766	7		'rearing'	-0.9806	No	ns	0.9825	-0.9806	0.4737	130
'turnright'	4.5701	0.698877	8	1.91776	0.619795	7		'stopping'	-0.6597	No	ns	0.9825	-0.6597	0.3187	130
								'walking'	3.621	No	ns	0.54	3.621	1.749	130
								'trotting'	3.226	No	ns	0.6455	3.226	1.558	130
								'running'	1.446	No	ns	0.9642	1.446	0.6984	130
								'turnleft'	2.828	No	ns	0.7384	2.828	1.366	130
								'turnright'	2.652	No	ns	0.7426	2.652	1.281	130

## Sheet: ED2f
ED2f Correlation of firing rate and time spent in each motif
Raw data					Descriptive statistics
Diet	Motif	Time spent	Firing rate			REG										HFD
REG	jelly	0	4.322			jelly	chow	empty	rearing	stopping	walking	trotting	running	turnleft	turnright	jelly	chow	empty	rearing	stopping	walking	trotting	running	turnleft	turnright
REG	jelly	1	2.404		Number of values	8	8	8	8	8	8	8	8	8	8	7	7	7	7	7	7	7	7	7	7
REG	jelly	1	2.691
REG	jelly	1	2.349		Minimum	0.875	0.589	0.589	0.229	0.412	0.381	0.317	0.259	0.203	0.182	0.882	0.697	0.272	0.242	0.287	0.279	0.291	0.291	0.22	0.267
REG	jelly	2	1.734		Maximum	4.322	1.72	1.72	0.811	0.71	0.625	0.655	0.723	0.691	0.649	2.079	2.315	1.073	0.982	1.065	1.063	1.05	1.032	1.117	1.16
REG	jelly	1	2.184		Range	3.447	1.131	1.131	0.582	0.298	0.244	0.338	0.464	0.488	0.467	1.197	1.618	0.801	0.74	0.778	0.784	0.759	0.741	0.897	0.893
REG	jelly	0	2.911
REG	jelly	3	0.875		Mean	2.434	1.044	1.044	0.5194	0.5355	0.5146	0.5021	0.467	0.4461	0.4125	1.728	1.521	0.6953	0.6001	0.5886	0.5844	0.6153	0.62	0.6274	0.68
REG	chow	0.09	1.347		Std. Deviation	0.9892	0.4107	0.4107	0.2054	0.09657	0.07778	0.1011	0.1307	0.1732	0.1549	0.4251	0.5637	0.3274	0.2614	0.3033	0.2758	0.2689	0.2594	0.3003	0.3453
REG	chow	0.1	1.72		Std. Error of Mean	0.3497	0.1452	0.1452	0.07263	0.03414	0.0275	0.03575	0.04621	0.06124	0.05478	0.1607	0.2131	0.1238	0.09881	0.1146	0.1043	0.1016	0.09804	0.1135	0.1305
REG	chow	0.01	0.67
REG	chow	0.67	1.324
REG	chow	1.06	1.205		Statistical test
REG	chow	0.43	0.803		Best-fit values		Spearman r
REG	chow	0.08	0.589		Slope	-0.02583	r	-0.5101
REG	chow	0.19	0.694		Y-intercept	1.027	95% confidence interval	-0.6226 to -0.3768
REG	empty	1	1.347		X-intercept	39.77
REG	empty	0	1.72		1/slope	-38.71	P value
REG	empty	0	0.67				P (two-tailed)	<0.0001
REG	empty	0	1.324		Std. Error		P value summary	****
REG	empty	2	1.205		Slope	0.004963	Exact or approximate P value?	Approximate
REG	empty	1	0.803		Y-intercept	0.06276	Significant? (alpha = 0.05)	Yes
REG	empty	4	0.589
REG	empty	1	0.694		95% Confidence Intervals		Number of XY Pairs	150
REG	rearing	5	0.498		Slope	-0.03564 to -0.01603
REG	rearing	7	0.579		Y-intercept	0.9034 to 1.151
REG	rearing	3	0.394		X-intercept	30.64 to 59.43
REG	rearing	2	0.229
REG	rearing	1	0.288		Goodness of Fit
REG	rearing	3	0.811		R squared	0.1547
REG	rearing	4	0.643		Sy.x	0.5691
REG	rearing	1	0.713
REG	stopping	27	0.551		Is slope significantly non-zero?
REG	stopping	26	0.556		F	27.09
REG	stopping	21	0.42		DFn, DFd	1, 148
REG	stopping	19	0.546		P value	<0.0001
REG	stopping	20	0.412		Deviation from zero?	Significant
REG	stopping	13	0.71
REG	stopping	20	0.596		Equation	Y = -0.02583*X + 1.027
REG	stopping	12	0.493
REG	walking	30	0.535
REG	walking	31	0.59
REG	walking	26	0.45
REG	walking	31	0.477
REG	walking	29	0.381
REG	walking	22	0.625
REG	walking	28	0.539
REG	walking	24	0.52
REG	trotting	17	0.529
REG	trotting	15	0.655
REG	trotting	19	0.46
REG	trotting	21	0.439
REG	trotting	19	0.317
REG	trotting	16	0.567
REG	trotting	20	0.558
REG	trotting	13	0.492
REG	running	6	0.475
REG	running	7	0.723
REG	running	7	0.503
REG	running	11	0.382
REG	running	11	0.259
REG	running	10	0.427
REG	running	13	0.478
REG	running	9	0.489
REG	turnleft	3	0.478
REG	turnleft	4	0.691
REG	turnleft	2	0.584
REG	turnleft	8	0.203
REG	turnleft	5	0.208
REG	turnleft	7	0.503
REG	turnleft	5	0.377
REG	turnleft	4	0.525
REG	turnright	2	0.454
REG	turnright	4	0.649
REG	turnright	2	0.374
REG	turnright	7	0.182
REG	turnright	6	0.226
REG	turnright	7	0.493
REG	turnright	6	0.391
REG	turnright	3	0.531
HFD	jelly	0	2.079
HFD	jelly	0	1.765
HFD	jelly	0	2.072
HFD	jelly	1	1.984
HFD	jelly	1	1.817
HFD	jelly	0	1.5
HFD	jelly	0	0.882
HFD	chow	0.41	2.129
HFD	chow	0.34	1.494
HFD	chow	3.61	1.516
HFD	chow	0.14	2.315
HFD	chow	3.04	1.051
HFD	chow	0.36	1.444
HFD	chow	0.22	0.697
HFD	empty	5	1.073
HFD	empty	7	0.86
HFD	empty	0	1.056
HFD	empty	7	0.663
HFD	empty	13	0.294
HFD	empty	2	0.649
HFD	empty	1	0.272
HFD	rearing	9	0.982
HFD	rearing	18	0.77
HFD	rearing	0	0.704
HFD	rearing	0	0.4
HFD	rearing	0	0.391
HFD	rearing	0	0.712
HFD	rearing	1	0.242
HFD	stopping	19	1.065
HFD	stopping	9	0.861
HFD	stopping	21	0.483
HFD	stopping	31	0.348
HFD	stopping	19	0.331
HFD	stopping	15	0.745
HFD	stopping	27	0.287
HFD	walking	21	1.063
HFD	walking	13	0.748
HFD	walking	19	0.525
HFD	walking	22	0.419
HFD	walking	29	0.341
HFD	walking	30	0.716
HFD	walking	34	0.279
HFD	trotting	10	1.05
HFD	trotting	6	0.837
HFD	trotting	10	0.557
HFD	trotting	9	0.53
HFD	trotting	20	0.345
HFD	trotting	22	0.697
HFD	trotting	23	0.291
HFD	running	3	1.032
HFD	running	2	0.787
HFD	running	6	0.535
HFD	running	2	0.675
HFD	running	12	0.332
HFD	running	18	0.688
HFD	running	11	0.291
HFD	turnleft	0	1.117
HFD	turnleft	0	0.832
HFD	turnleft	1	0.672
HFD	turnleft	1	0.56
HFD	turnleft	3	0.334
HFD	turnleft	3	0.657
HFD	turnleft	4	0.22
HFD	turnright	0	1.16
HFD	turnright	0	1.122
HFD	turnright	1	0.601
HFD	turnright	1	0.525
HFD	turnright	3	0.383
HFD	turnright	4	0.702
HFD	turnright	3	0.267

## Sheet: ED2gh_each cell 
ED2gh : Video-based analysis of non-tagged units
DietType	Date	MouseIndex	TetrodeNumber	UnitNumber	Condition	Tagged	pre_bout_ratesMean	in_bout_ratesMean	Change from baseline	Type	p_value	Decision
REG	2020-02-14	A133	1	2	Chow	FALSE	2	4.33333	2.16667	IR	1	FALSE
REG	2020-02-14	A133	1	2	Empty	FALSE	4.14286	4.2381	1.02299	IR	0.59375	FALSE
REG	2020-02-14	A133	1	2	Jelly	FALSE	4.96078	6.03922	1.21739	IR	0.0294359	TRUE
REG	2020-02-14	A133	1	2	Rearing	FALSE	4.35772	4.1626	0.955224	DR	0.596864	FALSE
REG	2020-02-14	A133	1	2	Running	FALSE	4.37179	4.01282	0.917889	DR	0.30062	FALSE
REG	2020-02-14	A133	1	2	Stopping	FALSE	3.9434	3.59748	0.912281	DR	0.239521	FALSE
REG	2020-02-14	A133	1	2	Trotting	FALSE	4.50249	3.97512	0.882873	DR	0.0378858	TRUE
REG	2020-02-14	A133	1	2	TurnLeft	FALSE	3.97512	4.0199	1.01126	IR	0.588381	FALSE
REG	2020-02-14	A133	1	2	TurnRight	FALSE	3.90909	3.86111	0.987726	DR	0.819349	FALSE
REG	2020-02-14	A133	1	2	Walking	FALSE	5.28788	3.95455	0.747851	DR	0.0293152	TRUE
REG	2020-02-14	A133	4	1	Chow	FALSE	1.66667	1.66667	1	NaN	1	FALSE
REG	2020-02-14	A133	4	1	Empty	FALSE	2.19048	1.52381	0.695652	DR	0.421875	FALSE
REG	2020-02-14	A133	4	1	Jelly	FALSE	0.980392	0.72549	0.74	DR	0.271973	FALSE
REG	2020-02-14	A133	4	1	Rearing	FALSE	1.38211	1.34959	0.976471	DR	0.684414	FALSE
REG	2020-02-14	A133	4	1	Running	FALSE	1.3141	1.41026	1.07317	IR	0.446371	FALSE
REG	2020-02-14	A133	4	1	Stopping	FALSE	1.27044	1.46541	1.15347	IR	0.433938	FALSE
REG	2020-02-14	A133	4	1	Trotting	FALSE	1.28358	1.77114	1.37984	IR	0.0143054	TRUE
REG	2020-02-14	A133	4	1	TurnLeft	FALSE	1.5597	1.53234	0.982456	DR	0.748556	FALSE
REG	2020-02-14	A133	4	1	TurnRight	FALSE	1.51515	1.56566	1.03333	IR	0.793169	FALSE
REG	2020-02-14	A133	4	1	Walking	FALSE	1.09091	1.57576	1.44444	IR	0.0943557	FALSE
REG	2020-02-14	A133	4	2	Chow	FALSE	2.66667	4	1.5	IR	1	FALSE
REG	2020-02-14	A133	4	2	Empty	FALSE	5.19048	4.19048	0.807339	DR	0.140625	FALSE
REG	2020-02-14	A133	4	2	Jelly	FALSE	0.686275	0.27451	0.4	DR	0.171875	FALSE
REG	2020-02-14	A133	4	2	Rearing	FALSE	1.57724	1.47154	0.93299	DR	0.713815	FALSE
REG	2020-02-14	A133	4	2	Running	FALSE	2.24359	2.25641	1.00571	IR	0.740327	FALSE
REG	2020-02-14	A133	4	2	Stopping	FALSE	2.32075	2.03145	0.875339	DR	0.075546	FALSE
REG	2020-02-14	A133	4	2	Trotting	FALSE	2.36816	2.43781	1.02941	IR	0.679682	FALSE
REG	2020-02-14	A133	4	2	TurnLeft	FALSE	2.36567	2.1393	0.904311	DR	0.150467	FALSE
REG	2020-02-14	A133	4	2	TurnRight	FALSE	2.04798	2.15657	1.05302	IR	0.282478	FALSE
REG	2020-02-14	A133	4	2	Walking	FALSE	1.75758	1.19697	0.681034	DR	0.0437012	TRUE
REG	2020-02-14	A133	4	3	Chow	FALSE	1	0.333333	0.333333	DR	1	FALSE
REG	2020-02-14	A133	4	3	Empty	FALSE	2.38095	2.90476	1.22	IR	0.75	FALSE
REG	2020-02-14	A133	4	3	Jelly	FALSE	9.15686	5.39216	0.588865	DR	0.0203291	TRUE
REG	2020-02-14	A133	4	3	Rearing	FALSE	5.25203	4.89431	0.931889	DR	0.753198	FALSE
REG	2020-02-14	A133	4	3	Running	FALSE	3.83333	4.17949	1.0903	IR	0.424847	FALSE
REG	2020-02-14	A133	4	3	Stopping	FALSE	4.10692	3.86792	0.941807	DR	0.567212	FALSE
REG	2020-02-14	A133	4	3	Trotting	FALSE	3.10945	3.55721	1.144	IR	0.238961	FALSE
REG	2020-02-14	A133	4	3	TurnLeft	FALSE	3.79851	3.9403	1.03733	IR	0.529479	FALSE
REG	2020-02-14	A133	4	3	TurnRight	FALSE	3.63131	4.03283	1.11057	IR	0.113966	FALSE
REG	2020-02-14	A133	4	3	Walking	FALSE	3.19697	3.72727	1.16588	IR	0.432004	FALSE
REG	2020-02-14	A133	4	5	chow	FALSE	0	0	#DIV/0!	NaN	1	FALSE
REG	2020-02-14	A133	4	5	empty	FALSE	0.333333	0.238095	0.714286	DR	1	FALSE
REG	2020-02-14	A133	4	5	jelly	FALSE	2.96078	1.76471	0.596026	DR	0.161548	FALSE
REG	2020-02-14	A133	4	5	Rearing	FALSE	1.95	1.91667	0.982906	DR	0.900212	FALSE
REG	2020-02-14	A133	4	5	Running	FALSE	1.40385	1.35897	0.968037	DR	0.702754	FALSE
REG	2020-02-14	A133	4	5	Stopping	FALSE	1.57233	1.44654	0.92	DR	0.806931	FALSE
REG	2020-02-14	A133	4	5	Trotting	FALSE	1.05051	1.28283	1.22115	IR	0.19381	FALSE
REG	2020-02-14	A133	4	5	TurnLeft	FALSE	1.0796	1.19652	1.10829	IR	0.5866	FALSE
REG	2020-02-14	A133	4	5	TurnRight	FALSE	1.41353	1.39599	0.987589	DR	0.672956	FALSE
REG	2020-02-14	A133	4	5	Walking	FALSE	1.55556	1.68056	1.08036	IR	0.286011	FALSE
REG	2020-02-14	A133	5	1	Chow	FALSE	0	0	#DIV/0!	NaN	1	FALSE
REG	2020-02-14	A133	5	1	Empty	FALSE	0.714286	0.142857	0.2	DR	1	FALSE
REG	2020-02-14	A133	5	1	Jelly	FALSE	0.411765	0.411765	1	NaN	0.985352	FALSE
REG	2020-02-14	A133	5	1	Rearing	FALSE	0.366667	0.333333	0.909091	DR	0.973692	FALSE
REG	2020-02-14	A133	5	1	Running	FALSE	0.230769	0.25641	1.11111	IR	0.992398	FALSE
REG	2020-02-14	A133	5	1	Stopping	FALSE	0.371069	0.238994	0.644068	DR	0.314432	FALSE
REG	2020-02-14	A133	5	1	Trotting	FALSE	0.292929	0.282828	0.965517	DR	0.690838	FALSE
REG	2020-02-14	A133	5	1	TurnLeft	FALSE	0.236318	0.310945	1.31579	IR	0.313461	FALSE
REG	2020-02-14	A133	5	1	TurnRight	FALSE	0.22807	0.275689	1.20879	IR	0.381873	FALSE
REG	2020-02-14	A133	5	1	Walking	FALSE	0.361111	0.305556	0.846154	DR	0.611328	FALSE
REG	2020-02-14	A133	5	2	Chow	FALSE	4	2.33333	0.583333	DR	1	FALSE
REG	2020-02-14	A133	5	2	Empty	FALSE	2.90476	2.71429	0.934426	DR	0.796875	FALSE
REG	2020-02-14	A133	5	2	Jelly	FALSE	2.56863	2.39216	0.931298	DR	0.513428	FALSE
REG	2020-02-14	A133	5	2	Rearing	FALSE	3.025	3.00833	0.99449	DR	0.677624	FALSE
REG	2020-02-14	A133	5	2	Running	FALSE	3.49359	3.20513	0.917431	DR	0.610981	FALSE
REG	2020-02-14	A133	5	2	Stopping	FALSE	3.03145	2.95597	0.975104	DR	0.557797	FALSE
REG	2020-02-14	A133	5	2	Trotting	FALSE	2.85859	2.22222	0.777385	DR	0.436661	FALSE
REG	2020-02-14	A133	5	2	TurnLeft	FALSE	3.0995	2.83831	0.91573	DR	0.499359	FALSE
REG	2020-02-14	A133	5	2	TurnRight	FALSE	2.96742	3.03509	1.0228	IR	0.404788	FALSE
REG	2020-02-14	A133	5	2	Walking	FALSE	4.125	2.05556	0.498316	DR	0.0174996	TRUE
REG	2020-02-14	A133	7	2	Chow	FALSE	5	6.66667	1.33333	IR	1	FALSE
REG	2020-02-14	A133	7	2	Empty	FALSE	6.47619	7.7619	1.19853	IR	0.234375	FALSE
REG	2020-02-14	A133	7	2	Jelly	FALSE	8	14.8214	1.85268	IR	1.99304e-05	TRUE
REG	2020-02-14	A133	7	2	Rearing	FALSE	7.54505	6.04054	0.800597	DR	0.00908434	TRUE
REG	2020-02-14	A133	7	2	Running	FALSE	7.87843	8.41176	1.0677	IR	0.090845	FALSE
REG	2020-02-14	A133	7	2	Stopping	FALSE	7.72956	6.56604	0.849471	DR	0.0313525	TRUE
REG	2020-02-14	A133	7	2	Trotting	FALSE	7.41414	6.40404	0.86376	DR	0.0542242	FALSE
REG	2020-02-14	A133	7	2	TurnLeft	FALSE	7.87719	8.70175	1.10468	IR	0.230561	FALSE
REG	2020-02-14	A133	7	2	TurnRight	FALSE	7.41026	10.2564	1.38408	IR	0.0202637	TRUE
REG	2020-02-14	A133	7	2	Walking	FALSE	10.875	6.47222	0.595147	DR	0.000292929	TRUE
REG	2020-02-14	A133	7	4	Chow	FALSE	3.66667	7	1.90909	IR	1	FALSE
REG	2020-02-14	A133	7	4	Empty	FALSE	1.2381	1.57143	1.26923	IR	0.1875	FALSE
REG	2020-02-14	A133	7	4	Jelly	FALSE	0.235294	0.490196	2.08333	IR	0.0195312	TRUE
REG	2020-02-14	A133	7	4	Rearing	FALSE	0.475	0.475	1	IR	0.931065	FALSE
REG	2020-02-14	A133	7	4	Running	FALSE	0.967949	0.961538	0.993377	DR	0.936703	FALSE
REG	2020-02-14	A133	7	4	Stopping	FALSE	0.880503	0.779874	0.885714	DR	0.418573	FALSE
REG	2020-02-14	A133	7	4	Trotting	FALSE	0.510101	0.464646	0.910891	DR	0.919727	FALSE
REG	2020-02-14	A133	7	4	TurnLeft	FALSE	0.788557	0.751244	0.952681	DR	0.630499	FALSE
REG	2020-02-14	A133	7	4	TurnRight	FALSE	0.686717	0.706767	1.0292	IR	0.447925	FALSE
REG	2020-02-14	A133	7	4	Walking	FALSE	0.763889	0.444444	0.581818	DR	0.026123	TRUE
REG	2020-02-14	A133	8	1	Chow	FALSE	5	4.66667	0.933333	DR	1	FALSE
REG	2020-02-14	A133	8	1	Empty	FALSE	5.33333	4.61905	0.866071	DR	0.375	FALSE
REG	2020-02-14	A133	8	1	Jelly	FALSE	10.9216	16.4902	1.50987	IR	0.000290761	TRUE
REG	2020-02-14	A133	8	1	Rearing	FALSE	9.30833	9.275	0.996419	DR	0.924794	FALSE
REG	2020-02-14	A133	8	1	Running	FALSE	9.19872	8.62821	0.937979	DR	0.391394	FALSE
REG	2020-02-14	A133	8	1	Stopping	FALSE	8.81132	8.55346	0.970735	DR	0.261277	FALSE
REG	2020-02-14	A133	8	1	Trotting	FALSE	8.32323	7.82323	0.939927	DR	0.165162	FALSE
REG	2020-02-14	A133	8	1	TurnLeft	FALSE	7.81592	7.60697	0.973265	DR	0.213301	FALSE
REG	2020-02-14	A133	8	1	TurnRight	FALSE	8.11779	7.88722	0.971596	DR	0.569338	FALSE
REG	2020-02-14	A133	8	1	Walking	FALSE	11.125	9.68056	0.870162	DR	0.0651851	FALSE
REG	2020-02-14	A133	8	2	Chow	FALSE	0.666667	0.333333	0.5	DR	1	FALSE
REG	2020-02-14	A133	8	2	Empty	FALSE	0.47619	0.714286	1.5	IR	0.46875	FALSE
REG	2020-02-14	A133	8	2	Jelly	FALSE	0.784314	0.27451	0.35	DR	0.0273438	TRUE
REG	2020-02-14	A133	8	2	Rearing	FALSE	0.733333	0.591667	0.806818	DR	0.331798	FALSE
REG	2020-02-14	A133	8	2	Running	FALSE	0.474359	0.50641	1.06757	IR	0.762516	FALSE
REG	2020-02-14	A133	8	2	Stopping	FALSE	0.540881	0.522013	0.965116	DR	0.957895	FALSE
REG	2020-02-14	A133	8	2	Trotting	FALSE	0.459596	0.520202	1.13187	IR	0.491011	FALSE
REG	2020-02-14	A133	8	2	TurnLeft	FALSE	0.537313	0.527363	0.981481	DR	0.705436	FALSE
REG	2020-02-14	A133	8	2	TurnRight	FALSE	0.433584	0.526316	1.21387	IR	0.170125	FALSE
REG	2020-02-14	A133	8	2	Walking	FALSE	0.430556	0.472222	1.09677	IR	0.895587	FALSE
REG	2020-02-14	A133	8	3	Chow	FALSE	0	0	#DIV/0!	NaN	1	FALSE
REG	2020-02-14	A133	8	3	Empty	FALSE	0.142857	0.047619	0.333333	DR	1	FALSE
REG	2020-02-14	A133	8	3	Jelly	FALSE	0.137255	2.07843	15.1429	IR	0.000488281	TRUE
REG	2020-02-14	A133	8	3	Rearing	FALSE	0.183333	0.0166667	0.0909091	DR	0.25	FALSE
REG	2020-02-14	A133	8	3	Running	FALSE	0.544872	0.211538	0.388235	DR	0.0610499	FALSE
REG	2020-02-14	A133	8	3	Stopping	FALSE	0.522013	0.0440252	0.0843373	DR	0.00261515	TRUE
REG	2020-02-14	A133	8	3	Trotting	FALSE	0.575758	0.0707071	0.122807	DR	0.00221745	TRUE
REG	2020-02-14	A133	8	3	TurnLeft	FALSE	0.199005	0.121891	0.6125	DR	0.212198	FALSE
REG	2020-02-14	A133	8	3	TurnRight	FALSE	0.160401	0.0902256	0.5625	DR	0.313603	FALSE
REG	2020-02-14	A133	8	3	Walking	FALSE	1.36111	0.222222	0.163265	DR	0.00390625	TRUE
REG	2020-02-14	A139	2	1	Chow	FALSE	0	0	#DIV/0!	NaN	1	FALSE
REG	2020-02-14	A139	2	1	Empty	FALSE	0.545455	0.727273	1.33333	IR	0.75	FALSE
REG	2020-02-14	A139	2	1	Jelly	FALSE	2.41667	2.52778	1.04598	IR	0.421875	FALSE
REG	2020-02-14	A139	2	1	Rearing	FALSE	0.278788	0.218182	0.782609	DR	0.625	FALSE
REG	2020-02-14	A139	2	1	Running	FALSE	0.655367	0.824859	1.25862	IR	0.34375	FALSE
REG	2020-02-14	A139	2	1	Stopping	FALSE	0.654545	0.472727	0.722222	DR	0.505859	FALSE
REG	2020-02-14	A139	2	1	Trotting	FALSE	0.301075	0.505376	1.67857	IR	0.34375	FALSE
REG	2020-02-14	A139	2	1	TurnLeft	FALSE	0.666667	0.748792	1.12319	IR	0.586814	FALSE
REG	2020-02-14	A139	2	1	TurnRight	FALSE	0.276543	0.325926	1.17857	IR	0.979492	FALSE
REG	2020-02-14	A139	2	1	Walking	FALSE	0.814815	0.407407	0.5	DR	0.15625	FALSE
REG	2020-02-14	A139	2	2	Chow	FALSE	0	0	#DIV/0!	NaN	1	FALSE
REG	2020-02-14	A139	2	2	Empty	FALSE	0	0	#DIV/0!	NaN	1	FALSE
REG	2020-02-14	A139	2	2	Jelly	FALSE	0	2.41667	#DIV/0!	IR	0.03125	TRUE
REG	2020-02-14	A139	2	2	Rearing	FALSE	0	0.0484848	#DIV/0!	IR	1	FALSE
REG	2020-02-14	A139	2	2	Running	FALSE	0.418079	0.169492	0.405405	DR	0.3125	FALSE
REG	2020-02-14	A139	2	2	Stopping	FALSE	0.763636	0.193939	0.253968	DR	0.0078125	TRUE
REG	2020-02-14	A139	2	2	Trotting	FALSE	0.311828	0.0967742	0.310345	DR	0.125	FALSE
REG	2020-02-14	A139	2	2	TurnLeft	FALSE	0.188406	0.183575	0.974359	DR	1	FALSE
REG	2020-02-14	A139	2	2	TurnRight	FALSE	0.0197531	0.0790123	4	IR	0.75	FALSE
REG	2020-02-14	A139	2	2	Walking	FALSE	1.59259	0.37037	0.232558	DR	0.0625	FALSE
REG	2020-02-14	A139	3	2	Chow	FALSE	0.666667	0.833333	1.25	IR	1	FALSE
REG	2020-02-14	A139	3	2	Empty	FALSE	0.393939	0.242424	0.615385	DR	0.539062	FALSE
REG	2020-02-14	A139	3	2	Jelly	FALSE	0.916667	1.91667	2.09091	IR	0.043457	TRUE
REG	2020-02-14	A139	3	2	Rearing	FALSE	0.636364	0.624242	0.980952	DR	0.854281	FALSE
REG	2020-02-14	A139	3	2	Running	FALSE	0.717514	0.644068	0.897638	DR	0.356195	FALSE
REG	2020-02-14	A139	3	2	Stopping	FALSE	0.709091	0.630303	0.888889	DR	0.505059	FALSE
REG	2020-02-14	A139	3	2	Trotting	FALSE	0.763441	0.602151	0.788732	DR	0.208679	FALSE
REG	2020-02-14	A139	3	2	TurnLeft	FALSE	0.678744	0.748792	1.1032	IR	0.439739	FALSE
REG	2020-02-14	A139	3	2	TurnRight	FALSE	0.693827	0.674074	0.97153	DR	0.954093	FALSE
REG	2020-02-14	A139	3	2	Walking	FALSE	1.12963	0.685185	0.606557	DR	0.241317	FALSE
REG	2020-02-14	A139	4	1	Chow	FALSE	0	1.33333	#DIV/0!	IR	1	FALSE
REG	2020-02-14	A139	4	1	Empty	FALSE	0	0	#DIV/0!	NaN	1	FALSE
REG	2020-02-14	A139	4	1	Jelly	FALSE	0	0.138889	#DIV/0!	IR	0.5	FALSE
REG	2020-02-14	A139	4	1	Rearing	FALSE	0	0	#DIV/0!	NaN	1	FALSE
REG	2020-02-14	A139	4	1	Running	FALSE	0.0451977	0.0225989	0.5	DR	0.25	FALSE
REG	2020-02-14	A139	4	1	Stopping	FALSE	0.0848485	0	0	DR	0.125	FALSE
REG	2020-02-14	A139	4	1	Trotting	FALSE	0.0860215	0.0215054	0.25	DR	0.125	FALSE
REG	2020-02-14	A139	4	1	TurnLeft	FALSE	0.0458937	0.0120773	0.263158	DR	0.625	FALSE
REG	2020-02-14	A139	4	1	TurnRight	FALSE	0.037037	0.0197531	0.533333	DR	0.75	FALSE
REG	2020-02-14	A139	4	1	Walking	FALSE	0.351852	0.0740741	0.210526	DR	0.125	FALSE
REG	2020-02-14	A139	4	2	Chow	FALSE	1.16667	0.833333	0.714286	DR	1	FALSE
REG	2020-02-14	A139	4	2	Empty	FALSE	0.878788	0.787879	0.896552	DR	0.583984	FALSE
REG	2020-02-14	A139	4	2	Jelly	FALSE	0.944444	1.44444	1.52941	IR	0.119141	FALSE
REG	2020-02-14	A139	4	2	Rearing	FALSE	1.13333	1.14545	1.0107	IR	1	FALSE
REG	2020-02-14	A139	4	2	Running	FALSE	1.08475	1.12429	1.03646	IR	0.70773	FALSE
REG	2020-02-14	A139	4	2	Stopping	FALSE	1.03636	1.13939	1.09942	IR	0.375939	FALSE
REG	2020-02-14	A139	4	2	Trotting	FALSE	1.20968	1.22581	1.01333	IR	0.976772	FALSE
REG	2020-02-14	A139	4	2	TurnLeft	FALSE	1.14734	1.0942	0.953684	DR	0.484996	FALSE
REG	2020-02-14	A139	4	2	TurnRight	FALSE	1.21728	1.1358	0.933063	DR	0.430567	FALSE
REG	2020-02-14	A139	4	2	Walking	FALSE	1.46296	1.27778	0.873418	DR	0.489746	FALSE
REG	2020-02-14	A139	4	3	Chow	FALSE	4.16667	6.16667	1.48	IR	0.5	FALSE
REG	2020-02-14	A139	4	3	Empty	FALSE	7.69697	7.36364	0.956693	DR	0.547852	FALSE
REG	2020-02-14	A139	4	3	Jelly	FALSE	4.86111	4.88889	1.00571	IR	0.924316	FALSE
REG	2020-02-14	A139	4	3	Rearing	FALSE	6.24242	5.73939	0.919417	DR	0.0567562	FALSE
REG	2020-02-14	A139	4	3	Running	FALSE	6.34463	5.16384	0.813891	DR	0.00392413	TRUE
REG	2020-02-14	A139	4	3	Stopping	FALSE	5.69697	5.67879	0.996809	DR	0.632366	FALSE
REG	2020-02-14	A139	4	3	Trotting	FALSE	6.06989	5.41398	0.89194	DR	0.0807068	FALSE
REG	2020-02-14	A139	4	3	TurnLeft	FALSE	5.97585	5.89855	0.987065	DR	0.935508	FALSE
REG	2020-02-14	A139	4	3	TurnRight	FALSE	5.99012	6.16049	1.02844	IR	0.34126	FALSE
REG	2020-02-14	A139	4	3	Walking	FALSE	6.68519	5.48148	0.819945	DR	0.176431	FALSE
REG	2020-02-14	A139	6	1	Chow	FALSE	2.33333	2.33333	1	NaN	1	FALSE
REG	2020-02-14	A139	6	1	Empty	FALSE	0.181818	0.0909091	0.5	DR	0.4375	FALSE
REG	2020-02-14	A139	6	1	Jelly	FALSE	0.0555556	0.0555556	1	NaN	1	FALSE
REG	2020-02-14	A139	6	1	Rearing	FALSE	0.581818	1.21212	2.08333	IR	0.0190487	TRUE
REG	2020-02-14	A139	6	1	Running	FALSE	0.20339	0.378531	1.86111	IR	0.184702	FALSE
REG	2020-02-14	A139	6	1	Stopping	FALSE	0.836364	0.175758	0.210145	DR	0.0142123	TRUE
REG	2020-02-14	A139	6	1	Trotting	FALSE	0.951613	0.752688	0.79096	DR	0.370459	FALSE
REG	2020-02-14	A139	6	1	TurnLeft	FALSE	0.748792	0.954106	1.27419	IR	0.287526	FALSE
REG	2020-02-14	A139	6	1	TurnRight	FALSE	0.74321	0.955556	1.28571	IR	0.11924	FALSE
REG	2020-02-14	A139	6	1	Walking	FALSE	0.0555556	0.185185	3.33333	IR	0.40625	FALSE
REG	2020-02-14	A139	6	2	Chow	FALSE	0	0		ER	1	FALSE
REG	2020-02-14	A139	6	2	Empty	FALSE	17.303	17.3333	1.00175	IR	0.945312	FALSE
REG	2020-02-14	A139	6	2	Jelly	FALSE	16	7.97222	0.498264	DR	0.0605469	FALSE
REG	2020-02-14	A139	6	2	Rearing	FALSE	6.71515	5.52727	0.823105	DR	0.140171	FALSE
REG	2020-02-14	A139	6	2	Running	FALSE	11.5198	11.452	0.994115	DR	0.965903	FALSE
REG	2020-02-14	A139	6	2	Stopping	FALSE	8.78788	9.95758	1.1331	IR	0.191369	FALSE
REG	2020-02-14	A139	6	2	Trotting	FALSE	6.16129	6.89247	1.11867	IR	0.430954	FALSE
REG	2020-02-14	A139	6	2	TurnLeft	FALSE	7.71256	8.29952	1.0761	IR	0.382761	FALSE
REG	2020-02-14	A139	6	2	TurnRight	FALSE	6.85432	7.4642	1.08898	IR	0.244305	FALSE
REG	2020-02-14	A139	6	2	Walking	FALSE	6.5	8.42593	1.2963	IR	0.162109	FALSE
REG	2020-02-14	A139	6	3	Chow	FALSE	0	0	#DIV/0!	NaN	1	FALSE
REG	2020-02-14	A139	6	3	Empty	FALSE	0.030303	0.0606061	2	IR	1	FALSE
REG	2020-02-14	A139	6	3	Jelly	FALSE	0.194444	9.94444	51.1429	IR	0.00976562	TRUE
REG	2020-02-14	A139	6	3	Rearing	FALSE	0.260606	0.0969697	0.372093	DR	0.744629	FALSE
REG	2020-02-14	A139	6	3	Running	FALSE	1.07345	0.372881	0.347368	DR	0.4633	FALSE
REG	2020-02-14	A139	6	3	Stopping	FALSE	1.48485	0.369697	0.24898	DR	0.00894766	TRUE
REG	2020-02-14	A139	6	3	Trotting	FALSE	1	0.489247	0.489247	DR	0.135932	FALSE
REG	2020-02-14	A139	6	3	TurnLeft	FALSE	0.384058	0.434783	1.13208	IR	0.297342	FALSE
REG	2020-02-14	A139	6	3	TurnRight	FALSE	0.264198	0.207407	0.785047	DR	0.85768	FALSE
REG	2020-02-14	A139	6	3	Walking	FALSE	5.44444	1.90741	0.35034	DR	0.0273438	TRUE
HFD	2020-02-18	A125	1	3	Chow	FALSE	0.5	0.166667	0.333333	DR	1	FALSE
HFD	2020-02-18	A125	1	3	Empty	FALSE	0.296296	0.814815	2.75	IR	0.375	FALSE
HFD	2020-02-18	A125	1	3	Jelly	FALSE	0	5	#DIV/0!	IR	1	FALSE
HFD	2020-02-18	A125	1	3	Rearing	FALSE	0.37037	0.703704	1.9	IR	0.375	FALSE
HFD	2020-02-18	A125	1	3	Running	FALSE	0.276836	0.389831	1.40816	IR	0.0611227	FALSE
HFD	2020-02-18	A125	1	3	Stopping	FALSE	0.298611	0.444444	1.48837	IR	0.0905905	FALSE
HFD	2020-02-18	A125	1	3	Trotting	FALSE	0.557576	0.448485	0.804348	DR	0.625242	FALSE
HFD	2020-02-18	A125	1	3	TurnLeft	FALSE	0.280702	0.382456	1.3625	IR	0.160368	FALSE
HFD	2020-02-18	A125	1	3	TurnRight	FALSE	0.249042	0.340996	1.36923	IR	0.756656	FALSE
HFD	2020-02-18	A125	1	3	Walking	FALSE	0.371429	0.4	1.07692	IR	0.972656	FALSE
HFD	2020-02-18	A125	7	1	Chow	FALSE	21.5	21.5556	1.00258	IR	0.9375	FALSE
HFD	2020-02-18	A125	7	1	Empty	FALSE	41.0741	42.7778	1.04148	IR	0.339844	FALSE
HFD	2020-02-18	A125	7	1	Jelly	FALSE	52	73.6667	1.41667	IR	1	FALSE
HFD	2020-02-18	A125	7	1	Rearing	FALSE	43.5185	46.7037	1.07319	IR	0.125	FALSE
HFD	2020-02-18	A125	7	1	Running	FALSE	52.9605	50.9718	0.962449	DR	0.0294373	TRUE
HFD	2020-02-18	A125	7	1	Stopping	FALSE	47.6971	48.0417	1.00722	IR	0.68196	FALSE
HFD	2020-02-18	A125	7	1	Trotting	FALSE	47.703	47.6121	0.998094	DR	0.644908	FALSE
HFD	2020-02-18	A125	7	1	TurnLeft	FALSE	49.7127	50.0035	1.00585	IR	0.878998	FALSE
HFD	2020-02-18	A125	7	1	TurnRight	FALSE	47.4368	48.2222	1.01656	IR	0.236693	FALSE
HFD	2020-02-18	A125	7	1	Walking	FALSE	37.7905	38.2952	1.01336	IR	0.817435	FALSE
HFD	2020-02-18	A125	7	2	Chow	FALSE	9	11.4444	1.2716	IR	0.3125	FALSE
HFD	2020-02-18	A125	7	2	Empty	FALSE	11.5185	11.9259	1.03537	IR	0.992188	FALSE
HFD	2020-02-18	A125	7	2	Jelly	FALSE	6.33333	15.6667	2.47368	IR	1	FALSE
HFD	2020-02-18	A125	7	2	Rearing	FALSE	12.1481	13.7407	1.1311	IR	0.351562	FALSE
HFD	2020-02-18	A125	7	2	Running	FALSE	11.7797	11.5706	0.982254	DR	0.0773816	FALSE
HFD	2020-02-18	A125	7	2	Stopping	FALSE	11.4915	11.2083	0.975363	DR	0.402781	FALSE
HFD	2020-02-18	A125	7	2	Trotting	FALSE	11.8364	11.1152	0.939068	DR	0.260362	FALSE
HFD	2020-02-18	A125	7	2	TurnLeft	FALSE	11.9539	12.4105	1.03819	IR	0.624799	FALSE
HFD	2020-02-18	A125	7	2	TurnRight	FALSE	12.0421	11.3142	0.939548	DR	0.0378156	TRUE
HFD	2020-02-18	A125	7	2	Walking	FALSE	10.4535	12.1238	1.15979	IR	0.043288	TRUE
HFD	2020-02-18	A125	8	2	Chow	FALSE	0	0.333333	#DIV/0!	IR	0.5	FALSE
HFD	2020-02-18	A125	8	2	Empty	FALSE	0.259259	0.0740741	0.285714	DR	1	FALSE
HFD	2020-02-18	A125	8	2	Jelly	FALSE	0	0	#DIV/0!	NaN	1	FALSE
HFD	2020-02-18	A125	8	2	Rearing	FALSE	0.111111	0	0	DR	1	FALSE
HFD	2020-02-18	A125	8	2	Running	FALSE	0.0960452	0.158192	1.64706	IR	0.279785	FALSE
HFD	2020-02-18	A125	8	2	Stopping	FALSE	0.159722	0.430556	2.69565	IR	0.00708008	TRUE
HFD	2020-02-18	A125	8	2	Trotting	FALSE	0.163636	0.266667	1.62963	IR	0.608398	FALSE
HFD	2020-02-18	A125	8	2	TurnLeft	FALSE	0.0807018	0.126316	1.56522	IR	0.620384	FALSE
HFD	2020-02-18	A125	8	2	TurnRight	FALSE	0.122605	0.114943	0.9375	DR	0.403128	FALSE
HFD	2020-02-18	A125	8	2	Walking	FALSE	0.219048	0.619048	2.82609	IR	0.046875	TRUE
HFD	2020-02-18	A127	1	1	Chow	FALSE	1.66667	3.33333	2	IR	1	FALSE
HFD	2020-02-18	A127	1	1	Empty	FALSE	NaN	NaN	#VALUE!	NaN	NaN	FALSE
HFD	2020-02-18	A127	1	1	Jelly	FALSE	1.11111	4.88889	4.4	IR	0.5	FALSE
HFD	2020-02-18	A127	1	1	Rearing	FALSE	1.76852	2.33333	1.31937	IR	0.0519453	FALSE
HFD	2020-02-18	A127	1	1	Running	FALSE	2.11111	1.71111	0.810526	DR	0.952515	FALSE
HFD	2020-02-18	A127	1	1	Stopping	FALSE	1.11111	1.76667	1.59	IR	0.0426561	TRUE
HFD	2020-02-18	A127	1	1	Trotting	FALSE	2.31481	2.64815	1.144	IR	1	FALSE
HFD	2020-02-18	A127	1	1	TurnLeft	FALSE	3.78431	4.31373	1.1399	IR	0.687118	FALSE
HFD	2020-02-18	A127	1	1	TurnRight	FALSE	2.38889	4.94444	2.06977	IR	0.0144668	TRUE
HFD	2020-02-18	A127	1	1	Walking	FALSE	0.984615	1.50256	1.52604	IR	0.00618915	TRUE
HFD	2020-02-18	A127	4	1	Chow	FALSE	0.333333	0	0	DR	1	FALSE
HFD	2020-02-18	A127	4	1	Empty	FALSE	0.415094	0.138365	0.333333	DR	0.00298895	TRUE
HFD	2020-02-18	A127	4	1	Jelly	FALSE	0.0555556	0.222222	4	IR	0.5	FALSE
HFD	2020-02-18	A127	4	1	Rearing	FALSE	0	0.166667	#DIV/0!	IR	1	FALSE
HFD	2020-02-18	A127	4	1	Running	FALSE	0.228571	0.190476	0.833333	DR	0.550333	FALSE
HFD	2020-02-18	A127	4	1	Stopping	FALSE	0.0933333	0.146667	1.57143	IR	0.545898	FALSE
HFD	2020-02-18	A127	4	1	Trotting	FALSE	0.394928	0.23913	0.605505	DR	0.211745	FALSE
HFD	2020-02-18	A127	4	1	TurnLeft	FALSE	0.219298	0.149123	0.68	DR	0.902954	FALSE
HFD	2020-02-18	A127	4	1	TurnRight	FALSE	0.22963	0.140741	0.612903	DR	0.66476	FALSE
HFD	2020-02-18	A127	4	1	Walking	FALSE	0.442308	0.25641	0.57971	DR	0.0370777	TRUE
HFD	2020-02-18	A127	4	2	Chow	FALSE	0	0	#DIV/0!	NaN	1	FALSE
HFD	2020-02-18	A127	4	2	Empty	FALSE	0.0251572	0.0188679	0.75	DR	1	FALSE
HFD	2020-02-18	A127	4	2	Jelly	FALSE	0	0	#DIV/0!	NaN	1	FALSE
HFD	2020-02-18	A127	4	2	Rearing	FALSE	0	0	#DIV/0!	NaN	1	FALSE
HFD	2020-02-18	A127	4	2	Running	FALSE	0.0238095	0	0	DR	0.0625	FALSE
HFD	2020-02-18	A127	4	2	Stopping	FALSE	0.08	0	0	DR	1	FALSE
HFD	2020-02-18	A127	4	2	Trotting	FALSE	0.0217391	0.0108696	0.5	DR	0.765625	FALSE
HFD	2020-02-18	A127	4	2	TurnLeft	FALSE	0	0.0175439	#DIV/0!	IR	0.5	FALSE
HFD	2020-02-18	A127	4	2	TurnRight	FALSE	0	0.0148148	#DIV/0!	IR	0.5	FALSE
HFD	2020-02-18	A127	4	2	Walking	FALSE	0.0833333	0.0320513	0.384615	DR	0.285156	FALSE
REG	2020-02-19	A117	3	1	Chow	FALSE	0.166667	0.333333	2	IR	1	FALSE
REG	2020-02-19	A117	3	1	Empty	FALSE	0.611111	0.5	0.818182	DR	0.6875	FALSE
REG	2020-02-19	A117	3	1	Jelly	FALSE	0.111111	0.111111	1	NaN	1	FALSE
REG	2020-02-19	A117	3	1	Rearing	FALSE	1.10938	1.21875	1.09859	IR	0.425857	FALSE
REG	2020-02-19	A117	3	1	Running	FALSE	0.281481	0.274074	0.973684	DR	0.999756	FALSE
REG	2020-02-19	A117	3	1	Stopping	FALSE	0.326241	0.297872	0.913043	DR	0.707211	FALSE
REG	2020-02-19	A117	3	1	Trotting	FALSE	0.903846	0.980769	1.08511	IR	0.890505	FALSE
REG	2020-02-19	A117	3	1	TurnLeft	FALSE	1.12745	1.41667	1.25652	IR	0.162185	FALSE
REG	2020-02-19	A117	3	1	TurnRight	FALSE	1.0473	0.873874	0.834409	DR	0.250032	FALSE
REG	2020-02-19	A117	3	1	Walking	FALSE	1.72549	2.0098	1.16477	IR	0.673086	FALSE
REG	2020-02-19	A117	3	2	Chow	FALSE	0.166667	0.5	3	IR	1	FALSE
REG	2020-02-19	A117	3	2	Empty	FALSE	0.138889	0.138889	1	NaN	1	FALSE
REG	2020-02-19	A117	3	2	Jelly	FALSE	0.555556	1.66667	3	IR	0.5	FALSE
REG	2020-02-19	A117	3	2	Rearing	FALSE	0.28125	0.197917	0.703704	DR	0.289028	FALSE
REG	2020-02-19	A117	3	2	Running	FALSE	0.340741	0.17037	0.5	DR	0.269371	FALSE
REG	2020-02-19	A117	3	2	Stopping	FALSE	0.184397	0.141844	0.769231	DR	0.486759	FALSE
REG	2020-02-19	A117	3	2	Trotting	FALSE	0.326923	0.147436	0.45098	DR	0.138652	FALSE
REG	2020-02-19	A117	3	2	TurnLeft	FALSE	0.251532	0.218137	0.867235	DR	0.470679	FALSE
REG	2020-02-19	A117	3	2	TurnRight	FALSE	0.202703	0.182432	0.9	DR	0.799164	FALSE
REG	2020-02-19	A117	3	2	Walking	FALSE	0.421569	0.27451	0.651163	DR	0.230153	FALSE
REG	2020-02-19	A117	4	1	Chow	FALSE	0.166667	0	0	DR	1	FALSE
REG	2020-02-19	A117	4	1	Empty	FALSE	0.222222	0.222222	1	NaN	1	FALSE
REG	2020-02-19	A117	4	1	Jelly	FALSE	5	15.7778	3.15556	IR	0.25	FALSE
REG	2020-02-19	A117	4	1	Rearing	FALSE	0.557292	0.208333	0.373832	DR	0.0523289	FALSE
REG	2020-02-19	A117	4	1	Running	FALSE	1.03704	0.496296	0.478571	DR	0.722069	FALSE
REG	2020-02-19	A117	4	1	Stopping	FALSE	0.503546	0.510638	1.01408	IR	0.860752	FALSE
REG	2020-02-19	A117	4	1	Trotting	FALSE	0.788462	0.397436	0.504065	DR	0.964759	FALSE
REG	2020-02-19	A117	4	1	TurnLeft	FALSE	0.664216	0.509804	0.767528	DR	0.952898	FALSE
REG	2020-02-19	A117	4	1	TurnRight	FALSE	0.459459	0.328829	0.715686	DR	0.870433	FALSE
REG	2020-02-19	A117	4	1	Walking	FALSE	1.73529	0.431373	0.248588	DR	0.0165437	TRUE
REG	2020-02-19	A117	7	2	Chow	FALSE	4.16667	18.3333	4.4	IR	0.5	FALSE
REG	2020-02-19	A117	7	2	Empty	FALSE	16.3333	14.9167	0.913265	DR	0.435059	FALSE
REG	2020-02-19	A117	7	2	Jelly	FALSE	17	20.8889	1.22876	IR	1	FALSE
REG	2020-02-19	A117	7	2	Rearing	FALSE	10.6354	11.7604	1.10578	IR	0.157995	FALSE
REG	2020-02-19	A117	7	2	Running	FALSE	14.0593	15.3185	1.08957	IR	0.224761	FALSE
REG	2020-02-19	A117	7	2	Stopping	FALSE	14.6596	14.1844	0.967586	DR	0.638382	FALSE
REG	2020-02-19	A117	7	2	Trotting	FALSE	11.3141	13.3397	1.17904	IR	0.0373982	TRUE
REG	2020-02-19	A117	7	2	TurnLeft	FALSE	12.4586	12.2549	0.983647	DR	0.541418	FALSE
REG	2020-02-19	A117	7	2	TurnRight	FALSE	11.8108	12.5248	1.06045	IR	0.205189	FALSE
REG	2020-02-19	A117	7	2	Walking	FALSE	9.09804	9.77451	1.07435	IR	0.255181	FALSE
REG	2020-02-19	A117	8	1	Chow	FALSE	0	0.833333	#DIV/0!	IR	0.5	FALSE
REG	2020-02-19	A117	8	1	Empty	FALSE	1.91667	2.16667	1.13043	IR	0.814941	FALSE
REG	2020-02-19	A117	8	1	Jelly	FALSE	3.66667	3.33333	0.909091	DR	1	FALSE
REG	2020-02-19	A117	8	1	Rearing	FALSE	0.989583	0.932292	0.942105	DR	0.708143	FALSE
REG	2020-02-19	A117	8	1	Running	FALSE	1.22963	1.38519	1.12651	IR	0.343737	FALSE
REG	2020-02-19	A117	8	1	Stopping	FALSE	1.29078	1.31206	1.01648	IR	0.643396	FALSE
REG	2020-02-19	A117	8	1	Trotting	FALSE	1.36538	1.23718	0.906103	DR	0.437433	FALSE
REG	2020-02-19	A117	8	1	TurnLeft	FALSE	1.18627	1.12255	0.946281	DR	0.287228	FALSE
REG	2020-02-19	A117	8	1	TurnRight	FALSE	1.0991	1.24324	1.13115	IR	0.161997	FALSE
REG	2020-02-19	A117	8	1	Walking	FALSE	0.901961	0.803922	0.891304	DR	0.793785	FALSE
REG	2020-02-19	A117	8	2	Chow	FALSE	1.16667	1.5	1.28571	IR	1	FALSE
REG	2020-02-19	A117	8	2	Empty	FALSE	0.555556	0.888889	1.6	IR	0.8125	FALSE
REG	2020-02-19	A117	8	2	Jelly	FALSE	0	0	#DIV/0!	NaN	1	FALSE
REG	2020-02-19	A117	8	2	Rearing	FALSE	1.26042	1.22917	0.975207	DR	0.736305	FALSE
REG	2020-02-19	A117	8	2	Running	FALSE	0.244444	0.296296	1.21212	IR	0.545898	FALSE
REG	2020-02-19	A117	8	2	Stopping	FALSE	0.609929	0.574468	0.94186	DR	0.625244	FALSE
REG	2020-02-19	A117	8	2	Trotting	FALSE	0.692308	0.903846	1.30556	IR	0.086162	FALSE
REG	2020-02-19	A117	8	2	TurnLeft	FALSE	0.811275	0.892157	1.0997	IR	0.621218	FALSE
REG	2020-02-19	A117	8	2	TurnRight	FALSE	0.786036	0.792793	1.0086	IR	0.908721	FALSE
REG	2020-02-19	A117	8	2	Walking	FALSE	1.37255	1.45098	1.05714	IR	0.637121	FALSE
HFD	2020-02-20	A103	2	1	Chow	FALSE	0.333333	0.166667	0.5	DR	0.5	FALSE
HFD	2020-02-20	A103	2	1	Empty	FALSE	0.373984	0.479675	1.28261	IR	0.51858	FALSE
HFD	2020-02-20	A103	2	1	Jelly	FALSE	0.541667	0.833333	1.53846	IR	0.5	FALSE
HFD	2020-02-20	A103	2	1	Rearing	FALSE	0.503876	0.410853	0.815385	DR	0.281166	FALSE
HFD	2020-02-20	A103	2	1	Running	FALSE	0.490421	0.501916	1.02344	IR	0.836061	FALSE
HFD	2020-02-20	A103	2	1	Stopping	FALSE	0.389831	0.516949	1.32609	IR	0.0156092	TRUE
HFD	2020-02-20	A103	2	1	Trotting	FALSE	0.516949	0.454802	0.879781	DR	0.146693	FALSE
HFD	2020-02-20	A103	2	1	TurnLeft	FALSE	0.666667	0.714286	1.07143	IR	1	FALSE
HFD	2020-02-20	A103	2	1	TurnRight	FALSE	0.333333	0.166667	0.5	DR	1	FALSE
HFD	2020-02-20	A103	2	1	Walking	FALSE	0.438017	0.396694	0.90566	DR	0.145102	FALSE
HFD	2020-02-20	A103	3	1	Chow	FALSE	3.55556	2.16667	0.609375	DR	0.34375	FALSE
HFD	2020-02-20	A103	3	1	Empty	FALSE	2.07317	1.66667	0.803922	DR	0.156317	FALSE
HFD	2020-02-20	A103	3	1	Jelly	FALSE	1.00804	1.16667	1.15736	IR	0.796875	FALSE
HFD	2020-02-20	A103	3	1	Rearing	FALSE	2.55039	2.34884	0.920973	DR	0.320172	FALSE
HFD	2020-02-20	A103	3	1	Running	FALSE	2.21839	1.90421	0.858377	DR	0.0773761	FALSE
HFD	2020-02-20	A103	3	1	Stopping	FALSE	2.15819	2.54802	1.18063	IR	0.104763	FALSE
HFD	2020-02-20	A103	3	1	Trotting	FALSE	2.26271	2.4209	1.06991	IR	0.168528	FALSE
HFD	2020-02-20	A103	3	1	TurnLeft	FALSE	1.33333	0.952381	0.714286	DR	0.71875	FALSE
HFD	2020-02-20	A103	3	1	TurnRight	FALSE	0.833333	3.66667	4.4	IR	1	FALSE
HFD	2020-02-20	A103	3	1	Walking	FALSE	1.98347	2.2562	1.1375	IR	0.163558	FALSE
HFD	2020-02-20	A103	4	1	Chow	FALSE	0.444444	0.555556	1.25	IR	1	FALSE
HFD	2020-02-20	A103	4	1	Empty	FALSE	0.715447	0.98374	1.375	IR	0.101184	FALSE
HFD	2020-02-20	A103	4	1	Jelly	FALSE	0.974415	0.666667	0.684171	DR	0.5	FALSE
HFD	2020-02-20	A103	4	1	Rearing	FALSE	1.22093	0.96124	0.787302	DR	0.0355872	TRUE
HFD	2020-02-20	A103	4	1	Running	FALSE	0.846743	0.827586	0.977376	DR	0.945781	FALSE
HFD	2020-02-20	A103	4	1	Stopping	FALSE	0.980226	1.0565	1.07781	IR	0.330453	FALSE
HFD	2020-02-20	A103	4	1	Trotting	FALSE	0.79096	0.725989	0.917857	DR	0.982118	FALSE
HFD	2020-02-20	A103	4	1	TurnLeft	FALSE	0.333333	0.428571	1.28571	IR	0.78125	FALSE
HFD	2020-02-20	A103	4	1	TurnRight	FALSE	1	0.666667	0.666667	DR	1	FALSE
HFD	2020-02-20	A103	4	1	Walking	FALSE	0.972452	0.958678	0.985836	DR	0.65295	FALSE
HFD	2020-02-20	A103	4	2	Chow	FALSE	10.3333	16.2222	1.56989	IR	0.03125	TRUE
HFD	2020-02-20	A103	4	2	Empty	FALSE	13.4715	12.626	0.937236	DR	0.102184	FALSE
HFD	2020-02-20	A103	4	2	Jelly	FALSE	15.4993	16.7917	1.08338	IR	0.6875	FALSE
HFD	2020-02-20	A103	4	2	Rearing	FALSE	12.8992	12.9186	1.0015	IR	0.971003	FALSE
HFD	2020-02-20	A103	4	2	Running	FALSE	12.364	12.1916	0.986055	DR	0.647448	FALSE
HFD	2020-02-20	A103	4	2	Stopping	FALSE	12.3107	12.5565	1.01996	IR	0.899811	FALSE
HFD	2020-02-20	A103	4	2	Trotting	FALSE	12.2062	12.161	0.996297	DR	0.800509	FALSE
HFD	2020-02-20	A103	4	2	TurnLeft	FALSE	10.0476	11.6667	1.16114	IR	0.34375	FALSE
HFD	2020-02-20	A103	4	2	TurnRight	FALSE	11.3333	13.1667	1.16176	IR	1	FALSE
HFD	2020-02-20	A103	4	2	Walking	FALSE	12.3278	12.3416	1.00112	IR	0.959851	FALSE
HFD	2020-02-20	A103	7	1	Chow	FALSE	29	38.3333	1.32184	IR	0.03125	TRUE
HFD	2020-02-20	A103	7	1	Empty	FALSE	36.8293	37.4959	1.0181	IR	0.443394	FALSE
HFD	2020-02-20	A103	7	1	Jelly	FALSE	35.7317	32.0417	0.896729	DR	0.09375	FALSE
HFD	2020-02-20	A103	7	1	Rearing	FALSE	36.3643	36.4729	1.00298	IR	0.959801	FALSE
HFD	2020-02-20	A103	7	1	Running	FALSE	36.5172	37.6973	1.03232	IR	0.120518	FALSE
HFD	2020-02-20	A103	7	1	Stopping	FALSE	36.5395	36.8333	1.00804	IR	0.443358	FALSE
HFD	2020-02-20	A103	7	1	Trotting	FALSE	36.7345	37.7853	1.02861	IR	0.0804728	FALSE
HFD	2020-02-20	A103	7	1	TurnLeft	FALSE	36.8571	38.1905	1.03618	IR	0.375	FALSE
HFD	2020-02-20	A103	7	1	TurnRight	FALSE	36.1667	42.8333	1.18433	IR	0.5	FALSE
HFD	2020-02-20	A103	7	1	walking	FALSE	NaN	NaN	#VALUE!	NaN	NaN	FALSE
HFD	2020-02-20	A125	2	1	Chow	FALSE	0.111111	0.037037	0.333333	DR	1	FALSE
HFD	2020-02-20	A125	2	1	Empty	FALSE	0.833333	0.333333	0.4	DR	0.5	FALSE
HFD	2020-02-20	A125	2	1	Jelly	FALSE	1.25	0.166667	0.133333	DR	0.125	FALSE
HFD	2020-02-20	A125	2	1	Rearing	FALSE	0	0.166667	#DIV/0!	IR	1	FALSE
HFD	2020-02-20	A125	2	1	Running	FALSE	0.185185	0	0	DR	0.125	FALSE
HFD	2020-02-20	A125	2	1	Stopping	FALSE	0.214286	0.333333	1.55556	IR	0.574219	FALSE
HFD	2020-02-20	A125	2	1	Trotting	FALSE	0.126984	0.15873	1.25	IR	0.574219	FALSE
HFD	2020-02-20	A125	2	1	TurnLeft	FALSE	0.210145	0.188406	0.896552	DR	0.743963	FALSE
HFD	2020-02-20	A125	2	1	TurnRight	FALSE	0.222222	0.183007	0.823529	DR	0.363496	FALSE
HFD	2020-02-20	A125	2	1	Walking	FALSE	0.315789	0.22807	0.722222	DR	0.169378	FALSE
HFD	2020-02-20	A125	5	2	Chow	FALSE	1.07407	0.62963	0.586207	DR	0.078125	FALSE
HFD	2020-02-20	A125	5	2	Empty	FALSE	1.83333	0.333333	0.181818	DR	0.5	FALSE
HFD	2020-02-20	A125	5	2	Jelly	FALSE	1.5	0.916667	0.611111	DR	0.625	FALSE
HFD	2020-02-20	A125	5	2	Rearing	FALSE	1.16667	1.16667	1	IR	1	FALSE
HFD	2020-02-20	A125	5	2	Running	FALSE	0.962963	0.888889	0.923077	DR	0.890625	FALSE
HFD	2020-02-20	A125	5	2	Stopping	FALSE	0.690476	0.761905	1.10345	IR	1	FALSE
HFD	2020-02-20	A125	5	2	Trotting	FALSE	0.987527	0.904762	0.91619	DR	0.613704	FALSE
HFD	2020-02-20	A125	5	2	TurnLeft	FALSE	0.891304	0.942029	1.05691	IR	0.703598	FALSE
HFD	2020-02-20	A125	5	2	TurnRight	FALSE	0.717319	0.96732	1.34852	IR	0.00815328	TRUE
HFD	2020-02-20	A125	5	2	Walking	FALSE	0.399121	0.675439	1.69231	IR	0.0162639	TRUE
REG	2020-02-21	A133	1	2	Chow	FALSE	0.666667	0.333333	0.5	DR	1	FALSE
REG	2020-02-21	A133	1	2	Empty	FALSE	1.7619	2.33333	1.32432	IR	0.40625	FALSE
REG	2020-02-21	A133	1	2	Jelly	FALSE	1.7619	5.28571	3	IR	0.000244141	TRUE
REG	2020-02-21	A133	1	2	Rearing	FALSE	3.75253	2.78788	0.742934	DR	0.460762	FALSE
REG	2020-02-21	A133	1	2	Running	FALSE	1.73958	1.56548	0.899915	DR	0.549058	FALSE
REG	2020-02-21	A133	1	2	Stopping	FALSE	2.14815	1.95556	0.910345	DR	0.851041	FALSE
REG	2020-02-21	A133	1	2	Trotting	FALSE	1.87143	1.62857	0.870229	DR	0.825538	FALSE
REG	2020-02-21	A133	1	2	TurnLeft	FALSE	1.70809	2.27416	1.33141	IR	0.861486	FALSE
REG	2020-02-21	A133	1	2	TurnRight	FALSE	2.09375	2.10833	1.00697	IR	0.998314	FALSE
REG	2020-02-21	A133	1	2	Walking	FALSE	3.29808	1.98611	0.602203	DR	0.0259781	TRUE
REG	2020-02-21	A133	1	3	Chow	FALSE	1	1	1	NaN	1	FALSE
REG	2020-02-21	A133	1	3	Empty	FALSE	1.19048	1.38095	1.16	IR	0.46875	FALSE
REG	2020-02-21	A133	1	3	Jelly	FALSE	0.785714	1.7619	2.24242	IR	0.00292969	TRUE
REG	2020-02-21	A133	1	3	Rearing	FALSE	1.17172	1.15152	0.982759	DR	0.910607	FALSE
REG	2020-02-21	A133	1	3	Running	FALSE	1.02753	0.97619	0.950037	DR	0.69691	FALSE
REG	2020-02-21	A133	1	3	Stopping	FALSE	1.08889	1.06667	0.979592	DR	0.969475	FALSE
REG	2020-02-21	A133	1	3	Trotting	FALSE	1.08095	1.02381	0.947137	DR	0.53458	FALSE
REG	2020-02-21	A133	1	3	TurnLeft	FALSE	1.08876	1.10454	1.01449	IR	0.84694	FALSE
REG	2020-02-21	A133	1	3	TurnRight	FALSE	1.15208	1.05	0.911392	DR	0.140006	FALSE
REG	2020-02-21	A133	1	3	Walking	FALSE	1.11752	0.916667	0.820269	DR	0.441323	FALSE
REG	2020-02-21	A133	2	2	Chow	FALSE	0	0.666667	#DIV/0!	IR	1	FALSE
REG	2020-02-21	A133	2	2	Empty	FALSE	0	0.0952381	#DIV/0!	IR	0.5	FALSE
REG	2020-02-21	A133	2	2	Jelly	FALSE	0.904762	3.04762	3.36842	IR	0.0136719	TRUE
REG	2020-02-21	A133	2	2	Rearing	FALSE	0.671717	0.29798	0.443609	DR	0.00870792	TRUE
REG	2020-02-21	A133	2	2	Running	FALSE	0.178571	0.178571	1	NaN	0.421445	FALSE
REG	2020-02-21	A133	2	2	Stopping	FALSE	1.01481	1.37037	1.35036	IR	0.827323	FALSE
REG	2020-02-21	A133	2	2	Trotting	FALSE	0.714286	0.404762	0.566667	DR	0.00631305	TRUE
REG	2020-02-21	A133	2	2	TurnLeft	FALSE	0.362919	0.60355	1.66304	IR	0.414748	FALSE
REG	2020-02-21	A133	2	2	TurnRight	FALSE	0.604167	0.375	0.62069	DR	0.124675	FALSE
REG	2020-02-21	A133	2	2	Walking	FALSE	1.34722	2.125	1.57732	IR	0.820923	FALSE
REG	2020-02-21	A133	4	1	Chow	FALSE	22.3333	25	1.1194	IR	1	FALSE
REG	2020-02-21	A133	4	1	Empty	FALSE	27.7619	30.9524	1.11492	IR	0.15625	FALSE
REG	2020-02-21	A133	4	1	Jelly	FALSE	34.7857	50.7857	1.45996	IR	0.00012207	TRUE
REG	2020-02-21	A133	4	1	Rearing	FALSE	28.096	27.9141	0.993529	DR	0.716581	FALSE
REG	2020-02-21	A133	4	1	Running	FALSE	30.9829	30.3155	0.978459	DR	0.483878	FALSE
REG	2020-02-21	A133	4	1	Stopping	FALSE	31.1852	29.5111	0.946318	DR	0.117871	FALSE
REG	2020-02-21	A133	4	1	Trotting	FALSE	28.7667	28.481	0.990068	DR	0.563509	FALSE
REG	2020-02-21	A133	4	1	TurnLeft	FALSE	27.8915	27.9191	1.00099	IR	0.976197	FALSE
REG	2020-02-21	A133	4	1	TurnRight	FALSE	27.4667	27.6229	1.00569	IR	0.618332	FALSE
REG	2020-02-21	A133	4	1	Walking	FALSE	38.6036	33.4583	0.866716	DR	0.0191122	TRUE
REG	2020-02-21	A133	5	1	Chow	FALSE	0	0.333333	#DIV/0!	IR	1	FALSE
REG	2020-02-21	A133	5	1	Empty	FALSE	2.66667	1.95238	0.732143	DR	0.3125	FALSE
REG	2020-02-21	A133	5	1	Jelly	FALSE	1.35714	1.2619	0.929825	DR	0.741943	FALSE
REG	2020-02-21	A133	5	1	Rearing	FALSE	0.979798	0.853535	0.871134	DR	0.640067	FALSE
REG	2020-02-21	A133	5	1	Running	FALSE	1.30283	1.65476	1.27013	IR	0.249647	FALSE
REG	2020-02-21	A133	5	1	Stopping	FALSE	1.54074	1.57778	1.02404	IR	0.517444	FALSE
REG	2020-02-21	A133	5	1	Trotting	FALSE	0.861905	1.28095	1.48619	IR	0.0296493	TRUE
REG	2020-02-21	A133	5	1	TurnLeft	FALSE	0.986193	0.852071	0.864	DR	0.249147	FALSE
REG	2020-02-21	A133	5	1	TurnRight	FALSE	0.7125	0.83125	1.16667	IR	0.324834	FALSE
REG	2020-02-21	A133	5	1	Walking	FALSE	1.28419	2.25	1.75208	IR	0.0346496	TRUE
REG	2020-02-21	A133	7	1	Chow	FALSE	2.33333	4.33333	1.85714	IR	1	FALSE
REG	2020-02-21	A133	7	1	Empty	FALSE	2.61905	2.33333	0.890909	DR	0.703125	FALSE
REG	2020-02-21	A133	7	1	Jelly	FALSE	3.2381	3.5	1.08088	IR	0.641113	FALSE
REG	2020-02-21	A133	7	1	Rearing	FALSE	3.13636	3.14646	1.00322	IR	0.977531	FALSE
REG	2020-02-21	A133	7	1	Running	FALSE	3.17039	3.14286	0.991317	DR	0.917513	FALSE
REG	2020-02-21	A133	7	1	Stopping	FALSE	2.88889	3.13333	1.08462	IR	0.559341	FALSE
REG	2020-02-21	A133	7	1	Trotting	FALSE	3.0619	3.1619	1.03266	IR	0.941156	FALSE
REG	2020-02-21	A133	7	1	TurnLeft	FALSE	2.93294	3.18146	1.08473	IR	0.0287547	TRUE
REG	2020-02-21	A133	7	1	TurnRight	FALSE	3.02083	3.17292	1.05034	IR	0.18804	FALSE
REG	2020-02-21	A133	7	1	Walking	FALSE	3.03311	3.26389	1.07609	IR	0.625654	FALSE
HFD	2020-02-24	A101	1	1	Chow	FALSE	8.26667	7.93333	0.959677	DR	0.976562	FALSE
HFD	2020-02-24	A101	1	1	Empty	FALSE	7.74359	7.82051	1.00993	IR	0.721623	FALSE
HFD	2020-02-24	A101	1	1	Jelly	FALSE	8.20833	7.41667	0.903553	DR	0.773438	FALSE
HFD	2020-02-24	A101	1	1	Rearing	FALSE	7.55556	7.11111	0.941176	DR	0.625	FALSE
HFD	2020-02-24	A101	1	1	Running	FALSE	7.27823	7.60215	1.04451	IR	0.698141	FALSE
HFD	2020-02-24	A101	1	1	Stopping	FALSE	7.25818	7.37931	1.01669	IR	0.779608	FALSE
HFD	2020-02-24	A101	1	1	Trotting	FALSE	7.80657	7.92982	1.01579	IR	0.897099	FALSE
HFD	2020-02-24	A101	1	1	TurnLeft	FALSE	7.02857	8.02857	1.14228	IR	0.0785696	FALSE
HFD	2020-02-24	A101	1	1	TurnRight	FALSE	7.51961	7.71569	1.02608	IR	0.431062	FALSE
HFD	2020-02-24	A101	1	1	Walking	FALSE	7.50613	7.81667	1.04137	IR	0.611181	FALSE
HFD	2020-02-24	A101	2	1	Chow	FALSE	4	4	1	NaN	0.996094	FALSE
HFD	2020-02-24	A101	2	1	Empty	FALSE	3.89744	3.65385	0.9375	DR	0.370254	FALSE
HFD	2020-02-24	A101	2	1	Jelly	FALSE	2.25	3.125	1.38889	IR	0.0234375	TRUE
HFD	2020-02-24	A101	2	1	Rearing	FALSE	3.22222	2.61111	0.810345	DR	0.4375	FALSE
HFD	2020-02-24	A101	2	1	Running	FALSE	2.94221	3.19355	1.08543	IR	0.607117	FALSE
HFD	2020-02-24	A101	2	1	Stopping	FALSE	2.99205	3.32184	1.11022	IR	0.543722	FALSE
HFD	2020-02-24	A101	2	1	Trotting	FALSE	3.30679	3.32164	1.00449	IR	0.873	FALSE
HFD	2020-02-24	A101	2	1	TurnLeft	FALSE	2.97143	3.21905	1.08333	IR	0.801851	FALSE
HFD	2020-02-24	A101	2	1	TurnRight	FALSE	2.9902	3.2451	1.08525	IR	0.315782	FALSE
HFD	2020-02-24	A101	2	1	Walking	FALSE	3.32672	3.59167	1.07964	IR	0.565294	FALSE
HFD	2020-02-24	A101	2	2	Chow	FALSE	5.3	6.6	1.24528	IR	0.101562	FALSE
HFD	2020-02-24	A101	2	2	Empty	FALSE	4.70513	5.01282	1.0654	IR	0.294488	FALSE
HFD	2020-02-24	A101	2	2	Jelly	FALSE	4.5	4.75	1.05556	IR	0.53125	FALSE
HFD	2020-02-24	A101	2	2	Rearing	FALSE	4.33333	4.44444	1.02564	IR	0.9375	FALSE
HFD	2020-02-24	A101	2	2	Running	FALSE	4.83133	4.86022	1.00598	IR	0.974055	FALSE
HFD	2020-02-24	A101	2	2	Stopping	FALSE	4.50664	4.63218	1.02786	IR	0.484592	FALSE
HFD	2020-02-24	A101	2	2	Trotting	FALSE	4.53667	4.72515	1.04155	IR	0.501361	FALSE
HFD	2020-02-24	A101	2	2	TurnLeft	FALSE	4.92111	5.26667	1.07022	IR	0.302789	FALSE
HFD	2020-02-24	A101	2	2	TurnRight	FALSE	4.48039	5	1.11597	IR	0.0755772	FALSE
HFD	2020-02-24	A101	2	2	Walking	FALSE	4.72059	4.4	0.932087	DR	0.419863	FALSE
HFD	2020-02-24	A101	6	2	Chow	FALSE	24.4667	25.5	1.04223	IR	0.181641	FALSE
HFD	2020-02-24	A101	6	2	Empty	FALSE	24.0897	24.7564	1.02767	IR	0.445803	FALSE
HFD	2020-02-24	A101	6	2	Jelly	FALSE	NaN	NaN	#VALUE!	NaN	NaN	FALSE
HFD	2020-02-24	A101	6	2	Rearing	FALSE	24.8333	23.7222	0.955257	DR	0.75	FALSE
HFD	2020-02-24	A101	6	2	Running	FALSE	23.0155	23.3656	1.01521	IR	0.820889	FALSE
HFD	2020-02-24	A101	6	2	Stopping	FALSE	23.0336	23.4598	1.0185	IR	0.952094	FALSE
HFD	2020-02-24	A101	6	2	Trotting	FALSE	22.2542	22.2047	0.997776	DR	0.635975	FALSE
HFD	2020-02-24	A101	6	2	TurnLeft	FALSE	23.0817	24.0286	1.04102	IR	0.301687	FALSE
HFD	2020-02-24	A101	6	2	TurnRight	FALSE	23.7941	23.549	0.989699	DR	0.753695	FALSE
HFD	2020-02-24	A101	6	2	Walking	FALSE	22.4958	22.75	1.0113	IR	0.989271	FALSE
REG	2020-02-25	A133	5	2	Chow	FALSE	0	0.333333	#DIV/0!	IR	0.5	FALSE
REG	2020-02-25	A133	5	2	Empty	FALSE	0.666667	3.26667	4.9	IR	0.0625	FALSE
REG	2020-02-25	A133	5	2	Jelly	FALSE	4.90476	5.66667	1.15534	IR	0.4375	FALSE
REG	2020-02-25	A133	5	2	Rearing	FALSE	2	1.92157	0.960784	DR	0.95772	FALSE
REG	2020-02-25	A133	5	2	Running	FALSE	2.0813	2.12195	1.01953	IR	0.988396	FALSE
REG	2020-02-25	A133	5	2	Stopping	FALSE	3	3.23656	1.07885	IR	0.687851	FALSE
REG	2020-02-25	A133	5	2	Trotting	FALSE	1.89831	1.9322	1.01786	IR	0.930548	FALSE
REG	2020-02-25	A133	5	2	TurnLeft	FALSE	1.87902	1.89759	1.00989	IR	0.736056	FALSE
REG	2020-02-25	A133	5	2	TurnRight	FALSE	2.04708	2.16761	1.05888	IR	0.51285	FALSE
REG	2020-02-25	A133	5	2	Walking	FALSE	2.42857	3.2381	1.33333	IR	0.224854	FALSE
REG	2020-02-25	A133	5	3	Chow	FALSE	0	0	#DIV/0!	NaN	1	FALSE
REG	2020-02-25	A133	5	3	Empty	FALSE	0.0666667	0.266667	4	IR	0.5	FALSE
REG	2020-02-25	A133	5	3	Jelly	FALSE	0.428571	0.333333	0.777778	DR	0.75	FALSE
REG	2020-02-25	A133	5	3	Rearing	FALSE	0.0980392	0.156863	1.6	IR	0.46484	FALSE
REG	2020-02-25	A133	5	3	Running	FALSE	0.146341	0.178862	1.22222	IR	0.623779	FALSE
REG	2020-02-25	A133	5	3	Stopping	FALSE	0.225806	0.16129	0.714286	DR	0.620728	FALSE
REG	2020-02-25	A133	5	3	Trotting	FALSE	0.163842	0.141243	0.862069	DR	0.71358	FALSE
REG	2020-02-25	A133	5	3	TurnLeft	FALSE	0.11245	0.166667	1.48214	IR	0.0812773	FALSE
REG	2020-02-25	A133	5	3	TurnRight	FALSE	0.131827	0.13936	1.05714	IR	0.910253	FALSE
REG	2020-02-25	A133	5	3	Walking	FALSE	0.428571	0.238095	0.555556	DR	0.214844	FALSE
REG	2020-02-25	A133	6	1	Chow	FALSE	4.33333	9.83333	2.26923	IR	0.5	FALSE
REG	2020-02-25	A133	6	1	Empty	FALSE	11.6	11.8	1.01724	IR	1	FALSE
REG	2020-02-25	A133	6	1	Jelly	FALSE	14.1429	19.6667	1.39057	IR	0.015625	TRUE
REG	2020-02-25	A133	6	1	Rearing	FALSE	10.6471	10.3529	0.972376	DR	0.206353	FALSE
REG	2020-02-25	A133	6	1	Running	FALSE	12.7236	12.7154	0.999361	DR	0.507155	FALSE
REG	2020-02-25	A133	6	1	Stopping	FALSE	12.0108	12.3333	1.02686	IR	0.906343	FALSE
REG	2020-02-25	A133	6	1	Trotting	FALSE	12.1356	11.3842	0.938082	DR	0.0397744	TRUE
REG	2020-02-25	A133	6	1	TurnLeft	FALSE	11.7053	11.5462	0.986405	DR	0.583617	FALSE
REG	2020-02-25	A133	6	1	TurnRight	FALSE	11.5047	11.3239	0.984285	DR	0.324218	FALSE
REG	2020-02-25	A133	6	1	Walking	FALSE	13.7381	12.5	0.909879	DR	0.138672	FALSE
REG	2020-02-25	A133	7	1	Chow	FALSE	1.83333	5.16667	2.81818	IR	0.5	FALSE
REG	2020-02-25	A133	7	1	Empty	FALSE	2.53333	2.13333	0.842105	DR	0.75	FALSE
REG	2020-02-25	A133	7	1	Jelly	FALSE	1	4.95238	4.95238	IR	0.015625	TRUE
REG	2020-02-25	A133	7	1	Rearing	FALSE	3.55556	3.19608	0.898897	DR	0.160482	FALSE
REG	2020-02-25	A133	7	1	Running	FALSE	2.8374	2.6748	0.942693	DR	0.795544	FALSE
REG	2020-02-25	A133	7	1	Stopping	FALSE	3.22581	2.54839	0.79	DR	0.0920994	FALSE
REG	2020-02-25	A133	7	1	Trotting	FALSE	3.0339	2.67797	0.882682	DR	0.332925	FALSE
REG	2020-02-25	A133	7	1	TurnLeft	FALSE	2.85141	2.59438	0.909859	DR	0.256639	FALSE
REG	2020-02-25	A133	7	1	TurnRight	FALSE	2.94162	2.65348	0.902049	DR	0.0304752	TRUE
REG	2020-02-25	A133	7	1	Walking	FALSE	4.2619	2.83333	0.664804	DR	0.0515137	FALSE
REG	2020-02-25	A133	7	2	Chow	FALSE	9.16667	19.1667	2.09091	IR	1	FALSE
REG	2020-02-25	A133	7	2	Empty	FALSE	17.6	15.6667	0.890152	DR	0.625	FALSE
REG	2020-02-25	A133	7	2	Jelly	FALSE	14.7619	16.5238	1.11935	IR	0.3125	FALSE
REG	2020-02-25	A133	7	2	Rearing	FALSE	15.3791	15.9281	1.0357	IR	0.202677	FALSE
REG	2020-02-25	A133	7	2	Running	FALSE	15.5285	15.9024	1.02408	IR	0.622219	FALSE
REG	2020-02-25	A133	7	2	Stopping	FALSE	14.7527	15.4086	1.04446	IR	0.474089	FALSE
REG	2020-02-25	A133	7	2	Trotting	FALSE	16.0734	15.9718	0.993673	DR	0.941333	FALSE
REG	2020-02-25	A133	7	2	TurnLeft	FALSE	15.008	15.6647	1.04375	IR	0.0604214	FALSE
REG	2020-02-25	A133	7	2	TurnRight	FALSE	15.3126	15.4313	1.00775	IR	0.429829	FALSE
REG	2020-02-25	A133	7	2	Walking	FALSE	16.3571	14.881	0.909753	DR	0.198975	FALSE
REG	2021-08-24	B185	8	2	Chow	FALSE	0.102564	0.0512821	0.5	DR	0.5	FALSE
REG	2021-08-24	B185	8	2	Empty	FALSE	0	0	#DIV/0!	NaN	1	FALSE
REG	2021-08-24	B185	8	2	Jelly	FALSE	0	5.05556	#DIV/0!	IR	0.0625	FALSE
REG	2021-08-24	B185	8	2	Rearing	FALSE	0.104167	0.145833	1.4	IR	1	FALSE
REG	2021-08-24	B185	8	2	Running	FALSE	0.630631	0.0990991	0.157143	DR	0.180188	FALSE
REG	2021-08-24	B185	8	2	Stopping	FALSE	0.0974359	0.205128	2.10526	IR	0.857063	FALSE
REG	2021-08-24	B185	8	2	Trotting	FALSE	1.62857	0.728571	0.447368	DR	0.262322	FALSE
REG	2021-08-24	B185	8	2	TurnLeft	FALSE	0.380952	0.245614	0.644737	DR	0.812579	FALSE
REG	2021-08-24	B185	8	2	TurnRight	FALSE	0.117048	0.150127	1.28261	IR	0.325471	FALSE
REG	2021-08-24	B185	8	2	Walking	FALSE	0.0333333	0	0	DR	1	FALSE
REG	2021-08-26	B189	3	1	Chow	FALSE	6.8125	7.5625	1.11009	IR	0.0837402	FALSE
REG	2021-08-26	B189	3	1	Empty	FALSE	4.41667	4	0.90566	DR	1	FALSE
REG	2021-08-26	B189	3	1	Jelly	FALSE	4.61905	6.11905	1.32474	IR	0.0332031	TRUE
REG	2021-08-26	B189	3	1	Rearing	FALSE	5.9	5.26667	0.892655	DR	0.210938	FALSE
REG	2021-08-26	B189	3	1	Running	FALSE	5.37387	5.57207	1.03688	IR	0.353127	FALSE
REG	2021-08-26	B189	3	1	Stopping	FALSE	5.92591	6.12346	1.03334	IR	0.478607	FALSE
REG	2021-08-26	B189	3	1	Trotting	FALSE	6.00538	6.08065	1.01253	IR	0.957794	FALSE
REG	2021-08-26	B189	3	1	TurnLeft	FALSE	5.85219	5.47425	0.935419	DR	0.0255123	TRUE
REG	2021-08-26	B189	3	1	TurnRight	FALSE	5.95377	5.6618	0.95096	DR	0.19511	FALSE
REG	2021-08-26	B189	3	1	Walking	FALSE	5.57143	5.90476	1.05983	IR	0.453448	FALSE
REG	2021-08-26	B189	3	2	Chow	FALSE	0	0.0625	#DIV/0!	IR	0.25	FALSE
REG	2021-08-26	B189	3	2	Empty	FALSE	4.83333	4.75	0.982759	DR	0.75	FALSE
REG	2021-08-26	B189	3	2	Jelly	FALSE	3.66667	4.52381	1.23377	IR	0.193848	FALSE
REG	2021-08-26	B189	3	2	Rearing	FALSE	1.93333	2	1.03448	IR	1	FALSE
REG	2021-08-26	B189	3	2	Running	FALSE	2.07207	1.94595	0.93913	DR	0.172832	FALSE
REG	2021-08-26	B189	3	2	Stopping	FALSE	2.40123	2.87037	1.19537	IR	0.0621816	FALSE
REG	2021-08-26	B189	3	2	Trotting	FALSE	2.54839	2.29032	0.898734	DR	0.359945	FALSE
REG	2021-08-26	B189	3	2	TurnLeft	FALSE	2.20054	2.39295	1.08744	IR	0.33869	FALSE
REG	2021-08-26	B189	3	2	TurnRight	FALSE	2.0438	2.23601	1.09405	IR	0.181705	FALSE
REG	2021-08-26	B189	3	2	Walking	FALSE	2.62857	2.86667	1.09058	IR	0.405515	FALSE
REG	2021-08-26	B189	5	1	Chow	FALSE	0.958333	0.854167	0.891304	DR	0.625	FALSE
REG	2021-08-26	B189	5	1	Empty	FALSE	1.33333	1.83333	1.375	IR	1	FALSE
REG	2021-08-26	B189	5	1	Jelly	FALSE	1.42857	3.78571	2.65	IR	0.0717773	FALSE
REG	2021-08-26	B189	5	1	Rearing	FALSE	0.5	0.366667	0.733333	DR	0.75	FALSE
REG	2021-08-26	B189	5	1	Running	FALSE	0.531532	0.328829	0.618644	DR	0.650584	FALSE
REG	2021-08-26	B189	5	1	Stopping	FALSE	0.925926	0.54321	0.586667	DR	0.8236	FALSE
REG	2021-08-26	B189	5	1	Trotting	FALSE	0.344086	0.736559	2.14063	IR	0.087557	FALSE
REG	2021-08-26	B189	5	1	TurnLeft	FALSE	0.658537	0.601626	0.91358	DR	0.650882	FALSE
REG	2021-08-26	B189	5	1	TurnRight	FALSE	0.710462	0.420925	0.592466	DR	0.251457	FALSE
REG	2021-08-26	B189	5	1	Walking	FALSE	0.52381	0.733333	1.4	IR	0.509766	FALSE
REG	2021-08-26	B189	5	2	Chow	FALSE	0.333333	0.0833333	0.25	DR	0.25	FALSE
REG	2021-08-26	B189	5	2	Empty	FALSE	0.166667	0.833333	5	IR	1	FALSE
REG	2021-08-26	B189	5	2	Jelly	FALSE	0.142857	0.380952	2.66667	IR	0.265625	FALSE
REG	2021-08-26	B189	5	2	Rearing	FALSE	0.333333	0.166667	0.5	DR	1	FALSE
REG	2021-08-26	B189	5	2	Running	FALSE	0.0855856	0.0990991	1.15789	IR	0.692278	FALSE
REG	2021-08-26	B189	5	2	Stopping	FALSE	0.333333	0.376543	1.12963	IR	0.833973	FALSE
REG	2021-08-26	B189	5	2	Trotting	FALSE	0.333333	0.344086	1.03226	IR	0.557749	FALSE
REG	2021-08-26	B189	5	2	TurnLeft	FALSE	0.238482	0.189702	0.795455	DR	0.127491	FALSE
REG	2021-08-26	B189	5	2	TurnRight	FALSE	0.294404	0.192214	0.652893	DR	0.0940912	FALSE
REG	2021-08-26	B189	5	2	Walking	FALSE	0.0952381	0.209524	2.2	IR	0.28125	FALSE
REG	2021-08-29	B199	1	1	Chow	FALSE	2.86957	3.18841	1.11111	IR	0.599843	FALSE
REG	2021-08-29	B199	1	1	Empty	FALSE	4.01754	3.85965	0.960699	DR	0.871835	FALSE
REG	2021-08-29	B199	1	1	Jelly	FALSE	1.74074	1.7037	0.978723	DR	0.988464	FALSE
REG	2021-08-29	B199	1	1	Rearing	FALSE	3.51562	3.63542	1.03407	IR	0.874716	FALSE
REG	2021-08-29	B199	1	1	Running	FALSE	3.26995	2.99061	0.914573	DR	0.373039	FALSE
REG	2021-08-29	B199	1	1	Stopping	FALSE	3.21554	2.78697	0.866719	DR	0.0839794	FALSE
REG	2021-08-29	B199	1	1	Trotting	FALSE	3.32203	3.44915	1.03827	IR	0.794131	FALSE
REG	2021-08-29	B199	1	1	TurnLeft	FALSE	3.01282	3.35165	1.11246	IR	0.0518704	FALSE
REG	2021-08-29	B199	1	1	TurnRight	FALSE	2.9209	3.24105	1.10961	IR	0.137503	FALSE
REG	2021-08-29	B199	1	1	Walking	FALSE	3.91398	3.5914	0.917582	DR	0.38411	FALSE
REG	2021-08-29	B199	1	2	Chow	FALSE	0.942029	0.956522	1.01538	IR	0.912269	FALSE
REG	2021-08-29	B199	1	2	Empty	FALSE	0.789474	0.666667	0.844444	DR	0.637467	FALSE
REG	2021-08-29	B199	1	2	Jelly	FALSE	0.925926	1.25926	1.36	IR	0.109175	FALSE
REG	2021-08-29	B199	1	2	Rearing	FALSE	1.11979	0.942708	0.84186	DR	0.252865	FALSE
REG	2021-08-29	B199	1	2	Running	FALSE	0.976526	0.913146	0.935096	DR	0.563211	FALSE
REG	2021-08-29	B199	1	2	Stopping	FALSE	0.93985	1.10526	1.176	IR	0.0247104	TRUE
REG	2021-08-29	B199	1	2	Trotting	FALSE	0.966102	0.878531	0.909357	DR	0.482824	FALSE
REG	2021-08-29	B199	1	2	TurnLeft	FALSE	1.04945	0.965201	0.919721	DR	0.172929	FALSE
REG	2021-08-29	B199	1	2	TurnRight	FALSE	1.02825	0.952919	0.92674	DR	0.197149	FALSE
REG	2021-08-29	B199	1	2	Walking	FALSE	0.913978	1.00538	1.1	IR	0.224176	FALSE
REG	2021-08-29	B199	1	3	Chow	FALSE	0.710145	0.130435	0.183673	DR	0.4375	FALSE
REG	2021-08-29	B199	1	3	Empty	FALSE	0.526316	0.0175439	0.0333333	DR	0.0625	FALSE
REG	2021-08-29	B199	1	3	Jelly	FALSE	0.277778	0.222222	0.8	DR	0.716797	FALSE
REG	2021-08-29	B199	1	3	Rearing	FALSE	0.302083	0.135417	0.448276	DR	0.0349011	TRUE
REG	2021-08-29	B199	1	3	Running	FALSE	0.457746	0.340376	0.74359	DR	0.64871	FALSE
REG	2021-08-29	B199	1	3	Stopping	FALSE	0.245614	0.26817	1.09184	IR	0.940042	FALSE
REG	2021-08-29	B199	1	3	Trotting	FALSE	0.355932	0.19209	0.539683	DR	0.607441	FALSE
REG	2021-08-29	B199	1	3	TurnLeft	FALSE	0.302198	0.20696	0.684848	DR	0.450896	FALSE
REG	2021-08-29	B199	1	3	TurnRight	FALSE	0.374765	0.114878	0.306533	DR	0.0229938	TRUE
REG	2021-08-29	B199	1	3	Walking	FALSE	0.27957	0.102151	0.365385	DR	0.272802	FALSE
REG	2021-08-29	B199	1	4	Chow	FALSE	0.652174	0.304348	0.466667	DR	0.213867	FALSE
REG	2021-08-29	B199	1	4	Empty	FALSE	0.0877193	0.192982	2.2	IR	0.265625	FALSE
REG	2021-08-29	B199	1	4	Jelly	FALSE	1.46296	2.2963	1.56962	IR	0.0897217	FALSE
REG	2021-08-29	B199	1	4	Rearing	FALSE	2.26042	1.42188	0.629032	DR	0.190432	FALSE
REG	2021-08-29	B199	1	4	Running	FALSE	1.49531	0.880282	0.588697	DR	0.0415903	TRUE
REG	2021-08-29	B199	1	4	Stopping	FALSE	0.93985	1.45614	1.54933	IR	0.0416215	TRUE
REG	2021-08-29	B199	1	4	Trotting	FALSE	1.92938	1.44633	0.749634	DR	0.0433251	TRUE
REG	2021-08-29	B199	1	4	TurnLeft	FALSE	1.65018	0.840659	0.509434	DR	0.000658785	TRUE
REG	2021-08-29	B199	1	4	TurnRight	FALSE	1.16196	0.949153	0.816856	DR	0.434625	FALSE
REG	2021-08-29	B199	1	4	Walking	FALSE	1.3172	1.61828	1.22857	IR	0.873781	FALSE
REG	2021-08-29	B199	5	1	Chow	FALSE	5.71014	5.72464	1.00254	IR	0.769531	FALSE
REG	2021-08-29	B199	5	1	Empty	FALSE	5.57895	5.47368	0.981132	DR	0.414429	FALSE
REG	2021-08-29	B199	5	1	Jelly	FALSE	6.11111	6.48148	1.06061	IR	0.365863	FALSE
REG	2021-08-29	B199	5	1	Rearing	FALSE	6.1875	5.81771	0.940236	DR	0.266042	FALSE
REG	2021-08-29	B199	5	1	Running	FALSE	6.02582	5.9554	0.988313	DR	0.725025	FALSE
REG	2021-08-29	B199	5	1	Stopping	FALSE	5.85464	5.94236	1.01498	IR	0.351372	FALSE
REG	2021-08-29	B199	5	1	Trotting	FALSE	6.07345	5.88701	0.969302	DR	0.105884	FALSE
REG	2021-08-29	B199	5	1	TurnLeft	FALSE	6.11538	5.97253	0.97664	DR	0.168339	FALSE
REG	2021-08-29	B199	5	1	TurnRight	FALSE	5.88889	5.91149	1.00384	IR	0.795618	FALSE
REG	2021-08-29	B199	5	1	Walking	FALSE	5.76882	5.82796	1.01025	IR	0.805033	FALSE
REG	2021-08-29	B199	5	2	Chow	FALSE	0.753623	0.478261	0.634615	DR	0.923035	FALSE
REG	2021-08-29	B199	5	2	Empty	FALSE	0.368421	0.280702	0.761905	DR	0.578125	FALSE
REG	2021-08-29	B199	5	2	Jelly	FALSE	1.88889	5.18519	2.7451	IR	0.00737063	TRUE
REG	2021-08-29	B199	5	2	Rearing	FALSE	1.1875	0.859375	0.723684	DR	0.564887	FALSE
REG	2021-08-29	B199	5	2	Running	FALSE	0.812207	0.694836	0.855491	DR	0.615335	FALSE
REG	2021-08-29	B199	5	2	Stopping	FALSE	0.807018	1.02757	1.27329	IR	0.692549	FALSE
REG	2021-08-29	B199	5	2	Trotting	FALSE	1.15254	0.717514	0.622549	DR	0.0490321	TRUE
REG	2021-08-29	B199	5	2	TurnLeft	FALSE	0.937729	0.714286	0.761719	DR	0.31503	FALSE
REG	2021-08-29	B199	5	2	TurnRight	FALSE	0.94162	0.777778	0.826	DR	0.56104	FALSE
REG	2021-08-29	B199	5	2	Walking	FALSE	1.00538	0.817204	0.812834	DR	0.857326	FALSE
REG	2021-08-29	B199	5	3	Chow	FALSE	5.11594	4.36232	0.852691	DR	0.526436	FALSE
REG	2021-08-29	B199	5	3	Empty	FALSE	3.17544	2.98246	0.939227	DR	0.585111	FALSE
REG	2021-08-29	B199	5	3	Jelly	FALSE	8.51852	12.1481	1.42609	IR	0.032804	TRUE
REG	2021-08-29	B199	5	3	Rearing	FALSE	6.80208	5.46875	0.803982	DR	0.0118824	TRUE
REG	2021-08-29	B199	5	3	Running	FALSE	5.91315	5.4061	0.914252	DR	0.690731	FALSE
REG	2021-08-29	B199	5	3	Stopping	FALSE	5.45865	5.81704	1.06566	IR	0.847876	FALSE
REG	2021-08-29	B199	5	3	Trotting	FALSE	6.22881	5.65819	0.90839	DR	0.676105	FALSE
REG	2021-08-29	B199	5	3	TurnLeft	FALSE	5.79304	5.14103	0.887449	DR	0.0402477	TRUE
REG	2021-08-29	B199	5	3	TurnRight	FALSE	5.30697	5.26365	0.991838	DR	0.745626	FALSE
REG	2021-08-29	B199	5	3	Walking	FALSE	5.75269	5.87097	1.02056	IR	0.372603	FALSE
REG	2021-08-29	B199	6	1	Chow	FALSE	0.246377	0.608696	2.47059	IR	0.735962	FALSE
REG	2021-08-29	B199	6	1	Empty	FALSE	0.140351	0.0701754	0.5	DR	0.3125	FALSE
REG	2021-08-29	B199	6	1	Jelly	FALSE	1.24074	1.66667	1.34328	IR	0.406787	FALSE
REG	2021-08-29	B199	6	1	Rearing	FALSE	0.520833	0.546875	1.05	IR	0.902529	FALSE
REG	2021-08-29	B199	6	1	Running	FALSE	0.619718	0.624413	1.00758	IR	0.568985	FALSE
REG	2021-08-29	B199	6	1	Stopping	FALSE	0.669173	0.676692	1.01124	IR	0.689288	FALSE
REG	2021-08-29	B199	6	1	Trotting	FALSE	0.590395	0.776836	1.31579	IR	0.373952	FALSE
REG	2021-08-29	B199	6	1	TurnLeft	FALSE	0.606227	0.549451	0.906344	DR	0.268743	FALSE
REG	2021-08-29	B199	6	1	TurnRight	FALSE	0.6742	0.512241	0.759777	DR	0.0416071	TRUE
REG	2021-08-29	B199	6	1	Walking	FALSE	0.569892	0.725806	1.27358	IR	0.238679	FALSE
REG	2021-08-29	B199	6	2	Chow	FALSE	5.56522	5.50725	0.989583	DR	0.975707	FALSE
REG	2021-08-29	B199	6	2	Empty	FALSE	5.12281	5.10526	0.996575	DR	0.501099	FALSE
REG	2021-08-29	B199	6	2	Jelly	FALSE	7.74074	9.22222	1.19139	IR	0.0640275	FALSE
REG	2021-08-29	B199	6	2	Rearing	FALSE	6.83333	5.99479	0.877287	DR	0.0513365	FALSE
REG	2021-08-29	B199	6	2	Running	FALSE	6.44836	6.37793	0.989079	DR	0.602776	FALSE
REG	2021-08-29	B199	6	2	Stopping	FALSE	6.10025	6.63659	1.08792	IR	0.0621969	FALSE
REG	2021-08-29	B199	6	2	Trotting	FALSE	6.27684	6.0904	0.970297	DR	0.723516	FALSE
REG	2021-08-29	B199	6	2	TurnLeft	FALSE	6.4304	6.44505	1.00228	IR	0.9982	FALSE
REG	2021-08-29	B199	6	2	TurnRight	FALSE	6.51036	6.08663	0.934915	DR	0.107048	FALSE
REG	2021-08-29	B199	6	2	Walking	FALSE	6.34946	5.83871	0.91956	DR	0.510984	FALSE
REG	2021-08-29	B199	8	1	Chow	FALSE	0.42029	0.304348	0.724138	DR	0.226077	FALSE
REG	2021-08-29	B199	8	1	Empty	FALSE	0.245614	0.280702	1.14286	IR	0.811035	FALSE
REG	2021-08-29	B199	8	1	Jelly	FALSE	0.5	0.907407	1.81481	IR	0.0595703	FALSE
REG	2021-08-29	B199	8	1	Rearing	FALSE	0.515625	0.291667	0.565657	DR	0.0989894	FALSE
REG	2021-08-29	B199	8	1	Running	FALSE	0.453052	0.347418	0.766839	DR	0.18252	FALSE
REG	2021-08-29	B199	8	1	Stopping	FALSE	0.373434	0.406015	1.08725	IR	0.859171	FALSE
REG	2021-08-29	B199	8	1	Trotting	FALSE	0.457627	0.336158	0.734568	DR	0.296162	FALSE
REG	2021-08-29	B199	8	1	TurnLeft	FALSE	0.435897	0.32967	0.756303	DR	0.127169	FALSE
REG	2021-08-29	B199	8	1	TurnRight	FALSE	0.397363	0.474576	1.19431	IR	0.921587	FALSE
REG	2021-08-29	B199	8	1	Walking	FALSE	0.516129	0.456989	0.885417	DR	0.54277	FALSE
REG	2021-08-29	B199	8	2	Chow	FALSE	0.0144928	0.101449	7	IR	0.3125	FALSE
REG	2021-08-29	B199	8	2	Empty	FALSE	0.0526316	0	0	DR	0.25	FALSE
REG	2021-08-29	B199	8	2	Jelly	FALSE	0.0555556	0.574074	10.3333	IR	0.0527344	FALSE
REG	2021-08-29	B199	8	2	Rearing	FALSE	0.28125	0.0625	0.222222	DR	0.00626553	TRUE
REG	2021-08-29	B199	8	2	Running	FALSE	0.28169	0.0704225	0.25	DR	0.0465052	TRUE
REG	2021-08-29	B199	8	2	Stopping	FALSE	0.102757	0.218045	2.12195	IR	0.0559951	FALSE
REG	2021-08-29	B199	8	2	Trotting	FALSE	0.259887	0.129944	0.5	DR	0.146642	FALSE
REG	2021-08-29	B199	8	2	TurnLeft	FALSE	0.175824	0.0586081	0.333333	DR	0.0302229	TRUE
REG	2021-08-29	B199	8	2	TurnRight	FALSE	0.122411	0.094162	0.769231	DR	0.870552	FALSE
REG	2021-08-29	B199	8	2	Walking	FALSE	0.38172	0.360215	0.943662	DR	0.539303	FALSE
REG	2021-08-29	B199	8	3	Chow	FALSE	0	0.0434783	#DIV/0!	IR	0.25	FALSE
REG	2021-08-29	B199	8	3	Empty	FALSE	0.0877193	0.0350877	0.4	DR	0.75	FALSE
REG	2021-08-29	B199	8	3	Jelly	FALSE	0	0.037037	#DIV/0!	IR	0.5	FALSE
REG	2021-08-29	B199	8	3	Rearing	FALSE	0.104167	0.015625	0.15	DR	0.0664062	FALSE
REG	2021-08-29	B199	8	3	Running	FALSE	0.0422535	0.028169	0.666667	DR	0.458496	FALSE
REG	2021-08-29	B199	8	3	Stopping	FALSE	0.0275689	0.0651629	2.36364	IR	0.730469	FALSE
REG	2021-08-29	B199	8	3	Trotting	FALSE	0.138418	0.0254237	0.183673	DR	0.00785005	TRUE
REG	2021-08-29	B199	8	3	TurnLeft	FALSE	0.0934066	0.0311355	0.333333	DR	0.0612881	FALSE
REG	2021-08-29	B199	8	3	TurnRight	FALSE	0.0564972	0.0640301	1.13333	IR	0.834355	FALSE
REG	2021-08-29	B199	8	3	Walking	FALSE	0.0752688	0.0645161	0.857143	DR	0.472656	FALSE
HFD	2021-10-12	B183	1	1	Chow	FALSE	0.920635	1.09524	1.18966	IR	0.614512	FALSE
HFD	2021-10-12	B183	1	1	Empty	FALSE	1.86813	1.57143	0.841176	DR	0.121183	FALSE
HFD	2021-10-12	B183	1	1	Jelly	FALSE	1.66667	4.33333	2.6	IR	1	FALSE
HFD	2021-10-12	B183	1	1	Rearing	FALSE	1.90833	1.475	0.772926	DR	0.225039	FALSE
HFD	2021-10-12	B183	1	1	Running	FALSE	1.61002	1.81481	1.1272	IR	0.119877	FALSE
HFD	2021-10-12	B183	1	1	Stopping	FALSE	1.8604	1.69516	0.911179	DR	0.459844	FALSE
HFD	2021-10-12	B183	1	1	Trotting	FALSE	1.77688	1.64247	0.924357	DR	0.426889	FALSE
HFD	2021-10-12	B183	1	1	TurnLeft	FALSE	1.62759	1.8069	1.11017	IR	0.301951	FALSE
HFD	2021-10-12	B183	1	1	TurnRight	FALSE	1.71127	1.78638	1.0439	IR	0.724999	FALSE
HFD	2021-10-12	B183	1	1	Walking	FALSE	1.48742	1.57862	1.06131	IR	0.873263	FALSE
HFD	2021-10-12	B183	1	2	Chow	FALSE	0.174603	0.222222	1.27273	IR	0.400391	FALSE
HFD	2021-10-12	B183	1	2	Empty	FALSE	0.241758	0.128205	0.530303	DR	0.124156	FALSE
HFD	2021-10-12	B183	1	2	Jelly	FALSE	0	0	#DIV/0!	NaN	1	FALSE
HFD	2021-10-12	B183	1	2	Rearing	FALSE	0.241667	0.225	0.931034	DR	0.494397	FALSE
HFD	2021-10-12	B183	1	2	Running	FALSE	0.165577	0.148148	0.894737	DR	0.515439	FALSE
HFD	2021-10-12	B183	1	2	Stopping	FALSE	0.162393	0.179487	1.10526	IR	0.941743	FALSE
HFD	2021-10-12	B183	1	2	Trotting	FALSE	0.147849	0.174731	1.18182	IR	0.817695	FALSE
HFD	2021-10-12	B183	1	2	TurnLeft	FALSE	0.121839	0.172414	1.41509	IR	0.247724	FALSE
HFD	2021-10-12	B183	1	2	TurnRight	FALSE	0.15493	0.166667	1.07576	IR	0.533895	FALSE
HFD	2021-10-12	B183	1	2	Walking	FALSE	0.141509	0.198113	1.4	IR	0.509498	FALSE
HFD	2021-10-12	B183	5	1	Chow	FALSE	6.30159	7.04762	1.11839	IR	0.0959842	FALSE
HFD	2021-10-12	B183	5	1	Empty	FALSE	5.31868	5.13919	0.966253	DR	0.278524	FALSE
HFD	2021-10-12	B183	5	1	Jelly	FALSE	5.33333	3.66667	0.6875	DR	1	FALSE
HFD	2021-10-12	B183	5	1	Rearing	FALSE	5.36667	5.475	1.02019	IR	0.657564	FALSE
HFD	2021-10-12	B183	5	1	Running	FALSE	5.28322	5.22876	0.989691	DR	0.847087	FALSE
HFD	2021-10-12	B183	5	1	Stopping	FALSE	5.22792	5.28775	1.01144	IR	0.924947	FALSE
HFD	2021-10-12	B183	5	1	Trotting	FALSE	5.10215	5.25269	1.0295	IR	0.289255	FALSE
HFD	2021-10-12	B183	5	1	TurnLeft	FALSE	5.50115	5.15172	0.936481	DR	0.0179945	TRUE
HFD	2021-10-12	B183	5	1	TurnRight	FALSE	5.20657	5.15962	0.990983	DR	0.700228	FALSE
HFD	2021-10-12	B183	5	1	Walking	FALSE	5.05346	5.18553	1.02614	IR	0.53058	FALSE
HFD	2021-10-12	B183	5	2	Chow	FALSE	1.03175	0.936508	0.907692	DR	0.622928	FALSE
HFD	2021-10-12	B183	5	2	Empty	FALSE	1.2674	1.3663	1.07803	IR	0.659282	FALSE
HFD	2021-10-12	B183	5	2	Jelly	FALSE	0.666667	1.33333	2	IR	1	FALSE
HFD	2021-10-12	B183	5	2	Rearing	FALSE	1.26667	1.275	1.00658	IR	0.758792	FALSE
HFD	2021-10-12	B183	5	2	Running	FALSE	1.24619	1.20479	0.966783	DR	0.526122	FALSE
HFD	2021-10-12	B183	5	2	Stopping	FALSE	1.24786	1.17379	0.940639	DR	0.231924	FALSE
HFD	2021-10-12	B183	5	2	Trotting	FALSE	1.26344	1.18817	0.940426	DR	0.37276	FALSE
HFD	2021-10-12	B183	5	2	TurnLeft	FALSE	1.28506	1.1977	0.932021	DR	0.438222	FALSE
HFD	2021-10-12	B183	5	2	TurnRight	FALSE	1.3216	1.27934	0.968028	DR	0.512393	FALSE
HFD	2021-10-12	B183	5	2	Walking	FALSE	1.2673	1.27987	1.00993	IR	0.850002	FALSE
HFD	2021-10-13	B201	1	1	Chow	FALSE	5.87879	7.24242	1.23196	IR	0.109375	FALSE
HFD	2021-10-13	B201	1	1	Empty	FALSE	5.63301	6.33333	1.12432	IR	0.215322	FALSE
HFD	2021-10-13	B201	1	1	Jelly	FALSE	6.22222	6	0.964286	DR	1	FALSE
HFD	2021-10-13	B201	1	1	Rearing	FALSE	7.22807	6.54386	0.90534	DR	0.983922	FALSE
HFD	2021-10-13	B201	1	1	Running	FALSE	6.21914	6.2284	1.00149	IR	0.95271	FALSE
HFD	2021-10-13	B201	1	1	Stopping	FALSE	5.90805	6.43678	1.08949	IR	0.0691612	FALSE
HFD	2021-10-13	B201	1	1	Trotting	FALSE	5.95238	6.05102	1.01657	IR	0.526915	FALSE
HFD	2021-10-13	B201	1	1	TurnLeft	FALSE	6.10552	6.25659	1.02474	IR	0.539221	FALSE
HFD	2021-10-13	B201	1	1	TurnRight	FALSE	6.20971	6.69757	1.07856	IR	0.0548698	FALSE
HFD	2021-10-13	B201	1	1	Walking	FALSE	6.31073	6.53672	1.03581	IR	0.518114	FALSE
HFD	2021-10-13	B201	5	2	Chow	FALSE	0.0606061	0.212121	3.5	IR	0.125	FALSE
HFD	2021-10-13	B201	5	2	Empty	FALSE	0.128205	0.102564	0.8	DR	0.816711	FALSE
HFD	2021-10-13	B201	5	2	Jelly	FALSE	0	0	#DIV/0!	NaN	1	FALSE
HFD	2021-10-13	B201	5	2	Rearing	FALSE	0.175439	0.122807	0.7	DR	0.671875	FALSE
HFD	2021-10-13	B201	5	2	Running	FALSE	0.108025	0.114198	1.05714	IR	0.880983	FALSE
HFD	2021-10-13	B201	5	2	Stopping	FALSE	0.122605	0.1341	1.09375	IR	0.848234	FALSE
HFD	2021-10-13	B201	5	2	Trotting	FALSE	0.0782313	0.112245	1.43478	IR	0.305678	FALSE
HFD	2021-10-13	B201	5	2	TurnLeft	FALSE	0.0863309	0.0839329	0.972222	DR	0.880603	FALSE
HFD	2021-10-13	B201	5	2	TurnRight	FALSE	0.110375	0.0993377	0.9	DR	0.845978	FALSE
HFD	2021-10-13	B201	5	2	Walking	FALSE	0.079096	0.112994	1.42857	IR	0.335924	FALSE
HFD	2021-10-13	B201	5	3	Chow	FALSE	1.21212	2.15152	1.775	IR	0.253906	FALSE
HFD	2021-10-13	B201	5	3	Empty	FALSE	1.78045	2.24359	1.26013	IR	0.151637	FALSE
HFD	2021-10-13	B201	5	3	Jelly	FALSE	1.11111	1.88889	1.7	IR	0.75	FALSE
HFD	2021-10-13	B201	5	3	Rearing	FALSE	1.38596	2.07018	1.49367	IR	0.168615	FALSE
HFD	2021-10-13	B201	5	3	Running	FALSE	1.59877	1.72531	1.07915	IR	0.312147	FALSE
HFD	2021-10-13	B201	5	3	Stopping	FALSE	1.66284	1.82375	1.09677	IR	0.370857	FALSE
HFD	2021-10-13	B201	5	3	Trotting	FALSE	1.64286	1.61565	0.983437	DR	0.898556	FALSE
HFD	2021-10-13	B201	5	3	TurnLeft	FALSE	1.64269	1.76739	1.07591	IR	0.265152	FALSE
HFD	2021-10-13	B201	5	3	TurnRight	FALSE	1.69316	1.71302	1.01173	IR	0.61748	FALSE
HFD	2021-10-13	B201	5	3	Walking	FALSE	1.50282	1.72881	1.15038	IR	0.20204	FALSE
HFD	2021-10-13	B201	5	4	Chow	FALSE	4.12121	4.06061	0.985294	DR	0.842773	FALSE
HFD	2021-10-13	B201	5	4	Empty	FALSE	4.77404	4.26923	0.89426	DR	0.0334582	TRUE
HFD	2021-10-13	B201	5	4	Jelly	FALSE	4.55556	4.44444	0.97561	DR	1	FALSE
HFD	2021-10-13	B201	5	4	Rearing	FALSE	4.64912	4.80702	1.03396	IR	0.565703	FALSE
HFD	2021-10-13	B201	5	4	Running	FALSE	4.36728	4.57407	1.04735	IR	0.274284	FALSE
HFD	2021-10-13	B201	5	4	Stopping	FALSE	4.58621	4.62452	1.00835	IR	0.802621	FALSE
HFD	2021-10-13	B201	5	4	Trotting	FALSE	4.43197	4.67007	1.05372	IR	0.103415	FALSE
HFD	2021-10-13	B201	5	4	TurnLeft	FALSE	4.57074	4.53957	0.993179	DR	0.863708	FALSE
HFD	2021-10-13	B201	5	4	TurnRight	FALSE	4.65563	4.3223	0.928402	DR	0.00173816	TRUE
HFD	2021-10-13	B201	5	4	Walking	FALSE	4.77966	4.61017	0.964539	DR	0.40092	FALSE
HFD	2021-10-13	B201	5	5	Chow	FALSE	0.0909091	0.030303	0.333333	DR	1	FALSE
HFD	2021-10-13	B201	5	5	Empty	FALSE	0	0.0641026	#DIV/0!	IR	0.25	FALSE
HFD	2021-10-13	B201	5	5	Jelly	FALSE	0.111111	0.333333	3	IR	0.75	FALSE
HFD	2021-10-13	B201	5	5	Rearing	FALSE	0.0350877	0.122807	3.5	IR	1	FALSE
HFD	2021-10-13	B201	5	5	Running	FALSE	0.058642	0.108025	1.84211	IR	0.038186	TRUE
HFD	2021-10-13	B201	5	5	Stopping	FALSE	0.0842912	0.0613027	0.727273	DR	0.237543	FALSE
HFD	2021-10-13	B201	5	5	Trotting	FALSE	0.0816327	0.102041	1.25	IR	0.674049	FALSE
HFD	2021-10-13	B201	5	5	TurnLeft	FALSE	0.0791367	0.088729	1.12121	IR	0.57128	FALSE
HFD	2021-10-13	B201	5	5	TurnRight	FALSE	0.0573951	0.0706402	1.23077	IR	0.474737	FALSE
HFD	2021-10-13	B201	5	5	Walking	FALSE	0.0621469	0.146893	2.36364	IR	0.101254	FALSE
HFD	2021-10-13	B201	5	6	Chow	FALSE	4.06061	1.15152	0.283582	DR	0.109375	FALSE
HFD	2021-10-13	B201	5	6	Empty	FALSE	0.0496793	0.0512821	1.03226	IR	1	FALSE
HFD	2021-10-13	B201	5	6	Jelly	FALSE	0.111111	0.333333	3	IR	1	FALSE
HFD	2021-10-13	B201	5	6	Rearing	FALSE	0.0350877	0.0526316	1.5	IR	1	FALSE
HFD	2021-10-13	B201	5	6	Running	FALSE	0.339506	0.395062	1.16364	IR	0.960022	FALSE
HFD	2021-10-13	B201	5	6	Stopping	FALSE	0.272031	0.375479	1.38028	IR	0.644695	FALSE
HFD	2021-10-13	B201	5	6	Trotting	FALSE	0.258503	0.353741	1.36842	IR	0.152124	FALSE
HFD	2021-10-13	B201	5	6	TurnLeft	FALSE	0.345324	0.402878	1.16667	IR	0.269921	FALSE
HFD	2021-10-13	B201	5	6	TurnRight	FALSE	0.289183	0.298013	1.03054	IR	0.564575	FALSE
HFD	2021-10-13	B201	5	6	Walking	FALSE	0.186441	0.322034	1.72727	IR	0.209495	FALSE
HFD	2021-10-13	B201	5	7	Chow	FALSE	0.0909091	0.30303	3.33333	IR	0.375	FALSE
HFD	2021-10-13	B201	5	7	Empty	FALSE	0.0641026	0.102564	1.6	IR	0.6875	FALSE
HFD	2021-10-13	B201	5	7	Jelly	FALSE	0.444444	0.111111	0.25	DR	0.5	FALSE
HFD	2021-10-13	B201	5	7	Rearing	FALSE	0.0526316	0.0877193	1.66667	IR	0.6875	FALSE
HFD	2021-10-13	B201	5	7	Running	FALSE	0.0895062	0.0987654	1.10345	IR	0.81737	FALSE
HFD	2021-10-13	B201	5	7	Stopping	FALSE	0.103448	0.0574713	0.555556	DR	0.380716	FALSE
HFD	2021-10-13	B201	5	7	Trotting	FALSE	0.0646259	0.0986395	1.52632	IR	0.675979	FALSE
HFD	2021-10-13	B201	5	7	TurnLeft	FALSE	0.0695444	0.0959233	1.37931	IR	0.531344	FALSE
HFD	2021-10-13	B201	5	7	TurnRight	FALSE	0.0949227	0.0816777	0.860465	DR	0.410251	FALSE
HFD	2021-10-13	B201	5	7	Walking	FALSE	0.039548	0.101695	2.57143	IR	0.375	FALSE
HFD	2021-10-14	B183	5	1	Chow	FALSE	6.4359	6.48718	1.00797	IR	0.605577	FALSE
HFD	2021-10-14	B183	5	1	Empty	FALSE	5.8303	5.95758	1.02183	IR	0.538522	FALSE
HFD	2021-10-14	B183	5	1	Jelly	FALSE	5.45614	5.57895	1.02251	IR	0.315796	FALSE
HFD	2021-10-14	B183	5	1	Rearing	FALSE	6.23188	5.92754	0.951163	DR	0.39993	FALSE
HFD	2021-10-14	B183	5	1	Running	FALSE	5.97135	6.00781	1.00611	IR	0.942373	FALSE
HFD	2021-10-14	B183	5	1	Stopping	FALSE	5.91409	5.87629	0.993608	DR	0.85349	FALSE
HFD	2021-10-14	B183	5	1	Trotting	FALSE	6.02344	5.9401	0.986165	DR	0.56656	FALSE
HFD	2021-10-14	B183	5	1	TurnLeft	FALSE	5.94686	6.2029	1.04305	IR	0.135114	FALSE
HFD	2021-10-14	B183	5	1	TurnRight	FALSE	5.83838	5.83333	0.999135	DR	0.853637	FALSE
HFD	2021-10-14	B183	5	1	Walking	FALSE	5.94444	5.96491	1.00344	IR	0.901545	FALSE
HFD	2021-10-14	B183	5	2	Chow	FALSE	4.12821	4.19231	1.01553	IR	0.766529	FALSE
HFD	2021-10-14	B183	5	2	Empty	FALSE	3.76364	3.32121	0.882448	DR	0.0623657	FALSE
HFD	2021-10-14	B183	5	2	Jelly	FALSE	4.08772	3.92982	0.961373	DR	0.962154	FALSE
HFD	2021-10-14	B183	5	2	Rearing	FALSE	4.52174	4.02899	0.891026	DR	0.204409	FALSE
HFD	2021-10-14	B183	5	2	Running	FALSE	4.33073	4.07812	0.941672	DR	0.148553	FALSE
HFD	2021-10-14	B183	5	2	Stopping	FALSE	4.18557	3.83849	0.917077	DR	0.0721341	FALSE
HFD	2021-10-14	B183	5	2	Trotting	FALSE	4.23698	4.03125	0.951444	DR	0.146709	FALSE
HFD	2021-10-14	B183	5	2	TurnLeft	FALSE	4.31401	3.93237	0.911534	DR	0.0827153	FALSE
HFD	2021-10-14	B183	5	2	TurnRight	FALSE	4.10606	4.0202	0.97909	DR	0.880059	FALSE
HFD	2021-10-14	B183	5	2	Walking	FALSE	4.27778	3.95906	0.925496	DR	0.0403184	TRUE
HFD	2021-10-16	B195	1	1	Chow	FALSE	19.1667	19.0833	0.995652	DR	0.90625	FALSE
HFD	2021-10-16	B195	1	1	Empty	FALSE	21.2971	20.9565	0.984008	DR	0.375567	FALSE
HFD	2021-10-16	B195	1	1	Jelly	FALSE	19.9444	22.7222	1.13928	IR	0.15625	FALSE
HFD	2021-10-16	B195	1	1	Rearing	FALSE	21.1905	20.8095	0.982022	DR	0.671875	FALSE
HFD	2021-10-16	B195	1	1	Running	FALSE	20.8936	20.7696	0.994069	DR	0.676827	FALSE
HFD	2021-10-16	B195	1	1	Stopping	FALSE	20.7519	20.6512	0.995144	DR	0.42564	FALSE
HFD	2021-10-16	B195	1	1	Trotting	FALSE	20.5475	20.6931	1.00709	IR	0.543357	FALSE
HFD	2021-10-16	B195	1	1	TurnLeft	FALSE	20.5328	20.5546	1.00106	IR	0.914399	FALSE
HFD	2021-10-16	B195	1	1	TurnRight	FALSE	20.7307	20.7493	1.0009	IR	0.990352	FALSE
HFD	2021-10-16	B195	1	1	Walking	FALSE	21.0943	20.7239	0.982442	DR	0.323872	FALSE
HFD	2021-10-16	B195	1	2	Chow	FALSE	18.625	18.3333	0.98434	DR	0.90625	FALSE
HFD	2021-10-16	B195	1	2	Empty	FALSE	17.0145	17.1812	1.0098	IR	0.968465	FALSE
HFD	2021-10-16	B195	1	2	Jelly	FALSE	16.6111	15.9444	0.959866	DR	0.40625	FALSE
HFD	2021-10-16	B195	1	2	Rearing	FALSE	19.6667	19.3333	0.983051	DR	0.71875	FALSE
HFD	2021-10-16	B195	1	2	Running	FALSE	18.0411	18.3089	1.01484	IR	0.605778	FALSE
HFD	2021-10-16	B195	1	2	Stopping	FALSE	17.7287	17.9225	1.01093	IR	0.877273	FALSE
HFD	2021-10-16	B195	1	2	Trotting	FALSE	17.2706	17.7624	1.02848	IR	0.220947	FALSE
HFD	2021-10-16	B195	1	2	TurnLeft	FALSE	17.1284	17.3415	1.01244	IR	0.609291	FALSE
HFD	2021-10-16	B195	1	2	TurnRight	FALSE	17.5813	17.3467	0.986653	DR	0.272808	FALSE
HFD	2021-10-16	B195	1	2	Walking	FALSE	17.6027	17.9966	1.02238	IR	0.361987	FALSE
HFD	2021-10-16	B195	6	1	Chow	FALSE	27.625	27.3333	0.989442	DR	0.9375	FALSE
HFD	2021-10-16	B195	6	1	Empty	FALSE	27.5	27.7609	1.00949	IR	0.521936	FALSE
HFD	2021-10-16	B195	6	1	Jelly	FALSE	31.5556	34.2222	1.08451	IR	0.03125	TRUE
HFD	2021-10-16	B195	6	1	Rearing	FALSE	28.619	26.0952	0.911814	DR	0.15625	FALSE
HFD	2021-10-16	B195	6	1	Running	FALSE	28.5031	29.4173	1.03208	IR	0.158754	FALSE
HFD	2021-10-16	B195	6	1	Stopping	FALSE	28.2752	29.814	1.05442	IR	0.3079	FALSE
HFD	2021-10-16	B195	6	1	Trotting	FALSE	29.5947	29.4455	0.994961	DR	0.789824	FALSE
HFD	2021-10-16	B195	6	1	TurnLeft	FALSE	29.3716	28.8798	0.983256	DR	0.239208	FALSE
HFD	2021-10-16	B195	6	1	TurnRight	FALSE	28.9227	29.5253	1.02084	IR	0.1082	FALSE
HFD	2021-10-16	B195	6	1	Walking	FALSE	28.9125	29.4074	1.01712	IR	0.913903	FALSE
HFD	2021-10-16	B195	7	2	Chow	FALSE	0.958333	0.833333	0.869565	DR	0.8125	FALSE
HFD	2021-10-16	B195	7	2	Empty	FALSE	0.731884	0.891304	1.21782	IR	0.263398	FALSE
HFD	2021-10-16	B195	7	2	Jelly	FALSE	0.555556	1.16667	2.1	IR	0.03125	TRUE
HFD	2021-10-16	B195	7	2	Rearing	FALSE	0.761905	0.666667	0.875	DR	1	FALSE
HFD	2021-10-16	B195	7	2	Running	FALSE	0.831978	0.880759	1.05863	IR	0.77408	FALSE
HFD	2021-10-16	B195	7	2	Stopping	FALSE	0.821705	0.844961	1.0283	IR	0.88504	FALSE
HFD	2021-10-16	B195	7	2	Trotting	FALSE	0.871441	0.881188	1.01119	IR	0.6253	FALSE
HFD	2021-10-16	B195	7	2	TurnLeft	FALSE	0.830601	0.86612	1.04276	IR	0.606702	FALSE
HFD	2021-10-16	B195	7	2	TurnRight	FALSE	0.898667	0.848	0.94362	DR	0.379902	FALSE
HFD	2021-10-16	B195	7	2	Walking	FALSE	0.892256	0.882155	0.988679	DR	0.784504	FALSE
HFD	2021-10-16	B195	8	1	Chow	FALSE	2.75	1.20833	0.439394	DR	0.34375	FALSE
HFD	2021-10-16	B195	8	1	Empty	FALSE	1.75362	1.26812	0.72314	DR	0.0276656	TRUE
HFD	2021-10-16	B195	8	1	Jelly	FALSE	1.27778	2.11111	1.65217	IR	0.4375	FALSE
HFD	2021-10-16	B195	8	1	Rearing	FALSE	1.2381	1.7619	1.42308	IR	0.3125	FALSE
HFD	2021-10-16	B195	8	1	Running	FALSE	1.71668	1.36314	0.794059	DR	0.327242	FALSE
HFD	2021-10-16	B195	8	1	Stopping	FALSE	1.24031	1.6124	1.3	IR	0.106663	FALSE
HFD	2021-10-16	B195	8	1	Trotting	FALSE	1.81311	1.40264	0.77361	DR	0.15064	FALSE
HFD	2021-10-16	B195	8	1	TurnLeft	FALSE	1.5929	1.35246	0.849057	DR	0.303389	FALSE
HFD	2021-10-16	B195	8	1	TurnRight	FALSE	1.35467	1.40533	1.0374	IR	0.579677	FALSE
HFD	2021-10-16	B195	8	1	Walking	FALSE	1.57912	1.44108	0.91258	DR	0.760099	FALSE
REG	2021-10-21	B189	1	1	Chow	FALSE	1.12698	4.34921	3.85915	IR	0.0147946	TRUE
REG	2021-10-21	B189	1	1	Empty	FALSE	0.294118	0.437908	1.48889	IR	0.380015	FALSE
REG	2021-10-21	B189	1	1	Jelly	FALSE	13.4444	13.3889	0.995868	DR	1	FALSE
REG	2021-10-21	B189	1	1	Rearing	FALSE	0.4	0.433333	1.08333	IR	0.4375	FALSE
REG	2021-10-21	B189	1	1	Running	FALSE	2.17544	0.988304	0.454301	DR	0.0787057	FALSE
REG	2021-10-21	B189	1	1	Stopping	FALSE	1.68707	1.53401	0.909274	DR	0.250583	FALSE
REG	2021-10-21	B189	1	1	Trotting	FALSE	1.21807	1.25234	1.02813	IR	0.649578	FALSE
REG	2021-10-21	B189	1	1	TurnLeft	FALSE	1.06897	1.10057	1.02957	IR	0.165754	FALSE
REG	2021-10-21	B189	1	1	TurnRight	FALSE	1.5506	1.4494	0.934741	DR	0.99381	FALSE
REG	2021-10-21	B189	1	1	Walking	FALSE	0.584416	1.15152	1.97037	IR	0.0120662	TRUE
REG	2021-10-21	B189	1	2	Chow	FALSE	0.015873	0.015873	1	NaN	1	FALSE
REG	2021-10-21	B189	1	2	Empty	FALSE	0.222222	0.0522876	0.235294	DR	0.3125	FALSE
REG	2021-10-21	B189	1	2	Jelly	FALSE	0.166667	0.111111	0.666667	DR	0.8125	FALSE
REG	2021-10-21	B189	1	2	Rearing	FALSE	0.216667	0	0	DR	0.25	FALSE
REG	2021-10-21	B189	1	2	Running	FALSE	0.0614035	0.122807	2	IR	0.520996	FALSE
REG	2021-10-21	B189	1	2	Stopping	FALSE	0.146259	0.102041	0.697674	DR	0.459373	FALSE
REG	2021-10-21	B189	1	2	Trotting	FALSE	0.11838	0.0373832	0.315789	DR	0.124512	FALSE
REG	2021-10-21	B189	1	2	TurnLeft	FALSE	0.0488506	0.0632184	1.29412	IR	1	FALSE
REG	2021-10-21	B189	1	2	TurnRight	FALSE	0.116071	0.235119	2.02564	IR	0.820557	FALSE
REG	2021-10-21	B189	1	2	Walking	FALSE	0.121212	0.0649351	0.535714	DR	0.507812	FALSE
REG	2021-10-21	B189	1	3	Chow	FALSE	2.19048	2.2381	1.02174	IR	0.88638	FALSE
REG	2021-10-21	B189	1	3	Empty	FALSE	2.49531	2.24837	0.901036	DR	0.0603582	FALSE
REG	2021-10-21	B189	1	3	Jelly	FALSE	4.36111	4.08333	0.936306	DR	0.864258	FALSE
REG	2021-10-21	B189	1	3	Rearing	FALSE	2.33333	2.98333	1.27857	IR	0.01407	TRUE
REG	2021-10-21	B189	1	3	Running	FALSE	2.47661	2.35088	0.949233	DR	0.424173	FALSE
REG	2021-10-21	B189	1	3	Stopping	FALSE	2.34014	2.4932	1.06541	IR	0.157155	FALSE
REG	2021-10-21	B189	1	3	Trotting	FALSE	2.66667	2.51402	0.942757	DR	0.253684	FALSE
REG	2021-10-21	B189	1	3	TurnLeft	FALSE	2.5261	2.49425	0.987395	DR	0.710891	FALSE
REG	2021-10-21	B189	1	3	TurnRight	FALSE	2.48214	2.47321	0.996403	DR	0.644191	FALSE
REG	2021-10-21	B189	1	3	Walking	FALSE	2.47619	2.57576	1.04021	IR	0.199012	FALSE
REG	2021-10-21	B189	1	4	Chow	FALSE	1.55556	0.809524	0.520408	DR	0.0502185	FALSE
REG	2021-10-21	B189	1	4	Empty	FALSE	3.90679	3.79739	0.971996	DR	0.776596	FALSE
REG	2021-10-21	B189	1	4	Jelly	FALSE	1.25	1.38889	1.11111	IR	0.591309	FALSE
REG	2021-10-21	B189	1	4	Rearing	FALSE	3.15	3.21667	1.02116	IR	0.808919	FALSE
REG	2021-10-21	B189	1	4	Running	FALSE	2.94737	2.41228	0.818452	DR	0.130768	FALSE
REG	2021-10-21	B189	1	4	Stopping	FALSE	2.02721	2.23129	1.10067	IR	0.572357	FALSE
REG	2021-10-21	B189	1	4	Trotting	FALSE	2.99688	2.47664	0.826403	DR	0.146996	FALSE
REG	2021-10-21	B189	1	4	TurnLeft	FALSE	3.71987	3.28448	0.882957	DR	0.338921	FALSE
REG	2021-10-21	B189	1	4	TurnRight	FALSE	3.55357	2.66369	0.749581	DR	0.0158038	TRUE
REG	2021-10-21	B189	1	4	Walking	FALSE	3.12121	1.85714	0.595007	DR	0.000619442	TRUE
REG	2021-10-21	B189	8	3	Chow	FALSE	3.22222	3.47619	1.07882	IR	0.476972	FALSE
REG	2021-10-21	B189	8	3	Empty	FALSE	3.68315	3.89542	1.05763	IR	0.537854	FALSE
REG	2021-10-21	B189	8	3	Jelly	FALSE	4.19444	3.58333	0.854305	DR	0.916992	FALSE
REG	2021-10-21	B189	8	3	Rearing	FALSE	3.66667	3.25	0.886364	DR	0.135186	FALSE
REG	2021-10-21	B189	8	3	Running	FALSE	3.60819	3.57018	0.989465	DR	0.75793	FALSE
REG	2021-10-21	B189	8	3	Stopping	FALSE	3.58844	3.5	0.975355	DR	0.50727	FALSE
REG	2021-10-21	B189	8	3	Trotting	FALSE	4.03427	3.75078	0.929729	DR	0.548301	FALSE
REG	2021-10-21	B189	8	3	TurnLeft	FALSE	3.54116	3.39368	0.958352	DR	0.506425	FALSE
REG	2021-10-21	B189	8	3	TurnRight	FALSE	3.53869	3.43452	0.970563	DR	0.446015	FALSE
REG	2021-10-21	B189	8	3	Walking	FALSE	3.68831	3.64502	0.988263	DR	0.848854	FALSE
REG	2021-10-27	B189	8	1	Chow	FALSE	1.75	2.29167	1.30952	IR	0.5625	FALSE
REG	2021-10-27	B189	8	1	Empty	FALSE	1.15556	1.24444	1.07692	IR	0.891602	FALSE
REG	2021-10-27	B189	8	1	Jelly	FALSE	1.7	5.53333	3.2549	IR	0.0703125	FALSE
REG	2021-10-27	B189	8	1	Rearing	FALSE	1.125	0.75	0.666667	DR	0.476562	FALSE
REG	2021-10-27	B189	8	1	Running	FALSE	1.77551	1.93197	1.08812	IR	0.0265342	TRUE
REG	2021-10-27	B189	8	1	Stopping	FALSE	2.31852	1.83704	0.792332	DR	0.245108	FALSE
REG	2021-10-27	B189	8	1	Trotting	FALSE	2.10884	1.79592	0.851613	DR	0.570118	FALSE
REG	2021-10-27	B189	8	1	TurnLeft	FALSE	1.55029	1.33563	0.861537	DR	0.919257	FALSE
REG	2021-10-27	B189	8	1	TurnRight	FALSE	1.22503	1.30751	1.06733	IR	0.600097	FALSE
REG	2021-10-27	B189	8	1	Walking	FALSE	2.15278	1.75	0.812903	DR	0.264817	FALSE
REG	2021-10-29	B185	1	1	Chow	FALSE	6.1	10.0667	1.65027	IR	0.015625	TRUE
REG	2021-10-29	B185	1	1	Empty	FALSE	3.61905	3.95238	1.09211	IR	0.640625	FALSE
REG	2021-10-29	B185	1	1	Jelly	FALSE	7.64583	9.58333	1.25341	IR	0.097229	FALSE
REG	2021-10-29	B185	1	1	Rearing	FALSE	4.04842	3.8018	0.939082	DR	0.440405	FALSE
REG	2021-10-29	B185	1	1	Running	FALSE	5.09596	4.93939	0.969277	DR	0.721499	FALSE
REG	2021-10-29	B185	1	1	Stopping	FALSE	4.75661	4.61905	0.971079	DR	0.882852	FALSE
REG	2021-10-29	B185	1	1	Trotting	FALSE	4.65238	4.86667	1.04606	IR	0.437308	FALSE
REG	2021-10-29	B185	1	1	TurnLeft	FALSE	3.998	3.51297	0.878682	DR	0.039342	TRUE
REG	2021-10-29	B185	1	1	TurnRight	FALSE	4.17554	3.9073	0.935758	DR	0.224731	FALSE
REG	2021-10-29	B185	1	1	Walking	FALSE	3.85903	4.20773	1.09036	IR	0.151933	FALSE
REG	2021-10-29	B185	4	1	Chow	FALSE	4.33333	3.5	0.807692	DR	0.845703	FALSE
REG	2021-10-29	B185	4	1	Empty	FALSE	3.09524	5.80952	1.87692	IR	0.3125	FALSE
REG	2021-10-29	B185	4	1	Jelly	FALSE	3.52083	7.77083	2.2071	IR	0.162322	FALSE
REG	2021-10-29	B185	4	1	Rearing	FALSE	3.09797	1.9009	0.613595	DR	0.00765932	TRUE
REG	2021-10-29	B185	4	1	Running	FALSE	4.68687	3.42424	0.730603	DR	0.117877	FALSE
REG	2021-10-29	B185	4	1	Stopping	FALSE	4.14286	3.99471	0.96424	DR	0.525862	FALSE
REG	2021-10-29	B185	4	1	Trotting	FALSE	4.61905	4.17143	0.903093	DR	0.318833	FALSE
REG	2021-10-29	B185	4	1	TurnLeft	FALSE	2.81038	2.48902	0.885653	DR	0.649949	FALSE
REG	2021-10-29	B185	4	1	TurnRight	FALSE	3.23866	2.4142	0.745432	DR	0.0629703	FALSE
REG	2021-10-29	B185	4	1	Walking	FALSE	4.89548	4.51208	0.921683	DR	0.73965	FALSE
REG	2021-10-29	B185	4	2	Chow	FALSE	6.86667	8.76667	1.2767	IR	0.0546875	FALSE
REG	2021-10-29	B185	4	2	Empty	FALSE	5.38095	6.61905	1.23009	IR	0.3125	FALSE
REG	2021-10-29	B185	4	2	Jelly	FALSE	7.22917	9.375	1.29683	IR	0.0276101	TRUE
REG	2021-10-29	B185	4	2	Rearing	FALSE	5.99099	5.69369	0.950376	DR	0.440832	FALSE
REG	2021-10-29	B185	4	2	Running	FALSE	6.10606	6.19697	1.01489	IR	0.589806	FALSE
REG	2021-10-29	B185	4	2	Stopping	FALSE	6.68783	6.46032	0.965981	DR	0.404786	FALSE
REG	2021-10-29	B185	4	2	Trotting	FALSE	6.4619	6.31905	0.977892	DR	0.963482	FALSE
REG	2021-10-29	B185	4	2	TurnLeft	FALSE	6.02794	5.63074	0.934106	DR	0.0496785	TRUE
REG	2021-10-29	B185	4	2	TurnRight	FALSE	6.00986	6.00394	0.999015	DR	0.626929	FALSE
REG	2021-10-29	B185	4	2	Walking	FALSE	6.62099	6.53623	0.987198	DR	0.737027	FALSE
REG	2021-10-29	B185	6	2	Chow	FALSE	0	0	#DIV/0!	NaN	1	FALSE
REG	2021-10-29	B185	6	2	Empty	FALSE	0	0	#DIV/0!	NaN	1	FALSE
REG	2021-10-29	B185	6	2	Jelly	FALSE	0	0	#DIV/0!	NaN	1	FALSE
REG	2021-10-29	B185	6	2	Rearing	FALSE	0.0720721	0.0540541	0.75	DR	0.78125	FALSE
REG	2021-10-29	B185	6	2	Running	FALSE	0.0151515	0.0151515	1	NaN	1	FALSE
REG	2021-10-29	B185	6	2	Stopping	FALSE	0.111111	0.0952381	0.857143	DR	0.421875	FALSE
REG	2021-10-29	B185	6	2	Trotting	FALSE	0.0666667	0.00952381	0.142857	DR	0.179688	FALSE
REG	2021-10-29	B185	6	2	TurnLeft	FALSE	0.151697	0.0538922	0.355263	DR	0.985507	FALSE
REG	2021-10-29	B185	6	2	TurnRight	FALSE	0.100592	0.126233	1.2549	IR	0.618403	FALSE
REG	2021-10-29	B185	6	2	Walking	FALSE	0.130435	0.0193237	0.148148	DR	0.265625	FALSE
REG	2021-10-29	B185	7	1	Chow	FALSE	6.8	7	1.02941	IR	0.794922	FALSE
REG	2021-10-29	B185	7	1	Empty	FALSE	7.19048	7.47619	1.03974	IR	0.40625	FALSE
REG	2021-10-29	B185	7	1	Jelly	FALSE	7.70833	9.02083	1.17027	IR	0.00369059	TRUE
REG	2021-10-29	B185	7	1	Rearing	FALSE	7.88626	7.88288	0.999572	DR	1	FALSE
REG	2021-10-29	B185	7	1	Running	FALSE	7.4596	7.52525	1.0088	IR	0.874196	FALSE
REG	2021-10-29	B185	7	1	Stopping	FALSE	7.60317	7.49735	0.986082	DR	0.550202	FALSE
REG	2021-10-29	B185	7	1	Trotting	FALSE	7.46667	7.3381	0.982781	DR	0.540325	FALSE
REG	2021-10-29	B185	7	1	TurnLeft	FALSE	7.66068	7.63473	0.996613	DR	0.658799	FALSE
REG	2021-10-29	B185	7	1	TurnRight	FALSE	7.56213	7.61538	1.00704	IR	0.610903	FALSE
REG	2021-10-29	B185	7	1	Walking	FALSE	7.62055	7.31401	0.959774	DR	0.164141	FALSE
REG	2021-11-02	B207	4	1	Chow	FALSE	0	0	#DIV/0!	NaN	1	FALSE
REG	2021-11-02	B207	4	1	Empty	FALSE	0.290323	0.204301	0.703704	DR	0.202312	FALSE
REG	2021-11-02	B207	4	1	Jelly	FALSE	0.833333	0.833333	1	NaN	1	FALSE
REG	2021-11-02	B207	4	1	Rearing	FALSE	0.608333	0.733333	1.20548	IR	0.107882	FALSE
REG	2021-11-02	B207	4	1	Running	FALSE	0.337963	0.333333	0.986301	DR	0.730707	FALSE
REG	2021-11-02	B207	4	1	Stopping	FALSE	0.438356	0.465753	1.0625	IR	0.720489	FALSE
REG	2021-11-02	B207	4	1	Trotting	FALSE	0.430108	0.456989	1.0625	IR	0.497094	FALSE
REG	2021-11-02	B207	4	1	TurnLeft	FALSE	0.494851	0.541667	1.09461	IR	0.458441	FALSE
REG	2021-11-02	B207	4	1	TurnRight	FALSE	0.497549	0.448529	0.901478	DR	0.346258	FALSE
REG	2021-11-02	B207	4	1	Walking	FALSE	0.541667	0.388889	0.717949	DR	0.177733	FALSE
HFD	2021-11-04	B201	1	1	Chow	FALSE	0.333333	0.833333	2.5	IR	0.5	FALSE
HFD	2021-11-04	B201	1	1	Empty	FALSE	2.35897	1.53846	0.652174	DR	0.0693359	FALSE
HFD	2021-11-04	B201	1	1	Jelly	FALSE	1.33333	0.444444	0.333333	DR	0.25	FALSE
HFD	2021-11-04	B201	1	1	Rearing	FALSE	1.31818	1.28788	0.977011	DR	0.810378	FALSE
HFD	2021-11-04	B201	1	1	Running	FALSE	1.31181	1.29167	0.984642	DR	0.845577	FALSE
HFD	2021-11-04	B201	1	1	Stopping	FALSE	1.44444	1.23704	0.85641	DR	0.314004	FALSE
HFD	2021-11-04	B201	1	1	Trotting	FALSE	1.62664	1.35391	0.832337	DR	0.0556275	FALSE
HFD	2021-11-04	B201	1	1	TurnLeft	FALSE	1.48333	1.26222	0.850936	DR	0.120555	FALSE
HFD	2021-11-04	B201	1	1	TurnRight	FALSE	1.28444	1.29333	1.00692	IR	0.882493	FALSE
HFD	2021-11-04	B201	1	1	Walking	FALSE	1.71222	1.42029	0.829504	DR	0.150502	FALSE
HFD	2021-11-04	B201	1	2	Chow	FALSE	0	0	#DIV/0!	NaN	1	FALSE
HFD	2021-11-04	B201	1	2	Empty	FALSE	0.948718	0.615385	0.648649	DR	0.761719	FALSE
HFD	2021-11-04	B201	1	2	Jelly	FALSE	0.111111	0	0	DR	1	FALSE
HFD	2021-11-04	B201	1	2	Rearing	FALSE	0.363636	0.30303	0.833333	DR	0.55957	FALSE
HFD	2021-11-04	B201	1	2	Running	FALSE	0.333333	0.630952	1.89286	IR	0.0477941	TRUE
HFD	2021-11-04	B201	1	2	Stopping	FALSE	0.518519	0.614815	1.18571	IR	0.38776	FALSE
HFD	2021-11-04	B201	1	2	Trotting	FALSE	0.436214	0.493827	1.13208	IR	0.686501	FALSE
HFD	2021-11-04	B201	1	2	TurnLeft	FALSE	0.36	0.417778	1.16049	IR	0.603478	FALSE
HFD	2021-11-04	B201	1	2	TurnRight	FALSE	0.235556	0.395556	1.67925	IR	0.0592075	FALSE
HFD	2021-11-04	B201	1	2	Walking	FALSE	0.565217	0.862319	1.52564	IR	0.74125	FALSE
HFD	2021-11-04	B201	2	2	Chow	FALSE	2.83333	2.5	0.882353	DR	1	FALSE
HFD	2021-11-04	B201	2	2	Empty	FALSE	1.15385	1.35897	1.17778	IR	0.701172	FALSE
HFD	2021-11-04	B201	2	2	Jelly	FALSE	1.77778	1.33333	0.75	DR	1	FALSE
HFD	2021-11-04	B201	2	2	Rearing	FALSE	1.10606	0.984848	0.890411	DR	0.734254	FALSE
HFD	2021-11-04	B201	2	2	Running	FALSE	1.11584	1.05952	0.949528	DR	0.470949	FALSE
HFD	2021-11-04	B201	2	2	Stopping	FALSE	1.17778	1.14074	0.968553	DR	0.902877	FALSE
HFD	2021-11-04	B201	2	2	Trotting	FALSE	1.1401	1.04527	0.916817	DR	0.115149	FALSE
HFD	2021-11-04	B201	2	2	TurnLeft	FALSE	1.05333	1.01778	0.966245	DR	0.711436	FALSE
HFD	2021-11-04	B201	2	2	TurnRight	FALSE	1.11111	1.04	0.936	DR	0.602404	FALSE
HFD	2021-11-04	B201	2	2	Walking	FALSE	1.21739	1.10145	0.904762	DR	0.359978	FALSE
HFD	2021-11-04	B201	5	2	Chow	FALSE	0	0	#DIV/0!	NaN	1	FALSE
HFD	2021-11-04	B201	5	2	Empty	FALSE	0.102564	0.282051	2.75	IR	0.3125	FALSE
HFD	2021-11-04	B201	5	2	Jelly	FALSE	0	0	#DIV/0!	NaN	1	FALSE
HFD	2021-11-04	B201	5	2	Rearing	FALSE	0.136364	0.151515	1.11111	IR	0.699219	FALSE
HFD	2021-11-04	B201	5	2	Running	FALSE	0.178571	0.107143	0.6	DR	0.0656037	FALSE
HFD	2021-11-04	B201	5	2	Stopping	FALSE	0.125926	0.133333	1.05882	IR	0.890626	FALSE
HFD	2021-11-04	B201	5	2	Trotting	FALSE	0.111111	0.139918	1.25926	IR	0.368376	FALSE
HFD	2021-11-04	B201	5	2	TurnLeft	FALSE	0.173333	0.164444	0.948718	DR	0.819266	FALSE
HFD	2021-11-04	B201	5	2	TurnRight	FALSE	0.124444	0.137778	1.10714	IR	0.669498	FALSE
HFD	2021-11-04	B201	5	2	Walking	FALSE	0.15942	0.144928	0.909091	DR	0.545714	FALSE
HFD	2021-11-04	B201	5	3	Chow	FALSE	0	0	#DIV/0!	NaN	1	FALSE
HFD	2021-11-04	B201	5	3	Empty	FALSE	0.0512821	0	0	DR	0.5	FALSE
HFD	2021-11-04	B201	5	3	Jelly	FALSE	0.111111	0	0	DR	1	FALSE
HFD	2021-11-04	B201	5	3	Rearing	FALSE	0.106061	0.030303	0.285714	DR	0.53125	FALSE
HFD	2021-11-04	B201	5	3	Running	FALSE	0.0714286	0.113095	1.58333	IR	0.681641	FALSE
HFD	2021-11-04	B201	5	3	Stopping	FALSE	0.0222222	0.0888889	4	IR	0.375	FALSE
HFD	2021-11-04	B201	5	3	Trotting	FALSE	0.0658436	0.0823045	1.25	IR	1	FALSE
HFD	2021-11-04	B201	5	3	TurnLeft	FALSE	0.0133333	0.115556	8.66667	IR	0.0371094	TRUE
HFD	2021-11-04	B201	5	3	TurnRight	FALSE	0.0933333	0.0266667	0.285714	DR	0.0858154	FALSE
HFD	2021-11-04	B201	5	3	Walking	FALSE	0.0724638	0.0942029	1.3	IR	0.820312	FALSE
REG	2021-11-19	B215	8	1	Chow	FALSE	0.833333	0.75	0.9	DR	1	FALSE
REG	2021-11-19	B215	8	1	Empty	FALSE	1.66667	1.59649	0.957895	DR	0.754373	FALSE
REG	2021-11-19	B215	8	1	Jelly	FALSE	2.17647	2.17647	1	DR	0.905331	FALSE
REG	2021-11-19	B215	8	1	Rearing	FALSE	2.2	2.33333	1.06061	IR	0.992188	FALSE
REG	2021-11-19	B215	8	1	Running	FALSE	1.68385	1.54639	0.918367	DR	0.118142	FALSE
REG	2021-11-19	B215	8	1	Stopping	FALSE	1.68831	1.70563	1.01026	IR	0.968183	FALSE
REG	2021-11-19	B215	8	1	Trotting	FALSE	1.72161	1.5641	0.908511	DR	0.126774	FALSE
REG	2021-11-19	B215	8	1	TurnLeft	FALSE	1.68362	1.60169	0.951342	DR	0.280001	FALSE
REG	2021-11-19	B215	8	1	TurnRight	FALSE	1.76455	1.70899	0.968516	DR	0.639481	FALSE
REG	2021-11-19	B215	8	1	Walking	FALSE	1.80952	1.80952	1	NaN	0.768114	FALSE
REG	2021-11-19	B215	8	2	Chow	FALSE	0.416667	0.333333	0.8	DR	1	FALSE
REG	2021-11-19	B215	8	2	Empty	FALSE	0.877193	0.964912	1.1	IR	0.886963	FALSE
REG	2021-11-19	B215	8	2	Jelly	FALSE	0.529412	0.647059	1.22222	IR	0.813477	FALSE
REG	2021-11-19	B215	8	2	Rearing	FALSE	1.3	1.36667	1.05128	IR	0.847656	FALSE
REG	2021-11-19	B215	8	2	Running	FALSE	0.728522	0.841924	1.15566	IR	0.299005	FALSE
REG	2021-11-19	B215	8	2	Stopping	FALSE	0.839827	0.670996	0.798969	DR	0.0750642	FALSE
REG	2021-11-19	B215	8	2	Trotting	FALSE	0.710623	0.747253	1.05155	IR	0.786516	FALSE
REG	2021-11-19	B215	8	2	TurnLeft	FALSE	0.90678	0.774011	0.853583	DR	0.14527	FALSE
REG	2021-11-19	B215	8	2	TurnRight	FALSE	0.849206	0.907407	1.06854	IR	0.352006	FALSE
REG	2021-11-19	B215	8	2	Walking	FALSE	0.78022	0.827839	1.06103	IR	0.698166	FALSE
REG	2021-11-19	B215	8	3	Chow	FALSE	1.08333	1	0.923077	DR	1	FALSE
REG	2021-11-19	B215	8	3	Empty	FALSE	2.03509	1.91228	0.939655	DR	0.56444	FALSE
REG	2021-11-19	B215	8	3	Jelly	FALSE	3.23529	2.80392	0.866667	DR	0.430054	FALSE
REG	2021-11-19	B215	8	3	Rearing	FALSE	2.06667	2.1	1.01613	IR	0.757812	FALSE
REG	2021-11-19	B215	8	3	Running	FALSE	2.24399	2.08591	0.929556	DR	0.322873	FALSE
REG	2021-11-19	B215	8	3	Stopping	FALSE	1.98701	2.03463	1.02397	IR	0.661879	FALSE
REG	2021-11-19	B215	8	3	Trotting	FALSE	2.34432	2.19414	0.935937	DR	0.269665	FALSE
REG	2021-11-19	B215	8	3	TurnLeft	FALSE	2.24859	2.13277	0.948492	DR	0.123213	FALSE
REG	2021-11-19	B215	8	3	TurnRight	FALSE	1.99471	2.07672	1.04111	IR	0.419592	FALSE
REG	2021-11-19	B215	8	3	Walking	FALSE	2.03663	2.04029	1.0018	IR	0.723868	FALSE

## Sheet: ED2gh_heatmap
REG										HFD
jelly	chow	empty	rearing	stopping	walking	trotting	running	turnleft	turnright	jelly	chow	empty	rearing	stopping	walking	trotting	running	turnleft	turnright
-0.06	-0.069	-0.093	-0.083	0.218	0.081	-0.07	-0.086	-0.063	-0.089	Nan	2.276	1.255	1.505	1.185	1.193	1.203	1.197	1.342	1.493
-0.036	1.225	1.067	0.62	0.598	0.462	0.236	-0.019	0.29	0.314	-0.238	1.045	0.352	0.515	0.643	0.58	0.577	0.535	0.599	0.613
-0.015	-0.097	-0.058	0.881	0.173	0.278	0.257	0.316	0.813	0.815	-0.199	-0.163	0.164	-0.012	0.23	0.201	0.132	0.07	-0.004	0.214
0.046	-0.05	-0.025	-0.073	0.065	0.069	0.082	0.046	0.048	0.094	-0.178	-0.148	0.255	-0.168	0.072	0.062	0.087	0.014	0.086	0.023
0.087	1.514	0.988	0.187	0.546	0.473	0.392	0.277	0.148	0.205	-0.159	0.844	3.991	0.513	0.365	0.254	0.262	-0.089	0.384	0.137
0.246	0.435	0.484	0.803	0.145	0.259	0.241	0.231	0.304	0.37	-0.149	0.696	-0.09	-0.22	-0.021	-0.022	-0.014	-0.046	-0.054	-0.14
0.256	-0.04	0.669	0.658	0.114	0.092	0.058	0.036	0.335	0.244	-0.144	0.73	0.073	0.362	0.106	0.127	0.158	0.127	0.309	0.137
0.299	0.63	0.8	0.554	0.417	0.445	0.459	0.414	0.557	0.568	-0.089	0.456	-0.128	0.88	0.087	0.096	0.092	0.196	0.027	0.172
0.327	0.532	1.295	0.032	0.349	0.263	0.111	-0.022	-0.112	-0.104	-0.088	-0.053	-0.1	-0.1	0.251	0.197	0.315	0.353	0.066	-0.042
0.512	0.018	0.052	0.507	0.484	0.322	0.074	-0.11	0.129	0.137	-0.079	-0.127	0.006	-0.106	-0.015	-0.009	0.018	-0.002	0.065	-0.052
0.579	-0.075	-0.201	0.182	0.249	0.271	0.3	0.457	0.621	0.297	-0.036	-0.079	-0.143	-0.164	0.026	-0.091	-0.147	-0.164	-0.119	-0.125
0.632	0.167	0.079	0.159	0.302	0.198	0.043	-0.011	-0.023	-0.041	0.408	-0.2	0.044	0.117	0.442	0.208	-0.003	-0.039	-0.05	-0.051
0.679	-0.024	1.935	0.145	0.716	0.761	0.95	1.04	0.676	0.596	0.552	1.495	0.812	0.85	0.674	0.671	0.689	0.697	0.702	0.757
0.692	0.119	-0.105	0.13	0.332	0.255	0.251	0.126	0.065	-0.004	0.623	0.538	0.914	0.256	0.508	0.344	0.264	0.299	-0.348	3.331
0.71	0.509	0.872	0.269	0.455	0.502	0.692	0.896	0.384	0.467	0.684	0.092	0.602	0.349	0.317	0.309	0.237	0.134	0.248	0.226
0.743	1.343	0.991	0.467	0.752	0.711	0.753	0.575	0.598	0.606	0.786	0.27	0.275	0.482	0.524	0.498	0.615	0.378	2.444	-0.326
0.809	Nan	-0.089	0.915	0.363	0.487	0.693	0.969	1.023	0.908	0.836	0.748	0.218	0.358	0.429	0.308	0.212	0.134	0.028	0.189
0.82	1.021	0.537	0.982	0.507	0.484	0.417	0.465	0.629	0.467	1.021	2.399	0.013	-0.106	0.201	0.189	0.141	0.182	0.527	0.403
0.825	1.386	0.793	0.815	0.643	0.704	0.843	1.144	0.848	0.792	1.153	0.869	0.66	0.599	0.805	0.778	0.711	0.767	-0.057	-0.447
0.924	0.525	0.416	0.408	0.623	0.602	0.627	0.518	0.524	0.643	1.296	0.827	0.481	0.118	0.485	0.484	0.465	0.465	0.508	0.541
1.005	7.374	0.699	0.01	0.356	0.449	0.602	0.791	0.289	0.16	1.354	1.766	1.021	0.756	1.087	1.096	1.037	1	0.98	1.065
1.082	1.434	0.382	1.336	0.463	0.653	0.844	1.114	1.225	1.362	1.487	1.671	0.629	0.804	0.692	0.689	0.781	0.689	0.597	0.859
1.085	0.228	0.248	0.297	0.293	0.274	0.327	0.176	0.189	0.171	1.587	1.85	0.685	0.497	0.896	0.831	0.8	0.777	0.772	0.836
1.192	0.804	0.641	0.229	0.517	0.508	0.518	0.482	0.357	0.243	1.642	1.68	0.803	0.92	0.779	0.777	0.778	0.795	0.825	0.844
1.293	1.429	1.637	1.009	0.881	0.904	0.875	0.874	1.105	1.205	1.667	2.211	1.206	1.206	1.233	Nan	1.262	1.305	1.228	1.684
1.316	-0.145	-0.002	0.188	0.294	0.303	0.232	0.235	0.517	0.404	1.737	1.364	0.695	1.243	0.927	0.888	0.899	0.904	0.783	0.871
1.581	0.703	1.393	0.311	0.376	0.347	0.235	0.322	0.123	0.14	1.744	1.54	0.909	0.85	0.852	0.837	0.829	0.828	0.868	0.805
1.589	-0.034	-0.053	-0.053	-0.053	-0.023	-0.012	0.057	0.06	-0.053	1.768	0.724	-0.409	0.959	0.519	0.704	0.839	0.877	0.677	0.958
1.788	3.794	1.355	1.176	1.257	1.22	1.171	1.111	1.292	1.244	1.777	1.375	1.195	1.384	0.938	0.949	0.918	0.88	0.915	0.821
1.861	1.434	0.605	0.785	0.714	0.713	0.718	0.683	0.725	0.758	1.835	1.897	0.767	0.86	1.206	1.254	1.431	1.406	1.292	1.206
1.916	-0.111	0.333	-0.038	0.082	0.204	0.271	0.556	0.154	0.069	2.16	2.583	1.039	0.921	1.043	1.049	1.105	1.116	1.355	1.129
1.945	1.072	0.539	1.227	0.881	0.894	0.897	0.76	0.8	0.837	2.187	1.265	0.657	0.97	0.468	0.433	0.4	0.371	0.278	0.417
1.965	0.041	-0.127	1.077	0.636	0.456	0.298	0.039	0.195	0.196	2.225	2.094	0.57	0.809	0.689	0.699	0.703	0.683	0.547	0.579
2.018	2.149	0.531	0.96	0.976	0.979	0.974	0.918	0.983	1.017	2.744	1.713	1.157	0.499	1.01	0.993	0.949	0.828	0.791	0.888
2.019	1.181	0.259	0.251	0.537	0.42	0.396	0.197	0.22	0.273	3.257	3.877	Nan	0.381	0.598	0.769	1.252	0.176	3.167	3.399
2.168	3.703	0.366	0.234	0.627	0.643	0.743	0.73	0.209	0.164	3.436	2.273	1.309	1.052	1.072	1.05	1.002	0.936	0.991	1.38
2.265	1.466	0.365	1.053	0.634	0.56	0.475	0.411	0.435	0.438	4.047	2.042	0.696	0.285	0.382	0.366	0.376	0.323	0.325	0.212
2.3	2.483	1.245	1.16	1.1	1.107	1.126	1.136	1.055	1.088	4.98	0.32	-0.107	-0.141	0.123	0.152	0.213	0.255	0.184	0.019
2.308	-0.29	0.449	1.006	0.822	0.799	0.718	0.763	0.748	0.692	5.513	0.77	0.254	0.796	0.236	0.352	0.358	0.449	0.445	0.428
2.313	0.915	0.857	0.781	0.728	0.721	0.694	0.719	0.724	0.805	6.48	1.067	0.493	0.368	0.358	0.338	0.325	0.31	0.365	0.393
2.426	0.929	0.465	-0.142	0.291	0.249	0.148	0.068	-0.132	-0.15	7.642	0.733	0.269	0.445	0.127	0.137	0.15	0.222	0.476	0.086
2.443	0.765	-0.046	0.587	0.532	0.47	0.446	0.387	0.375	0.284
2.457	1.669	0	0.114	0.189	0.18	0.133	0.079	0.192	0.093
2.55	1.863	0.561	0.508	0.949	0.87	0.758	0.617	0.561	0.678
2.566	-0.14	-0.054	0.023	0.06	0.079	0.067	0.004	0.282	0.036
2.604	2.288	1.317	1.423	1.483	1.441	1.42	1.366	1.386	1.355
2.631	2.241	0.737	0.363	0.664	0.6	0.576	0.55	0.323	0.322
2.707	2.001	0.719	0.967	1.093	1.122	1.193	1.346	1.261	1.105
2.738	1.706	1.097	1.338	1.387	1.282	1.272	1.186	1.182	1.043
2.954	2.712	0.266	1.337	0.699	0.825	0.966	1.24	1.238	1.165
2.989	2.338	0.967	0.848	0.721	0.771	0.82	0.901	0.941	0.863
3.049	0.03	-0.153	-0.06983	0.458849	0.295463	0.086381	-0.04755	-0.08468	-0.13204
3.05	2.025	1.088	0.954	1.097	1.094	1.144	1.086	0.977	0.936
3.093	0.935	0.611	-0.071	0.383	0.281	0.277	0.221	0.02	0.002
3.162	-0.01	0.627	0.426	0.52	0.595	0.776	0.905	0.852	0.685
3.366	0.05	-0.146	0.748	0.527	0.408	0.334	0.15	0.39	0.262
3.398	3.29	1.115	0.922	0.914	1.047	1.254	1.291	1.077	1.103
3.52	2.662	1.371	0.9	0.706	0.822	0.937	1.308	1.515	1.897
3.668	3.442	-0.097	-0.138	0.363	0.363	0.383	0.239	-0.013	0.134
3.681	-0.024	-0.152	-0.135	-0.114	-0.061	-0.059	0.11	0.103	-0.001
3.686	2.199	0.146	-0.111	0.293	0.43	0.503	0.734	0.214	0.222
3.756	-0.277	0.169	0.495	0.694	0.697	0.667	0.677	0.831	0.44
3.957	-0.061	0	-0.022	-0.022	0.013	0.054	0.08	0.315	-0.059
4.309	1.476	0.187	1.212	1.117	0.98	0.858	0.705	0.774	0.717
4.642	0.727	1.367	0.312	0.548	0.625	0.841	0.846	0.525	0.497
4.689	0.657	-0.106	0.086	0.331	0.196	0.03	-0.039	0.035	0.07
4.867	1.932	0.807	0.809	0.701	0.701	0.595	0.585	0.43	0.664
4.925	-0.21	-0.167	1	0.398	0.39	0.391	0.297	0.448	0.563
5.465	Nan	0.061	-0.021	-0.025	0.029	0.075	0.179	0.333	-0.043
16.146	-0.128	-0.134	0.044	0.13	0.135	0.176	0.208	0.258	0.007

## Sheet: ED2gh_Chi test 
ED2gh : Video-based analysis of non-tagged units
Raw data													Statistical test
Condition	Type	Tagged	REG-	REG+	nan	REG%	REG total	HFD-	HFD+	nan	HFD%	HFD total	Chi_Square_Statistic	z	p_value	Decision	ConditionName	Corrected p-value	final Decision
chow	DR	FALSE	70	0	0	0	70	37	0	4	0	37	Can't perform 0/0			ns	chow	Can't perform 0/0	ns
empty	DR	FALSE	70	0	0	0	70	37	3	1	7.5	40	5.397, 1	2.323	0.0202	*	empty	0.202	ns
jelly	DR	FALSE	68	2	0	2.85714	70	40	0	1	0	40	1.164, 1	1.079	0.2806	ns	jelly	2.806	ns
rearing	DR	FALSE	64	6	0	8.57143	70	40	1	0	2.43902	41	1.646, 1	1.283	0.1996	ns	rearing	1.996	ns
running	DR	FALSE	67	3	0	4.28571	70	40	1	0	2.43902	41	0.2538, 1	0.5038	0.6144	ns	running	6.144	ns
stopping	DR	FALSE	65	5	0	7.14286	70	41	0	0	0	41	3.067, 1	1.751	0.0799	ns	stopping	0.799	ns
trotting	DR	FALSE	63	7	0	10	70	41	0	0	0	41	4.376, 1	2.092	0.0364	*	trotting	0.364	ns
turnleft	DR	FALSE	64	6	0	8.57143	70	40	1	0	2.43902	41	1.646, 1	1.283	0.1996	ns	turnleft	1.996	ns
turnright	DR	FALSE	66	4	0	5.71429	70	39	2	0	4.87805	41	0.03536, 1	0.188	0.8508	ns	turnright	8.508	ns
walking	DR	FALSE	59	11	0	15.7143	70	39	2	0	4.87805	41	2.936, 1	1.714	0.0866	ns	walking	0.866	ns
chow	IR	FALSE	68	2	0	2.85714	70	35	2	4	5.40541	37	0.4368, 1	0.6609	0.5087	ns	chow	5.087	ns
empty	IR	FALSE	70	0	0	0	70	40	0	1	0	40	Can't perform 0/0			ns	empty	Can't perform 0/0	ns
jelly	IR	FALSE	51	19	0	27.1429	70	37	3	1	7.5	40	6.138, 1	2.478	0.0132	*	jelly	0.132	ns
rearing	IR	FALSE	68	2	0	2.85714	70	41	0	0	0	41	1.193, 1	1.092	0.2747	ns	rearing	2.747	ns
running	IR	FALSE	69	1	0	1.42857	70	39	2	0	4.87805	41	1.170, 1	1.082	0.2794	ns	running	2.794	ns
stopping	IR	FALSE	68	2	0	2.85714	70	38	3	0	7.31707	41	1.196, 1	1.093	0.2742	ns	stopping	2.742	ns
trotting	IR	FALSE	67	3	0	4.28571	70	41	0	0	0	41	1.806, 1	1.344	0.179	ns	trotting	1.79	ns
turnleft	IR	FALSE	69	1	0	1.42857	70	40	1	0	2.43902	41	0.1492, 1	0.3863	0.6993	ns	turnleft	6.993	ns
turnright	IR	FALSE	69	1	0	1.42857	70	39	2	0	4.87805	41	1.170, 1	1.082	0.2794	ns	turnright	2.794	ns
walking	IR	FALSE	68	2	0	2.85714	70	37	4	0	9.7561	41	2.407, 1	1.551	0.1208	ns	walking	1.208	ns
