# Supplementary material for: Changes in neurotensin signalling drive hedonic devaluation in obesity
Source: Nature. 2025 Mar 26;641(8065):1238–47. doi: 10.1038/s41586-025-08748-y (PMC12119351; doi:10.1038/s41586-025-08748-y)
Supplement: Supplementary file 10 — Source Data Extended Data Fig. 3 [file 41586_2025_8748_MOESM10_ESM.xlsx]

## Sheet: ED3c
	ED3c	Food consumed (g) in REG and HFD mice during primed-feeding
Raw data
	Jelly				Chocolate				PB				Butter				HF chow				Chow				Water
	HFD	REG			HFD	REG			HFD	REG			HFD	REG			HFD	REG			HFD	REG			HFD	REG
	0.09	0.275			0	0.4585			0	0.1554			0.02	0.0968			0	0.4754			0.01	0.0101			0.11	0.11
	0.05	0.425			0	0.3053			0.09	0.0482			0.05	0.1634			0	0.2445			0.01	0.0114			0.07	0.09
	0.12	0.18			0	0.4479			0.01	0.1614			0.04	0.1474			0	0.3157			0.02	0.0098			0.09	0.2
	0.03	0.26			0	0.2888			0.03	0.3996			0.04	0.27			0.02	0.3011			0.03	0.1436			0.36	0.12
	0.17	0.4			0	0.1216			0.05	0.1965			0.03	0.0326			0	0.1745			0.02	0.0425			0.12	0.12
	0.14	0.89			0.01	0.1014			0.05	0.2239			0.01	0.1548			0	0.2894			0	0.0162			0.08	0.1
	0.07	0.39			0	0.0966			0.03	0.0176			0.01	0.1045			0	0.3234			0.01	0.0075			0.27	0.16
	0.16	0.08			0.02	0.2718			0	0.058			0.01	0.111			0	0.4856			0.04	0.0153			0.07	0.08
	0.08	0.17			0.01	0.2882			0	0.0401			0.01	0.0794			0.01	0.1488			0.01	0.0088			0.08	0.09
	0.06	0.22			0	0.2483			0	0.07			0.1	0.091			0.01	0.4105			0.04	0.0108			0.08	0.22
	0.07	0.37			0.05	0.1892			0	0.0645			0.02	0.1588			0	0.5035			0	0.0181			0.18	0.07
	0.12	0.28			0	0.4211			0	0.0559			0.03	0.0492			0.06	0.6363			0.01	0.0103			0.15	0.07
	0.09	0.41			0.07	0.3968			0.02	0.0376			0.08	0.1229			0.04	0.1711			0	0.0256			0.12	0.13
	0.06	0.17			0.02	0.2783			0	0.109			0.07	0.0906			0	0.3851			0.02	0.0093			0.13	0.1
	0.11	0.45			0.03	0.4133			0.06	0.0435			0	0.07				0.7607			0.01	0.0075			0.09	0.11
		0.37				0.2105				0.1718				0.0925				0.2365				0.0677				0.14
		0.27				0.308				0.1053				0.0623				0.2137				0.0249
		0.14				0.3901				0.1524				0.1198				0.2554				0.0538
						0.2538				0.1019				0.1262								0.0189
Descriptive statistics
Jelly				Chocolate				PB				Butter				HF chow				Chow				Water
	HFD	REG			HFD	REG			HFD	REG			HFD	REG			HFD	REG			HFD	REG			HFD	REG
Number of values	15	18		Number of values	15	19		Number of values	15	19		Number of values	15	19		Number of values	14	18		Number of values	15	19		Number of values	15	16
Minimum	0.03	0.08		Minimum	0	0.0966		Minimum	0	0.0176		Minimum	0	0.0326		Minimum	0	0.1488		Minimum	0	0.0075		Minimum	0.07	0.07
Maximum	0.17	0.89		Maximum	0.07	0.4585		Maximum	0.09	0.3996		Maximum	0.1	0.27		Maximum	0.06	0.7607		Maximum	0.04	0.1436		Maximum	0.36	0.22
Range	0.14	0.81		Range	0.07	0.3619		Range	0.09	0.382		Range	0.1	0.2374		Range	0.06	0.6119		Range	0.04	0.1361		Range	0.29	0.15
Mean	0.09467	0.3194		Mean	0.014	0.2889		Mean	0.02267	0.1165		Mean	0.03467	0.1128		Mean	0.01	0.3517		Mean	0.01533	0.02695		Mean	0.1333	0.1194
SEM	0.01059	0.04246		SEM	0.005503	0.02588		SEM	0.007333	0.02095		SEM	0.007551	0.01214		SEM	0.004917	0.03944		SEM	0.003362	0.0075		SEM	0.02113	0.01078
Statistiacl test
	Jelly				Chocolate				PB				Butter				HF chow				Chow				Water
	Column B	REG			Column B	REG			Column B	REG			Column B	REG			Column B	REG			Column B	REG			Column B	REG
	vs.	vs.			vs.	vs.			vs.	vs.			vs.	vs.			vs.	vs.			vs.	vs.			vs.	vs.
	Column A	HFD			Column A	HFD			Column A	HFD			Column A	HFD			Column A	HFD			Column A	HFD			Column A	HFD
	Unpaired t test				Unpaired t test				Unpaired t test				Unpaired t test				Unpaired t test				Unpaired t test				Unpaired t test
	P value	<0.0001			P value	<0.0001			P value	0.0006			P value	<0.0001			P value	<0.0001			P value	0.2063			P value	0.5534
	P value summary	****			P value summary	****			P value summary	***			P value summary	****			P value summary	****			P value summary	ns			P value summary	ns
	Significantly different (P < 0.05)?	Yes			Significantly different (P < 0.05)?	Yes			Significantly different (P < 0.05)?	Yes			Significantly different (P < 0.05)?	Yes			Significantly different (P < 0.05)?	Yes			Significantly different (P < 0.05)?	No			Significantly different (P < 0.05)?	No
	One- or two-tailed P value?	Two-tailed			One- or two-tailed P value?	Two-tailed			One- or two-tailed P value?	Two-tailed			One- or two-tailed P value?	Two-tailed			One- or two-tailed P value?	Two-tailed			One- or two-tailed P value?	Two-tailed			One- or two-tailed P value?	Two-tailed
	t, df	t=4.720, df=31			t, df	t=9.281, df=32			t, df	t=3.823, df=32			t, df	t=5.125, df=32			t, df	t=7.579, df=30			t, df	t=1.290, df=32			t, df	t=0.5997, df=29

## Sheet: ED3d
ED3d	Effect of stimulation frequency on optogenetic induced feeding
Raw data				Descriptive statistics
Laser frequency					Laser frequency
1	10	20			1	10	20
0.16	0.15	0.505		Number of values	10	10	10
0.26	0.18	0.16
0.1	0.18	0.3		Minimum	0.02	0.06	0.08
0.02	0.18	0.285		Maximum	0.26	0.22	0.55
0.03	0.06	0.2		Range	0.24	0.16	0.47
0.02	0.08	0.08
0.14	0.12	0.5		Mean	0.104	0.143	0.29
0.15	0.09	0.12		SEM	0.02437	0.01667	0.05418
0.11	0.17	0.55
0.05	0.22	0.2
Statistical analysis
Repeated measures ANOVA summary
Assume sphericity?	Yes
F	8.925
P value	0.002
P value summary	**
Statistically significant (P < 0.05)?	Yes
R squared	0.4979
ANOVA table	SS	DF	MS	F (DFn, DFd)	P value
Treatment (between columns)	0.1924	2	0.09621	F (2, 18) = 8.925	P=0.0020
Individual (between rows)	0.1486	9	0.01651	F (9, 18) = 1.531	P=0.2109
Holm-Šídák's multiple comparisons test
	Mean Diff.	Below threshold?	Summary	Adjusted P Value	Pairs	t	DF
1 vs. 10	-0.039	No	ns	0.1785	A-B	1.459	9
1 vs. 20	-0.186	Yes	*	0.0241	A-C	3.381	9
10 vs. 20	-0.147	Yes	*	0.04	B-C	2.815	9

## Sheet: ED3ef
ED3e	FD vs. Sated
	Primed feeding
	Raw data			Descriptive statistics				Statistical test
	FD	Sated			FD	Sated		Column B	Sated
	0.0089	0.01		Number of values	14	6		vs.	vs.
	0.1052	0						Column A	FD
	0.153	0.01		Minimum	0.0071	0
	0.0071	0.01		Maximum	0.21	0.01		Unpaired t test
	0.098	0.01		Range	0.2029	0.01		P value	0.0041
	0.0527	0						P value summary	**
	0.04			Mean	0.08342	0.006667		Significantly different (P < 0.05)?	Yes
	0.21			SEM	0.01501	0.002108		One- or two-tailed P value?	Two-tailed
	0.11							t, df	t=3.290, df=18
	0.043
	0.05
	0.1
	0.07
	0.12
Opto feeding
Raw data
Laser	FD ChR2								FD eYFP
OFF	0.0075	0.0735	0.0249	0.0462	0.049	0.0092	0.1091		0.01	0.11	0	0	0.02	0.01	0	0.03
ON	0.0223	0.0642	0.027	0.0196	0.008	0.0395	0.0783		0.01	0.2	0.01	0	0.01	0.05	0	0.1
OFF	0.0065	0.0402	0.0173	0.057	0.1724	0.0199	0.0197		0	0.24	0.09	0.01	0.02	0.05	0	0.06
Descriptive statistics								Statistical test
Laser	FD ChR2			FD eYFP				Source of Variation	% of total variation	P value	P value summary	Significant?	F (DFn, DFd)	P value
OFF	0.0456286	0.0138251	7	0.0225	0.0130589	8		Time x virus	2.267	0.3302	ns	No	F (2, 26) = 1.157	P=0.3302
ON	0.0369857	0.0096506	7	0.0475	0.0249106	8		Time	2.163	0.3467	ns	No	F (2, 26) = 1.104	P=0.3467
OFF	0.0475714	0.0217514	7	0.05875	0.0282487	8		virus	0.002024	0.9848	ns	No	F (1, 13) = 0.0003768	P=0.9848

## Sheet: ED3gh
ED3gh	Quinine and Butter
Primed feeding
Raw data			Descriptive statistics				Statistical analysis
Butter	+quinine			Butter	+quinine		Table Analyzed	Data 28
0.263	0.033		Number of values	10	14
0.161	0.0524						Column B	+quinine
0.145	0.1519		Minimum	0.0423	0.0076		vs.	vs.
0.152	0.11		Maximum	0.263	0.1519		Column A	Butter
0.114	0.0454		Range	0.2207	0.1443
0.11	0.0501						Unpaired t test
0.1	0.0501		Mean	0.1261	0.07231		P value	0.0167
0.0423	0.0733		SEM	0.01894	0.01123		P value summary	*
0.0812	0.0076						Significantly different (P < 0.05)?	Yes
0.092	0.1107						One- or two-tailed P value?	Two-tailed
	0.1377						t, df	t=2.591, df=22
	0.0932
	0.0515
	0.0454
Opto-feeding
Raw data
	eyfp							chr2
off	0.0034	0.03	0.0959	0.105	0.0185	0.0159	0.0159	0.0601	0.0166	0.126	0.1091	0.0636	0.022	0.0185
on	0	0.0023	0.1067	0.1	0.0046	0.0089	0.0089	0.0851	0	0.11	0.1097	0.0486	0.015	0.0046
off	0.0142	0.0032	0.12	0.1028	0.0074	0.0051	0.0051	0.0075	0	0.11	0.1051	0.0435	0.0052	0.0074
Descriptive statistics								Statistical analysis
	eyfp			chr2				Source of Variation	% of total variation	P value	P value summary	Significant?	F (DFn, DFd)	P value
off	0.0406571	0.0157436	7	0.0594143	0.0167809	7		Time x virus	0.7632	0.1336	ns	No	F (2, 24) = 2.192	P=0.1336
on	0.0330571	0.0182054	7	0.0532857	0.0183281	7		Time	1.158	0.0532	ns	No	F (2, 24) = 3.324	P=0.0532
off	0.0368286	0.0193908	7	0.0398143	0.0183096	7		virus	2.452	0.581	ns	No	F (1, 12) = 0.3218	P=0.5810

## Sheet: ED3i
ED3i	Weight gain before and after optogenetic experiments
Raw data
	eyfp										chr2
Before	29.3	28.9	27.6	30	31.3	25.5	28.7	31.5	26.7		27.5	28.2	26.7	30.5	28.3	27.9	34	32.7	25.4	29.9
After	29.5	29.5	27.7	29.4	31.5	25.1	28.9	31.1	27.1		28.6	28.4	27.1	30	27.4	27.3	33.1	32.4	29.8	26.1
Descriptive statistics								Statistical test - 2 way ANOVA
	eyfp			chr2				Source of Variation	% of total variation	P value	P value summary	Significant?	F (DFn, DFd)	P value
Before	28.8333	0.666458	9	29.11	0.846358	10		Time x Column Factor	0.0204	0.861	ns	No	F (1, 17) = 0.03159	P=0.8610
After	28.8667	0.663325	9	29.02	0.730266	10		Time	0.004306	0.9359	ns	No	F (1, 17) = 0.006670	P=0.9359
								Column Factor	0.248	0.8301	ns	No	F (1, 17) = 0.04750	P=0.8301

## Sheet: ED3j
ED3J	Opto stimulation during primed feeding
Raw data
	OFF										ON
eYFP	0.2356	0.2864	0.3865	0.14	0.341	0.3599	0.5616	0.3412			0.3498	0.3743	0.5012	0.3724	0.3595	0.4639	0.4374	0.3155
ChR2	0.2785	0.4733	0.4976	0.3192	0.4132	0.5458	0.1341	0.3842	0.1036	0.4374	1.1107	0.5132	0.4969	0.7795	0.4231	0.5903	0.9052	0.2915	0.8177	0.6207
Descriptive statistics
	OFF			ON
eYFP	0.331525	0.0432734	8	0.39675	0.0225046	8
ChR2	0.35869	0.04723	10	0.65488	0.0780747	10
Statistical analysis
Two-way RM ANOVA
Source of Variation	% of total variation	P value	P value summary	Significant?	F (DFn, DFd)	P value
Virus type x Stimulation	7.803	0.1018	ns	No	F (1, 16) = 3.014	P=0.1018
Virus type	11.91	0.0038	**	Yes	F (1, 16) = 11.43	P=0.0038
Stimulation	19.11	0.0152	*	Yes	F (1, 16) = 7.380	P=0.0152
Holm-Šídák's multiple comparisons test
OFF - ON	Predicted (LS) mean diff.	95.00% CI of diff.	Below threshold?	Summary	Adjusted P Value	t	DF
eYFP	-0.06523	-0.3098 to 0.1794	No	ns	0.5201	0.6577	16
ChR2	-0.2962	-0.5150 to -0.07742	Yes	**	0.0083	3.339	16

## Sheet: ED3lm
ED3lm	Cell body stimulation
Primed feeding
Raw data			Descriptive statistics				Statistical test
Day 1 - VTA	Day2 -NacLat			Day 1 - VTA	Day2 -NacLat		Table Analyzed	Data 23
0.17	0.14		Number of values	6	6
0.12	0.21						Column B	Day2 -NacLat
0.17	0.16		Minimum	0.11	0.14		vs.	vs.
0.11	0.23		25% Percentile	0.1175	0.155		Column A	Day 1 - VTA
0.22	0.34		Median	0.165	0.205
0.16	0.2		75% Percentile	0.1825	0.2575		Paired t test
			Maximum	0.22	0.34		P value	0.0942
			Range	0.11	0.2		P value summary	ns
							Significantly different (P < 0.05)?	No
			Mean	0.1583	0.2133		One- or two-tailed P value?	Two-tailed
			SEM	0.01621	0.02871		t, df	t=2.062, df=5
							Number of pairs	6
Opto feeding
Raw data
Fiber location	VTA						NacLat
Mouse #	1	2	3	4	5	6	1	2	3	4	5	6
OFF	0	0	0.06	0.03	0	0.06	0.11	0.04	0.12	0.09	0.1	0.04
ON	0.25	0.12	0.18	0.49	0.36	0.11	0.01	0.08	0.09	0.08	0.19	0.04
OFF	0.02	0.05	0.03	0.02	0.06	0.06	0.02	0.08	0.17	0.02	0.05	0.04
Descriptive statistics							Statistical test
	VTA			NacLat			2-way ANOVA
OFF	0.025	0.0294958	6	0.0833333	0.0350238	6	Source of Variation	% of total variation	P value	P value summary	Significant?	F (DFn, DFd)	P value
ON	0.251667	0.149053	6	0.0816667	0.0611283	6	Time x virus	25.19	0.0022	**	Yes	F (2, 20) = 8.419	P=0.0022
OFF	0.04	0.0189737	6	0.0633333	0.0568038	6	Time	28.74	0.0012	**	Yes	F (2, 20) = 9.608	P=0.0012
							virus	2.166	0.2418	ns	No	F (1, 10) = 1.548	P=0.2418
							Holm-Šídák's multiple comparisons test
							VTA - NacLat	Mean Diff.	95.00% CI of diff.	Below threshold?	Summary	Adjusted P Value	t	DF
							OFF	-0.05833	-0.1643 to 0.04767	No	ns	0.3183	1.391	30
							ON	0.17	0.06400 to 0.2760	Yes	***	0.001	4.055	30
							OFF	-0.02333	-0.1293 to 0.08267	No	ns	0.582	0.5566	30

## Sheet: ED3p
ED3p	Optogenetic inhibition in REG mice
Raw data
	eYFP								ArchT
OFF	0.34	0.3	0.38	0.43	0.48	0.33	0.37	0.4	0.32	0.15	0.21	0.34	0.4	0.58	0.46
ON	0.29	0.47	0.36	0.35	0.43	0.37	0.28	0.42	0.25	0.01	0.03	0.31	0.37	0.25	0.35
OFF	0.32	0.47	0.37	0.41	0.31	0.3	0.39	0.33	0.42	0.24	0.11	0.27	0.49	0.42	0.38
Descriptive statistics
	eYFP			ArchT
	Mean	SEM	n	Mean	SEM	n
OFF	0.37875	0.0204797	8	0.351429	0.0552237	7
ON	0.37125	0.0235613	8	0.224286	0.0555002	7
OFF	0.3625	0.0207666	8	0.332857	0.0498433	7
Statistical test
Two-way RM ANOVA
Source of Variation	% of total variation	P value	P value summary	Significant?	F (DFn, DFd)	P value
Row Factor x Column Factor	6.248	0.0318	*	Yes	F (2, 26) = 3.947	P=0.0318
Row Factor	6.52	0.0279	*	Yes	F (2, 26) = 4.119	P=0.0279
Column Factor	9.252	0.1741	ns	No	F (1, 13) = 2.067	P=0.1741
Holm-Šídák's multiple comparisons test
eYFP - Arch	Predicted (LS) mean diff.	95.00% CI of diff.	Below threshold?	Summary	Adjusted P Value	t	DF
OFF	0.02732	-0.1099 to 0.1645	No	ns	0.8344	0.4967	39
ON	0.147	0.009746 to 0.2842	Yes	*	0.0325	2.672	39
OFF	0.02964	-0.1076 to 0.1669	No	ns	0.8344	0.5389	39
