# Supplementary material for: Changes in neurotensin signalling drive hedonic devaluation in obesity
Source: Nature. 2025 Mar 26;641(8065):1238–47. doi: 10.1038/s41586-025-08748-y (PMC12119351; doi:10.1038/s41586-025-08748-y)
Supplement: Supplementary file 11 — Source Data Extended Data Fig. 4 [file 41586_2025_8748_MOESM11_ESM.xlsx]

## Sheet: ED4cd
ED4cd	Optogenetic feeding on HFD with food deprivation
Primed feeding
Raw data			Descriptive statistics				Statistical test
FD	Sated			FD	Sated		Column B	Sated
0.1213	0.05		Number of values	12	15		vs.	vs.
0.2077	0.06						Column A	FD
0.1913	0.08		Minimum	0.1213	0.04
0.3262	0.08		25% Percentile	0.1727	0.05		Unpaired t test
0.2486	0.07		Median	0.2218	0.07		P value	<0.0001
0.2534	0.04		75% Percentile	0.308	0.08		P value summary	****
0.1665	0.05		Maximum	0.4923	0.11		Significantly different (P < 0.05)?	Yes
0.4923	0.09		Range	0.371	0.07		One- or two-tailed P value?	Two-tailed
0.3592	0.07						t, df	t=6.616, df=25
0.2359	0.1		Mean	0.2477	0.07
0.1634	0.11		SEM	0.02949	0.005071
0.2062	0.05
	0.07
	0.06
	0.07
Opto feeding
Raw data
	ChR2						eYFP
OFF	0.0317	0.0294	0.1265	0.2206	0.0427	0.1213	0.032	0.2721	0.168	0.1086	0.1074	0.104
ON	0.1268	0.0315	0.1428	0.0877	0.1023	0.0946	0.0338	0.0488	0.064	0.0332	0.0317	0.0355
OFF	0.0303	0.0736	0.0335	0.0293	0.0352	0.0252	0.0982	0.0313	0.0368	0.0709	0.033	0.0333
Descriptive statistics
	ChR2			eYFP
OFF	0.0953667	0.0308243	6	0.132017	0.0330962	6
ON	0.0976167	0.0156992	6	0.0411667	0.00522524	6
OFF	0.03785	0.00728957	6	0.0505833	0.0113282	6
Statistical test
Two-way RM ANOVA							Holm-Šídák's multiple comparisons test
Source of Variation	% of total variation	P value	P value summary	Significant?	F (DFn, DFd)	P value	HFD starved -ChR2 - HFD starved eYFP	95.00% CI of diff.	Below threshold?	Summary	Adjusted P Value		t	DF
Time x virus	11.81	0.1061	ns	No	F (2, 20) = 2.515	P=0.1061	OFF	-0.03665	-0.1097 to 0.03635	No	ns	0.3823	1.269	30
Time	25	0.014	*	Yes	F (2, 20) = 5.325	P=0.0140	ON	0.05645	-0.01655 to 0.1295	No	ns	0.1692	1.955	30
virus	0.04204	0.8753	ns	No	F (1, 10) = 0.02593	P=0.8753	OFF	-0.01273	-0.08573 to 0.06027	No	ns	0.6624	0.441	30

## Sheet: ED4e
	ED4e	Body weight (g) during diet changes
	Raw data
	Time (Days)	eYFP								ChR2
HFD	0	26	25.3	25.2	26	27.4	24	23.1		25.9	25.7	27.1	25.8	26.1	25.1	26	25.6
	7	28	27.5	26.8	27.5	28.9	25.8	26.9		30.9	27.6	29	28.6	28.2	27	28.9	29.1
	14	31.8	29.9	29.2	29.8	31.8	27.9	28.1		34.5	30.6	32.4	30.6	30.5	29.5	30.1	31.4
	21	33.7	30.5	31.2	31	31.8	30.5	30.3		37.3	32.8	35.2	31.7	32.2	30.3	31	34
	45	35.1	32.7	32.4	31.6	33.9	31.8	31.6		39.8	34	37.8	33	32.8	31.7	31.8	35.3
	53	40.2	33.2	32.5	33.1	35.9	34	34.1		44.4	38.1	43	32	31.2	34.1	34.4	38.6
	59	42.1	34.5	33.1	34.1	37.5	36.1	36.6		46.4	41	45.7	34.8	33.4	35.5	35.3	40.2
	67	40.8	34.1	33.2	37.3	39.8	38.5	39.8		43	38.9	42	34.8	33.2	38.2	37.2	43.3
OFF diet	78	48.4	36.3	35.2	39.2	41.9	41	41.9		48.8	45.6	48	39	36.6	39.8	38.9	45
	81	44.2	34.9	33.5	37.1	38.6	37.5	41.2		44.7	42.1	43.7	36.5	34	37.3	36.7	41
	85	40.8	33.2	31.6	35.3	36.2	34.2	36		41.7	39.6	40.9	33.6	31.5	34.7	34.5	37.9
	91	38.4	33.3	31.6	33	33.4	33.2	34.2		40	37.1	38.8	32.3	30.4	32.1	32.9	35.8
	98	36.2	34.4	32.6	31.1	33.4	31.7	31.8		38	35	37	31.9	30.8	31.5	32.2	35.4
Descriptive statistics
	Time (weeks)	eYFP			ChR2
HFD	0	25.2857	0.532929	7	25.9125	0.201279	8
	7	27.3429	0.370879	7	28.6625	0.411416	8
	14	29.7857	0.59499	7	31.2	0.561885	8
	21	31.2857	0.446909	7	33.0625	0.823307	8
	45	32.7286	0.50034	7	34.525	1.03626	8
	53	34.7143	1.00224	7	36.975	1.73378	8
	59	36.2857	1.12893	7	39.0375	1.79294	8
	67	37.6429	1.11715	7	38.825	1.32567	8
OFF diet	78	40.5571	1.64734	7	42.7125	1.65156	8
	81	38.1429	1.37855	7	39.5	1.37334	8
	85	35.3286	1.10037	7	36.8	1.3222	8
	91	33.8714	0.809678	7	34.925	1.23718	8
	98	33.0286	0.677079	7	33.975	0.964504	8
Statistical test
Two-way RM ANOVA							Holm-Šídák's multiple comparisons test
Source of Variation	% of total variation	P value	P value summary	Significant?	F (DFn, DFd)	P value	eyfp - chr2	Predicted (LS) mean diff.	95.00% CI of diff.	Below threshold?	Summary	Adjusted P Value	t	DF
Time x Virus	0.2896	0.9423	ns	No	F (12, 156) = 0.4456	P=0.9423	0	-0.6268	-5.223 to 3.969	No	ns	0.9684	0.3987	169
Time	67.7	<0.0001	****	Yes	F (12, 156) = 104.2	P<0.0001	7	-1.32	-5.915 to 3.276	No	ns	0.9684	0.8394	169
Virus	2.176	0.2641	ns	No	F (1, 13) = 1.363	P=0.2641	14	-1.414	-6.010 to 3.182	No	ns	0.9684	0.8996	169
							21	-1.777	-6.373 to 2.819	No	ns	0.9472	1.13	169
							45	-1.796	-6.392 to 2.799	No	ns	0.9472	1.143	169
							53	-2.261	-6.857 to 2.335	No	ns	0.8623	1.438	169
							59	-2.752	-7.348 to 1.844	No	ns	0.6706	1.75	169
							67	-1.182	-5.778 to 3.414	No	ns	0.9684	0.7519	169
							78	-2.155	-6.751 to 2.440	No	ns	0.8749	1.371	169
							81	-1.357	-5.953 to 3.239	No	ns	0.9684	0.8632	169
							85	-1.471	-6.067 to 3.124	No	ns	0.9684	0.9359	169
							91	-1.054	-5.649 to 3.542	No	ns	0.9684	0.6702	169
							98	-0.9464	-5.542 to 3.649	No	ns	0.9684	0.602	169

## Sheet: ED4f
ED4f	Jelly consumed (g) during primed-feeding off HFD for ChR2 and eYFP
Raw data
Weeks OFF	eYFP								ChR2
0	0.0649	0.18	0.0863	0.1315	0.1601	0.0618	0.0902		0.0127	0.1702	0.07	0.1296	0.1133	0.1508	0.0042	0.1649
1	0.1715	0.2997	0.227	0.437	0.1678	0.2123	0.3151		0.3801	0.1343	0.2245	0.0689	0.1798	0.2513	0.1799	0.2897
2	0.138	0.2884	0.4464	0.3085	0.3633	0.5498	0.1767		0.8102	0.2	0.0648	0.474	0.1049	0.3109	0.1605	0.1749
3	0.1566	0.2124	0.403	0.315	0.1302	0.3221	0.1392		0.2715	0.1558	0.2526	0.27	0.1122	0.2155	0.169	0.1928
Descriptive statistics
Weeks OFF	eYFP			ChR2
	Mean	SEM	n	Mean	SEM	n
0	0.110686	0.0468685	7	0.101962	0.0659457	8
1	0.261486	0.0962835	7	0.213562	0.0960344	8
2	0.324443	0.144517	7	0.287525	0.247256	8
3	0.239786	0.107135	7	0.204925	0.0579415	8
Statistical test
Two-way RM ANOVA							Holm-Šídák's multiple comparisons test
Source of Variation	% of total variation	P value	P value summary	Significant?	F (DFn, DFd)	P value	eYFP - ChR2	Predicted (LS) mean diff.	95.00% CI of diff.	Below threshold?	Summary	Adjusted P Value	t	DF
Time x Genotype	0.2725	0.973	ns	No	F (3, 39) = 0.07513	P=0.9730	0	0.008723	-0.1579 to 0.1753	No	ns	0.9999	0.1351	52
Time	27.15	0.0005	***	Yes	F (3, 39) = 7.484	P=0.0005	1	0.04792	-0.1187 to 0.2145	No	ns	0.9158	0.7422	52
Genotype	1.358	0.4089	ns	No	F (1, 13) = 0.7284	P=0.4089	2	0.03692	-0.1297 to 0.2035	No	ns	0.9658	0.5717	52
							3	0.03486	-0.1317 to 0.2015	No	ns	0.9722	0.5399	52
