# Supplementary material for: Changes in neurotensin signalling drive hedonic devaluation in obesity
Source: Nature. 2025 Mar 26;641(8065):1238–47. doi: 10.1038/s41586-025-08748-y (PMC12119351; doi:10.1038/s41586-025-08748-y)
Supplement: Supplementary file 12 — Source Data Extended Data Fig. 5 [file 41586_2025_8748_MOESM12_ESM.xlsx]

## Sheet: ED5a-e Diet diffrences_data
Transcriptomic differences NAcLat→VTA cells in REG vs HFD mice
Gene name	Gene family							Trancriptomic diffrences analysis						REG																							HFD
	Synaptic molecules	Feeding	Synaptic	Ion channels	ER	Vesicle fusion	Transcription	LogFC	FC	logCPM	PValue	LOG10(E1)*-1	FDR	AT010	AT018	AT019	AT020	AT021	AT022	AT024	AT025	AT026	AT027	AT028	AT029	AT031	AT049	AT054	AT063	AT066	AT067	AT069	AT070	AT081	AT082	AT085	AT003	AT012	AT015	AT016	AT044	AT058	AT059	AT060	AT062	AT071	AT072	AT073	AT076
Npy1r	TRUE	TRUE	TRUE	FALSE	FALSE	TRUE	FALSE	-2.4489	-4.8978	5.20988	0.0052915	2.27642	0.638566	0	5.46451	0	7.56561	3.59073	0.459528	0.786741	25.1994	0	1.42732	35.6557	0	124.63	151.845	4.66023	36.6578	82.4513	53.5614	0.644617	24.8624	146.912	2.53612	9.42537	0	0	0	8.308	10.6134	0	1.52387	0	1.59209	14.9125	0	17.193	2.40457
Syt12	TRUE	FALSE	TRUE	FALSE	FALSE	FALSE	FALSE	-2.70818	-5.41636	5.00278	0.00615449	2.21081	0.638566	213.577	0	29.2658	0.55184	8.05706	0	30.9789	8.70672	1.65477	35.2483	12.8724	0.646381	19.8129	43.7445	2.43542	72.9216	0.889242	0	21.4836	0	0	1.18234	0	73.7756	0	0.391829	12.7349	0.200199	2.34469	0	0.785566	1.41359	0	0	4.35185	0.521543
Inhba	TRUE	FALSE	FALSE	FALSE	FALSE	FALSE	TRUE	2.6051	5.2102	5.88784	0.00628959	2.20138	0.638566	0	0.928662	0.278099	1.29637	0.90945	0	159.368	54.1854	41.8763	1.90738	0.513621	1.85568	9.27299	2.16913	0	0	0.152577	56.1199	0.239039	0.709579	0.624041	1.26984	1.73898	31.6325	0	64.302	9.28421	5.79508	32.4525	2.9535	0	0.515696	23.9452	0.80083	0.195713	864.139
Cartpt	TRUE	TRUE	TRUE	FALSE	FALSE	FALSE	TRUE	3.39154	6.78308	5.37929	0.0168072	1.7745	0.768715	0	2.25992	0	0	0	0	4.99604	0	6.56149	0	214.771	3.1181	0	0	0	0	0	0	0	0	0.831688	0	19.5691	0	1220.66	0	0	0	0	176.664	0	2.27686	0	0	39.698	0
Syn3	TRUE	FALSE	TRUE	FALSE	FALSE	FALSE	FALSE	1.62204	3.24408	4.56228	0.0213637	1.67032	0.831492	2.02656	0	0.939029	0.54837	0.53988	1.94155	1.6082	0.28976	1.26138	10.4004	3.09479	1.70374	13.0657	32.4603	7.2365	1.01956	42.0173	1.29181	5.24105	20.012	1.89056	7.23699	2.88025	0	9.1402	0.946664	0.58545	26.2002	10.0563	39.9113	11.8975	9.96076	37.3649	8.8838	4.95219	4.25055
Rela	TRUE	FALSE	TRUE	FALSE	FALSE	FALSE	TRUE	-1.8102	-3.6204	6.08655	0.0221188	1.65524	0.831492	60.3361	41.3104	126.379	0.713144	31.7947	152.843	60.5924	12.3447	0	0	0	0	75.1262	67.8512	164.22	0	32.277	212.903	105.805	41.1753	0	18.4273	0.17729	6.09935	35.1502	5.03926	19.7511	16.7027	18.0883	6.22664	0	34.0175	55.1958	57.1649	0	0.696247
Stx1a	TRUE	FALSE	TRUE	FALSE	FALSE	TRUE	FALSE	2.03238	4.06476	5.53414	0.0234729	1.62943	0.831492	0	36.9366	0	0	32.7824	0.602581	0	23.0227	19.3101	6.37394	0	5.54546	2.02472	59.4626	33.5477	0	77.6381	0	0	1.86293	278.816	0	16.1139	0	28.4846	17.2001	14.479	1.45813	30.5783	0	7.37894	23.8235	0	44.184	67.2866	0
Stx2	TRUE	FALSE	TRUE	FALSE	FALSE	TRUE	FALSE	-2.66782	-5.33563	4.584	0.0291494	1.53537	0.84998	3.10329	0	73.1719	0	1.37253	61.311	22.584	15.5767	58.509	0	0	0	0	6.4747	16.0775	144.128	0	0	0	0	34.734	0	53.7827	0	11.1275	0	0.633924	0	12.9379	0	0	0	0	0	0	2.3852
Npas4	TRUE	FALSE	TRUE	FALSE	FALSE	FALSE	TRUE	-1.46188	-2.92377	6.57421	0.0310565	1.50785	0.853696	2.54746	12.7641	0.137278	4.63155	372.663	0.730361	0	3.36543	127.216	53.0903	0.945242	30.2666	44.7148	39.3013	29.2049	0	23.5875	27.0481	0	99.8004	284.095	201.637	1.15151	129.847	12.71	10.7406	10.1479	1.90996	18.6735	17.8119	4.33274	31.2871	21.6147	16.3198	43.5786	4.81423
Inha	TRUE	FALSE	FALSE	FALSE	FALSE	FALSE	FALSE	-1.83333	-3.66666	5.38351	0.0321699	1.49255	0.856561	223.555	0	59.5404	0	63.1184	156.548	54.263	3.58977	132.796	0	162.198	247.048	6.34468	157.26	2.34235	60.7991	0	0	0	7.42754	160.972	54.1891	32.7338	0	114.842	32.729	39.3247	0	28.2568	0	0	25.5521	61.5319	0	0	7.0645
Doc2b	TRUE	FALSE	TRUE	FALSE	FALSE	TRUE	FALSE	-1.96143	-3.92286	4.24756	0.0350905	1.45481	0.86784	0	0	8.85415	11.8878	10.0052	0	10.1197	8.61938	24.804	0.949322	0	0	14.815	4.05085	36.7346	5.07167	1.65996	15.8398	0	7.64255	0.181949	29.5492	2.53361	0	0	0.27032	6.16348	3.86467	2.91119	0	0	0	4.98148	3.05331	2.34205	0
Htr2c	TRUE	TRUE	TRUE	TRUE	FALSE	FALSE	FALSE	1.8199	3.63979	5.90052	0.0361778	1.44156	0.86784	116.394	0	0	10.6926	44.59	6.97258	0	0	91.7511	7.96906	0	13.7556	10.6175	0	18.8432	0	0	3.69249	0	1.97941	37.9733	4.42244	0.492358	34.5369	9.80993	1.76348	10.7848	237.443	35.5692	2.63518	10.4688	20.2186	5.25019	0	4.75458	370.444
Htr1f	TRUE	FALSE	TRUE	FALSE	FALSE	FALSE	FALSE	-2.46805	-4.9361	4.41166	0.040292	1.39478	0.86784	0	5.9112	21.1647	171.597	0.247871	3.34787	24.1213	0.122368	85.636	0	18.5063	0	27.8485	0	1.25834	0	34.2326	14.864	0	0	0	0	3.94639	0	0	23.8261	4.95648	0.577922	0.737001	0	0	32.725	0	0	0	0
Nts	TRUE	FALSE	FALSE	FALSE	FALSE	FALSE	TRUE	-1.52094	-3.04187	9.12692	0.041991	1.37684	0.86784	44.7535	5158.71	18.5653	3030.71	2698.65	1277.75	9.33921	1049.03	2812.67	451.062	265.655	0	1936.91	950.501	19.9259	4.12614	233.773	2439.49	1067.91	478.861	1718.58	16.1212	181.479	50.9083	19.5081	1157.22	870.089	379.981	948.919	37.5012	0	345.886	2957.12	2.05587	847.55	1.74062
Mef2c	TRUE	FALSE	TRUE	FALSE	FALSE	FALSE	TRUE	0.985579	1.97116	7.74293	0.0423239	1.37341	0.86784	9.7084	104.825	9.58578	51.8434	197.686	22.6142	55.283	68.0504	39.2235	6.9505	172.296	16.4172	81.7244	266.014	50.175	19.729	131.998	267.805	19.0029	93.1975	19.9359	97.0859	148.908	6.45719	63.6682	19.3333	115.443	103.322	105.441	21.4031	28.4108	214.97	52.0206	7.55701	48.7561	821.476
Vamp1	TRUE	FALSE	TRUE	FALSE	FALSE	TRUE	FALSE	1.47303	2.94606	5.29587	0.051596	1.28738	0.905999	0	39.2083	10.2407	8.32923	17.335	22.9573	1.19393	6.74315	3.62451	0	3.12514	22.7086	0.673838	30.4486	0.544648	0	68.8614	0.148544	17.8132	67.4789	158.11	60.785	16.1492	3.96747	0	11.3301	2.98454	11.2582	7.73962	0.709987	0.474898	43.9526	2.43781	31.332	0	291.899
Mecp2	TRUE	FALSE	TRUE	FALSE	FALSE	FALSE	TRUE	1.31532	2.63063	5.7004	0.053788	1.26931	0.906562	0	0.112033	17.351	1.25142	2.95519	0	5.86126	9.05658	9.05321	11.7136	5.01094	3.81693	3.77572	3.24476	1.37398	7.85025	0.55777	6.17397	0.139789	21.9271	1.28677	44.0195	10.1056	5.58799	7.23867	0.220775	14.3708	24.0365	4.10605	5.09489	0.519023	18.761	0.42802	13.0464	3.96579	42.3852
Apba2	TRUE	FALSE	TRUE	FALSE	FALSE	FALSE	TRUE	-1.28708	-2.57415	4.97288	0.0563299	1.24926	0.906562	100.342	69.6577	30.5277	70.9702	3.10606	50.7785	13.1039	24.8417	23.2594	17.4065	42.2976	102.271	4.39602	50.0029	0	13.0139	24.0065	23.0669	12.722	11.83	29.6628	1.33415	47.6357	0	0	5.59013	11.5367	0	13.5539	6.92517	10.6446	31.9564	5.28991	28.979	217.016	0
Nucb2	TRUE	FALSE	FALSE	FALSE	TRUE	FALSE	FALSE	-2.17629	-4.35258	4.70222	0.0567275	1.24621	0.906562	63.8768	180.559	0	0	0	0	0	18.8328	0	0	0	3.46124	0	204.629	0	318.558	269.788	71.9555	0	1.25697	3.85264	0	17.2911	0	0	8.91803	0.373551	92.569	16.9993	0	46.0817	11.8969	0	0	0	5.5218
Lrp8	TRUE	FALSE	TRUE	FALSE	FALSE	FALSE	TRUE	-2.12527	-4.25053	3.88328	0.057733	1.23858	0.906562	1.16838	0	7.23362	1.4834	2.66948	0	0	17.7615	0	0	0	0.739176	30.6433	77.0742	0	0	0.947854	1.72449	0	32.9307	1.03106	0	0	0	0	5.40645	3.40013	1.53289	4.09314	0.623103	6.89667	2.72514	0	0.301536	0	0.37972
Ptprn2	TRUE	FALSE	TRUE	FALSE	TRUE	FALSE	FALSE	1.43454	2.86908	6.48427	0.0650254	1.18692	0.908675	13.367	1.74144	20.2863	12.6111	3.07286	0	0	13.0075	0	51.7688	33.0129	0	40.1023	354.131	2.24055	0	36.9347	1.25286	137.084	18.7595	0	0.314677	23.3718	128.889	22.8188	0	1.05927	80.4913	3.22394	10.2551	0	30.0913	17.3179	3.71225	0	488.914
Ctnnb1	TRUE	FALSE	TRUE	FALSE	FALSE	FALSE	TRUE	1.06283	2.12565	7.35804	0.0653799	1.18456	0.908675	0	25.7369	215.948	13.3847	70.0713	26.2672	245.415	121.832	194.857	11.2317	5.64365	100.305	481.557	22.5675	41.8612	3.33142	71.342	152.085	0	118.268	417.982	34.8531	113.196	3.61241	81.0595	2.2985	167.793	28.1778	21.0754	0	28.1594	79.7468	379.372	44.6799	128.467	1119.37
Lin7c	TRUE	FALSE	TRUE	FALSE	FALSE	FALSE	FALSE	1.25805	2.5161	5.46017	0.0715837	1.14519	0.921012	0	27.5016	23.1721	0.864697	227.5	38.0132	0.923571	2.26354	12.3615	0	0	23.1206	3.17107	138.413	6.17144	0.998712	102.096	0	2.54065	10.0429	11.4069	7.05833	12.6599	59.5372	18.1086	13.3794	3.64205	5.37846	17.8159	5.8286	0	52.2081	0	50.3004	8.1729	3.75397
Grm4	TRUE	FALSE	TRUE	FALSE	FALSE	FALSE	FALSE	-1.46754	-2.93508	5.35608	0.0774352	1.11106	0.931683	118.328	18.0744	34.4277	3.2821	0.210395	33.1059	24.6462	25.2506	16.0117	0	1.05104	0	4.21669	140.12	1.93383	101.01	25.705	0.933235	0	30.7771	16.6744	3.85704	4.31495	17.2402	48.0611	0	13.4061	31.1092	44.5966	8.88994	0	0	12.1988	2.79682	2.22451	0
Trim9	TRUE	FALSE	TRUE	FALSE	FALSE	TRUE	FALSE	-0.88094	-1.76188	7.5205	0.0781569	1.10703	0.934283	11.6068	375.036	225.938	104.698	189.299	123.197	29.1423	57.2666	36.9452	40.5142	114.611	145.33	208.404	39.7313	60.8891	186.486	270.323	90.7243	18.1686	61.0484	208.465	103.996	60.3774	94.6618	38.5806	118.577	98.5406	36.4096	8.31354	0.989141	12.6169	188.479	27.3808	0.892359	38.5179	3.72546
Ppt1	TRUE	FALSE	TRUE	FALSE	FALSE	FALSE	FALSE	1.18372	2.36745	6.22353	0.0849663	1.07075	0.9551	0	7.02591	80.0076	0	28.2376	23.5798	136.513	55.3927	26.604	4.32331	129.667	58.8929	130.704	39.7778	0	0	43.4558	0.387838	23.1024	34.1046	0	11.0339	38.9421	26.0211	206.684	12.8174	65.3867	50.4989	27.9738	12.5751	7.94031	137.271	13.0739	3.57868	141.526	4.06707
Gabbr1	TRUE	FALSE	TRUE	FALSE	TRUE	FALSE	FALSE	-0.73644	-1.47288	7.58392	0.0853641	1.06872	0.9551	62.5978	21.9794	178.752	85.8363	56.5512	72.6476	68.3697	209.148	85.0611	213.618	10.7061	161.324	184.542	79.5686	61.1536	140.857	46.2045	103.746	118.495	113.2	90.7237	19.37	76.6603	30.9896	36.1358	42.0529	34.251	90.4928	71.4559	21.8122	15.8509	63.6904	15.9293	3.12953	63.1029	11.5332
Gabrg1	TRUE	FALSE	TRUE	TRUE	FALSE	FALSE	FALSE	1.7175	3.43499	3.9801	0.0886381	1.05238	0.9551	0	0.458941	0.334621	2.14991	0	0	0.499229	0	0	0	0	23.9902	0	25.629	0	0	4.42788	7.57908	12.1679	0	0.305667	1.32542	17.2387	0	19.3149	7.24719	0.210005	29.8366	2.26795	0	1.05816	0.442691	0	0	0	0
Apba1	TRUE	FALSE	TRUE	FALSE	FALSE	FALSE	TRUE	1.34906	2.69812	4.45093	0.089283	1.04923	0.956736	0	0.175147	1.871	0	0.0890802	0	0.569907	1.83942	1.13868	8.52451	0	0.248417	3.55686	0.997354	3.72981	2.01422	4.39345	6.08669	0	1.0873	0.116032	17.3017	5.4189	6.75513	6.00983	6.73242	1.52917	1.64711	1.06962	0.608005	0	8.75354	19.96	17.8505	0.937754	26.7731
Nsg1	TRUE	FALSE	TRUE	FALSE	TRUE	FALSE	FALSE	0.867394	1.73479	7.08458	0.101343	0.994208	0.96188	50.6772	30.2769	376.005	10.1629	205.047	37.7496	0	64.6026	7.58274	79.4222	101.32	2.81306	62.1124	228.941	13.0576	171.732	152.725	0.707186	191.584	160.215	131.896	41.1551	251.296	164.051	18.6008	41.0676	67.6164	59.4668	58.7605	62.5433	20.9362	54.8266	136.513	311.063	48.3913	780.583
Gabra1	TRUE	FALSE	TRUE	TRUE	FALSE	FALSE	FALSE	1.02357	2.04713	6.31545	0.102257	0.990306	0.96188	4.00927	83.8649	13.3114	7.36561	23.6604	113.21	53.7231	5.26896	24.9633	2.05881	0	11.7962	115.613	40.7203	24.1608	0	37.2422	1.67959	0	0	35.1668	2.74596	47.6164	3.86056	0	55.4576	4.36718	54.2894	32.9505	8.14194	5.5	43.4283	3.20395	169.927	33.6594	4.96292
Dmxl2	TRUE	FALSE	TRUE	FALSE	FALSE	TRUE	FALSE	-0.868846	-1.73769	7.35611	0.110105	0.958194	0.965507	23.4385	59.1927	106.561	182.113	56.8307	70.8958	51.8991	33.7971	48.3919	81.6441	78.2659	20.4828	25.5715	63.1699	3.90299	224.21	71.1322	31.9464	85.9688	41.3439	217.475	9.64354	124.767	0.939289	60.291	56.7306	30.8995	152.876	12.4644	16.3094	0.971658	144.157	171.776	21.124	0	0
Stc1	TRUE	FALSE	FALSE	FALSE	FALSE	FALSE	FALSE	-1.28459	-2.56917	4.7462	0.111166	0.954027	0.965507	0	58.969	3.4982	2.21207	50.1066	0.278412	43.0476	3.65102	4.61454	5.93558	10.8381	4.45218	0.232273	1.30974	0.749791	3.77493	0.346028	77.7994	3.29237	5.97438	3.41519	0.208038	0.440015	1.85251	0	26.8339	0.131115	1.11912	1.73303	0	0	0.278347	23.9303	3.70923	2.13581	1.30114
Grm5	TRUE	FALSE	TRUE	FALSE	FALSE	FALSE	TRUE	-0.613443	-1.22689	8.27608	0.124851	0.903608	0.965507	149.694	153.539	205.661	51.0942	101.772	120.083	41.2405	27.0391	94.621	22.8938	90.9877	99.9876	115.941	400.111	30.1469	67.0209	61.7585	85.1131	17.7211	64.9861	190.243	55.1568	81.758	121.581	67.4389	71.3175	43.394	157.309	70.1404	8.26284	8.14164	117.151	19.9495	38.5727	79.9063	0.673034
Gabrd	TRUE	FALSE	TRUE	TRUE	FALSE	FALSE	FALSE	0.880741	1.76148	7.27714	0.130768	0.883499	0.965507	34.168	36.2495	113.014	55.3605	363.809	125.734	265.634	137.843	75.8938	2.37747	3.46429	95.3381	228.409	194.296	26.0644	221.75	54.1436	0	0.871776	146.941	0.466984	77.3942	1.3198	4.66955	610.168	42.0695	83.0668	332.885	95.876	0	16.5433	87.0486	32.3026	35.5628	223.998	0.515687
Oprl1	TRUE	TRUE	TRUE	FALSE	FALSE	FALSE	FALSE	1.4932	2.9864	5.85187	0.132951	0.87631	0.965507	0	0	0	0	0	26.7864	0	27.2651	0	0	4.22187	0	0.229331	77.078	0	130.105	36.5466	0	0.526728	24.3	93.6672	5.66987	16.5081	182.868	42.4078	0	0	0.66103	4.19795	0	0	65.953	209.558	0.685289	63.9039	0
Usp14	TRUE	FALSE	TRUE	FALSE	FALSE	FALSE	FALSE	-0.623696	-1.24739	8.21598	0.133849	0.873385	0.965507	600.915	1559.87	756.429	1609.62	677.527	992.597	2322.09	437.9	1761.56	3560.71	2250.72	1755.75	572.829	137.98	693.936	236.687	243.708	217.418	617.232	304.263	218.695	536.951	277.421	1101.89	803.401	1325.78	599.434	515.184	236.279	909.716	449.969	173.91	357.683	444.105	434.064	154.98
Exoc4	TRUE	FALSE	TRUE	FALSE	FALSE	FALSE	FALSE	-1.32037	-2.64074	5.27466	0.136547	0.864719	0.965507	0	115.961	23.6593	68.2662	0.273094	3.59417	1.60085	1.16614	20.1238	0	3.67076	2.5893	2.97336	144.34	93.8267	0	4.22243	68.2022	109.864	7.26809	0	2.11134	9.76188	0	10.3993	0	5.8639	0	10.7803	0	0.568379	36.3572	0.520142	0	0	0
Cdh8	TRUE	FALSE	TRUE	FALSE	FALSE	FALSE	FALSE	1.46814	2.93627	5.19362	0.143579	0.842909	0.965507	3.18258	0.774532	0	10.7193	0	0	0.841906	8.19195	0	0	0	105.792	9.58037	30.1263	0	0	0	58.5637	0.487858	4.26944	0.695	0	6.04034	45.8452	48.6248	12.2585	6.08863	0.454662	0.420096	1.55977	0	0	0	0.282167	0	0
Vamp2	TRUE	FALSE	TRUE	FALSE	FALSE	TRUE	FALSE	0.628417	1.25683	8.33529	0.147511	0.831176	0.965507	110.575	246.407	57.302	28.9287	305.321	56.53	139.822	156.367	820.725	6.06961	25.0746	0	317.007	358.593	76.348	419.168	340.608	359.192	178.432	286.509	301.936	163.85	413.478	51.0227	150.54	112.356	197.479	203.43	117.857	103.595	50.3745	211.581	266.405	208.485	321.9	768.142
Sv2c	TRUE	FALSE	TRUE	FALSE	FALSE	FALSE	FALSE	-0.758504	-1.51701	6.91862	0.153712	0.813293	0.965507	36.4162	9.8419	6.21031	47.234	32.2931	33.4805	100.306	36.3621	19.7795	0.948448	1.32633	11.4753	42.5851	70.173	1.49826	2.78729	16.4289	76.1257	0.746563	35.4314	41.8946	17.8971	5.21205	0	17.3467	25.9203	15.9946	15.1822	18.4121	5.28221	3.60966	66.8359	39.849	5.0594	27.7815	0.0976485
Stxbp1	TRUE	FALSE	TRUE	FALSE	FALSE	TRUE	FALSE	0.577851	1.1557	7.83583	0.163019	0.787763	0.965507	855.313	39.8462	71.7758	21.4286	48.7032	59.9012	271.323	32.5327	32.0369	43.0142	95.5829	44.6499	189.579	353.851	25.3453	346.632	70.1368	58.0572	62.751	56.0704	228.461	25.3081	141.279	59.1227	91.4894	78.6224	144.17	163.726	97.9508	42.6191	17.9268	50.5227	211.809	79.2366	75.805	306.598
Grin1	TRUE	TRUE	TRUE	TRUE	TRUE	FALSE	TRUE	-0.658979	-1.31796	7.74621	0.172009	0.764448	0.965507	2.14508	60.9408	319.357	250.599	170.183	115.75	39.1423	72.9646	48.6522	68.9837	72.7738	104.383	225.584	123.108	8.54017	301.605	51.9097	4.29185	6.08978	54.3993	401.417	25.1032	70.0771	157.692	162.887	84.9543	43.2048	182.374	144.782	12.1181	10.9207	139.369	54.4919	44.0779	100.183	1.82429
Gabrg3	TRUE	FALSE	TRUE	TRUE	FALSE	FALSE	FALSE	-0.922063	-1.84413	5.95052	0.173615	0.760412	0.965507	2.32582	70.2356	13.6731	22.1302	12.5872	87.801	7.19596	20.5414	43.2345	204.201	98.8303	51.2492	66.7233	223.988	21.2811	19.6388	45.808	0.342775	0.31128	7.71653	7.06447	6.73993	8.57315	0	23.9069	69.0688	9.11226	19.2769	7.71307	0	0.270729	0.238353	27.483	0.0778479	6.58667	1.46819
Gpr149	TRUE	FALSE	FALSE	FALSE	FALSE	FALSE	FALSE	1.4805	2.96099	3.99502	0.178127	0.74927	0.965507	0	17.2408	0.208366	0	0	0	25.9001	9.79456	0	0	0	0	0.461549	0.2661	0.745138	0	0	0	0	4.61697	0.424708	0	35.5953	0	0	0.280019	3.64766	0	0.430517	0.972885	1.96875	37.6844	0.22431	0	19.4025	0
Cntnap2	TRUE	FALSE	TRUE	FALSE	FALSE	FALSE	FALSE	-0.711785	-1.42357	6.92254	0.178583	0.74816	0.965507	1.88597	87.1235	54.0975	44.0346	131.82	44.5503	308.914	162.227	33.2539	366.224	101.989	53.4231	10.7175	221.996	15.605	57.1005	129.153	267.772	0.492213	36.2657	174.818	5.77652	51.2034	4.80348	55.7441	18.0503	27.1242	155.145	59.7369	5.14677	20.0448	37.9848	27.8715	187.337	41.5272	3.55012
Cacna1a	TRUE	FALSE	TRUE	TRUE	FALSE	FALSE	FALSE	-0.935675	-1.87135	5.78608	0.180103	0.744479	0.965507	1.02306	3.34059	77.7523	65.0954	240.563	126.928	12.092	0.538794	27.0104	1.07055	16.9834	164.051	90.8007	150.398	9.35821	1.14593	119.744	146.711	2.18338	17.9655	28.4342	12.1057	5.97604	0.987323	16.026	66.0981	11.1035	15.6994	87.976	124.413	6.57419	4.26017	52.1729	2.12098	3.95598	0.235494
Myo6	TRUE	FALSE	TRUE	FALSE	FALSE	FALSE	FALSE	-1.27184	-2.54368	4.2419	0.184814	0.733266	0.965507	0	52.8966	30.0799	0	1.11737	1.08228	8.27079	5.33585	35.0124	0	0	2.41959	49.7847	0.974656	1.21055	27.3221	37.7027	0	0	4.15716	3.27304	3.83841	5.48562	0	0	0.435192	2.84912	4.67225	28.6781	7.25996	0	0.411441	0	4.3317	0.63136	0
Penk	TRUE	FALSE	TRUE	FALSE	FALSE	TRUE	FALSE	1.02028	2.04055	6.2261	0.186539	0.729231	0.966479	1016.59	22.8638	98.991	38.9137	1.34924	0	1.08925	21.555	4.05212	98.3129	8.97276	26.5344	5.27675	3.51874	0	163.455	38.8432	4.94795	123.461	41.3428	7.71993	63.2926	54.4076	0	0	2.95606	107.871	0	363.175	0	12.5951	159.849	14.0329	20.0497	0	150.902
Nr3c1	TRUE	FALSE	TRUE	FALSE	FALSE	FALSE	TRUE	0.794191	1.58838	6.34776	0.189185	0.723113	0.966479	0	126.486	17.2788	117.765	4.97048	15.1446	2.05848	7.63845	31.3696	0.822204	8.10031	36.9573	10.885	60.236	0.625961	2.92863	6.32899	49.8743	0.304352	7.02408	39.1543	49.7544	12.8541	33.3555	0	10.7881	27.1837	18.7521	14.8862	15.9575	2.98182	27.0748	0	34.7563	17.774	23.9029
Tac1	TRUE	FALSE	TRUE	FALSE	FALSE	FALSE	FALSE	-0.562718	-1.12544	10.4299	0.197593	0.70423	0.966479	7229.32	2157.86	3430.38	3796.79	2923.69	5685.17	7116.18	7127.22	3179.17	2512.84	2064.51	1122.66	4314.51	3357.5	454.122	479.876	232.253	1315.55	14.189	1606.78	2631.83	1846.67	1311.39	2004.09	1439.13	8929.55	177.298	4598.42	1129.06	646.262	310.055	2915.7	1705.88	646.908	1959.31	11.0849
Gabra4	TRUE	FALSE	TRUE	TRUE	FALSE	FALSE	FALSE	0.60673	1.21346	7.37658	0.214233	0.669114	0.974007	284.471	21.4566	37.9379	6.94177	122.913	51.6551	201.799	58.1532	43.9217	34.5518	36.9696	112.829	91.7839	56.3062	4.60103	119.157	180.281	69.0595	1.92615	93.5486	43.2176	2.55465	17.8054	20.8699	21.1644	148.294	13.786	202.545	17.289	1.96841	14.8729	83.8782	94.6567	14.9962	21.2153	153.766
Gabrb3	TRUE	FALSE	TRUE	TRUE	FALSE	FALSE	FALSE	0.659261	1.31852	7.49637	0.218718	0.660116	0.975195	179.625	0.210995	40.0399	492.092	14.6408	9.64341	59.8026	53.7211	22.1777	14.6066	5.20483	44.1707	46.7445	84.2538	2.22954	110.54	21.9293	77.2309	232.662	42.075	91.1794	2.24861	46.3035	220.596	17.1031	264.405	34.2582	327.004	24.5526	7.99882	3.41543	50.6685	56.4049	19.6569	43.6597	0.322097
Ric3	TRUE	FALSE	TRUE	FALSE	TRUE	FALSE	FALSE	0.972237	1.94447	5.0599	0.220246	0.657092	0.975195	49.5364	0.91143	63.6263	0	4.47247	9.01096	87.7144	1.47366	0	9.91304	29.6457	0	0	19.7338	0	0	47.969	0	13.0585	29.5814	11.4897	6.66752	8.86194	0	52.1313	0	2.1614	27.1486	1.14629	24.5495	2.83454	9.20834	63.5802	0.840328	0	3.71272
Syn2	TRUE	FALSE	TRUE	FALSE	FALSE	FALSE	FALSE	0.567003	1.13401	8.12166	0.221131	0.655351	0.975195	196.712	140.55	123.227	63.4267	24.9093	69.164	64.179	129.764	145.46	5.54319	116.788	56.0151	135.72	241.688	38.5447	112.884	276.185	37.2106	90.4812	160.444	62.8897	134.282	185.928	57.0031	69.74	20.8832	56.2401	24.9995	70.0559	8.9616	23.743	204.042	443.802	206.986	217.625	0
Syt4	TRUE	FALSE	TRUE	FALSE	FALSE	TRUE	FALSE	0.58223	1.16446	8.12456	0.222679	0.652321	0.977022	6.28051	333.02	25.3685	60.4719	21.9984	33.8484	84.6108	57.5002	35.0263	6.43945	21.1614	22.4082	44.3979	123.958	23.5371	36.5833	84.1245	343.338	21.0235	147.463	333.111	59.3469	93.078	161.236	0	169.576	30.0318	156.506	38.5197	20.1398	25.0955	197.412	536.917	32.5239	72.845	1.41069
Bbs2	TRUE	FALSE	FALSE	FALSE	FALSE	FALSE	TRUE	-1.09587	-2.19174	4.87959	0.224363	0.649048	0.978381	0	0.809603	143.146	0	73.6875	66.5242	83.2619	25.7277	63.6124	0	149.977	0	36.4795	0	5.22867	0	41.9332	0.291446	0	43.7692	0	118.404	8.6806	0	5.1293	54.8583	23.4836	32.6636	78.3693	0	0.934012	90.03	37.6076	0	0	0.304774
Oprk1	TRUE	TRUE	TRUE	FALSE	FALSE	FALSE	FALSE	0.922423	1.84485	6.21677	0.229471	0.639272	0.978784	3.01241	0	61.3186	37.8358	65.9798	19.1574	1.1392	0	10.9717	0	30.2557	0	44.6612	78.0151	1.33964	0	49.1954	0.183735	0.558078	54.5588	25.2275	0.318024	0.36649	4.53407	24.7741	209.816	3.38334	149.212	18.4128	0	12.7987	85.4958	139.865	0	0.546574	0
Ckap5	TRUE	FALSE	TRUE	FALSE	FALSE	FALSE	TRUE	0.806156	1.61231	5.60729	0.23148	0.635487	0.978784	8.69226	0	18.3314	64.9007	3.75277	0	13.0536	11.6137	20.3721	9.12791	13.8427	3.87883	2.14774	9.35682	125.138	6.478	19.1858	7.78126	3.44434	21.0837	4.25082	1.91246	17.5369	0	40.6478	0.179719	6.47453	80.0051	27.1176	97.2524	2.95376	53.9938	36.0676	22.6991	8.60146	0
Pak1	TRUE	FALSE	TRUE	FALSE	FALSE	FALSE	TRUE	0.72594	1.45188	6.48228	0.234157	0.630493	0.980336	0	346.896	40.0418	21.0314	44.5405	56.9676	10.6352	43.7074	21.5665	0	36.1537	0.657642	0	15.3877	83.0971	116.65	184.579	1.33872	1.17899	85.0064	12.1155	1.22728	43.0774	0	48.9597	279.868	19.8284	91.5898	41.1644	4.68304	4.66835	21.7589	18.0758	289.124	20.3755	70.8691
Slc29a1	TRUE	FALSE	TRUE	TRUE	FALSE	FALSE	FALSE	-1.10779	-2.21559	4.96838	0.245254	0.610383	0.984451	0	21.5014	0.640142	3.16651	61.5629	0	13.4228	11.1956	13.2706	0	56.812	0	127.047	380.771	9.14372	0	64.3943	67.9382	0	0	0	36.1527	11.5939	156.364	0	60.7589	8.85585	11.7701	20.1257	2.80707	6.3768	15.7203	0.544095	0.510729	11.0636	0
Nlgn3	TRUE	FALSE	TRUE	FALSE	FALSE	FALSE	FALSE	-0.727361	-1.45472	6.03968	0.245612	0.609751	0.984451	0.960276	15.3129	82.1056	8.12393	8.89719	66.0158	11.8347	22.8378	42.3414	19.5584	0	30.8206	121.373	24.3972	0.38506	6.80178	9.3215	0.0224492	2.1495	23.8638	40.0995	1.14702	68.6975	36.6807	10.0517	18.5609	4.90977	10.8793	61.34	23.1596	28.1848	38.3538	1.60016	10.1142	20.7863	19.4076
Grik2	TRUE	FALSE	TRUE	TRUE	FALSE	FALSE	FALSE	-0.574201	-1.1484	7.14563	0.250583	0.601048	0.989144	12.5325	113.298	14.4231	5.9858	50.415	31.8889	23.4723	39.7303	15.6323	18.6145	51.855	40.0149	127.257	150.55	3.90934	0	117.375	15.8456	34.0615	54.0217	192.335	17.3697	12.0335	56.2763	18.6914	41.5689	12.9698	84.0045	29.3645	19.5037	2.00644	25.5378	93.3719	8.78224	155.324	1.33467
Ext1	TRUE	FALSE	TRUE	FALSE	TRUE	FALSE	FALSE	-0.954818	-1.90964	4.75139	0.251201	0.599979	0.989144	51.9227	11.8234	5.78645	0	7.67272	16.3877	0	20.3839	9.91035	17.8039	100.617	23.4157	9.93963	87.6817	0	0	61.6326	47.5753	0	40.6788	8.98297	3.21532	32.0735	0	18.5843	0.296591	3.17798	0	0	0	4.16891	61.2153	11.6119	0.188669	0.161245	0
Grik4	TRUE	FALSE	TRUE	TRUE	FALSE	FALSE	FALSE	0.675399	1.3508	6.02554	0.254936	0.593569	0.989144	1.32663	82.0127	4.82615	8.68647	4.14938	4.34605	69.8689	5.66085	6.45339	11.0412	17.1457	17.4658	1.78597	0.654784	8.43572	2.45822	0.967167	1.29387	5.62426	23.5756	2.6192	19.2596	2.91689	1.2794	7.66428	52.4865	4.93257	2.773	1.51439	11.0038	5.5036	4.66668	20.663	16.4812	15.7336	187.489
Erc2	TRUE	FALSE	TRUE	FALSE	FALSE	TRUE	FALSE	-0.659941	-1.31988	6.38476	0.258145	0.588137	0.989921	819.053	45.7794	154.105	128.104	71.738	62.3005	204.997	55.1315	14.4265	0	0	43.9746	85.4861	30.846	2.84304	48.6876	466.277	45.1305	262.17	42.2137	61.6806	6.74229	11.7864	43.039	111.625	13.4758	11.9518	48.6963	33.0386	114.146	6.60455	30.1915	51.4072	1.68908	6.01514	2.05322
Stx3	TRUE	FALSE	TRUE	FALSE	FALSE	TRUE	TRUE	-0.745498	-1.491	5.97205	0.259035	0.586641	0.989921	54.8926	434.605	29.6607	20.8174	6.56419	9.84181	0.48561	67.2697	16.8	31.6011	17.7407	7.56852	84.4523	1.14507	15.2014	3.0813	92.2212	88.129	0.665829	28.4961	12.3096	195.679	73.1559	24.6072	43.5606	7.10153	13.3487	271.227	35.7843	135.298	6.07867	5.62312	15.828	0	57.3189	0
Cdk5	TRUE	FALSE	TRUE	TRUE	FALSE	FALSE	TRUE	-0.677532	-1.35506	6.49348	0.259383	0.586058	0.989921	58.0434	220.039	69.7347	6.85215	69.4156	72.1165	13.9823	85.2673	11.1626	0	6.38742	173.803	145.453	43.1752	32.1817	191.58	115.38	244.905	109.68	131.407	58.3408	44.2145	111.414	18.2831	92.4788	199.236	23.2245	64.8645	91.3298	0	8.85787	0.612936	0.503954	87.1923	35.9667	31.4109
Snap47	TRUE	FALSE	TRUE	FALSE	FALSE	TRUE	FALSE	0.514867	1.02973	7.33333	0.262221	0.581333	0.989921	23.5156	43.2626	85.3214	1.07859	115.502	167.859	85.8551	268.315	312.727	18.8597	1.75914	16.9751	138.299	174.561	169.261	138.689	128.603	101.174	9.39076	98.9964	34.6459	173.554	330.022	281.084	281.175	74.9858	85.6833	298.079	99.8794	180.299	53.783	76.9244	141.327	198.939	249.24	381.19
Snap91	TRUE	FALSE	TRUE	FALSE	FALSE	FALSE	FALSE	0.548988	1.09798	6.78897	0.263686	0.578913	0.989921	1.46995	26.6184	18.0853	8.44149	30.2277	26.7741	34.2663	61.182	55.1122	6.00802	38.5391	41.0507	12.8745	48.1315	13.8122	10.1893	43.7098	68.2919	32.2123	20.342	63.4289	29.0587	55.7638	101.733	50.1403	30.6833	19.0985	97.1146	23.8512	12.8841	1.91275	31.8353	93.7124	29.3141	19.0264	0.167446
Nlgn1	TRUE	FALSE	TRUE	FALSE	FALSE	FALSE	FALSE	0.444666	0.889331	7.85176	0.280132	0.552638	0.989921	19.6624	55.7379	6.09789	19.7035	29.5524	31.409	18.7847	12.2409	15.5798	40.9748	25.0961	67.5921	26.8243	20.9497	42.0599	53.6412	11.0699	45.0992	19.098	29.7918	38.8933	23.2721	38.5192	6.12868	5.82585	47.3153	7.65381	37.8738	17.0453	127.956	34.8965	28.4288	43.4591	39.5862	13.5624	9.25945
Gpr83	TRUE	TRUE	FALSE	FALSE	FALSE	FALSE	FALSE	-0.566553	-1.13311	7.69154	0.281756	0.550127	0.989921	8.68331	236.462	118.648	9.4423	45.8673	169.6	30.4743	57.0472	75.9822	31.6752	130.198	201.868	163.726	1.27334	84.9436	284.499	146.427	130.672	0.538997	122.82	209.784	71.5469	1.62466	106.104	1.79111	22.2074	57.1391	112.637	53.8771	1.43068	32.149	32.4187	162.637	47.0766	236.004	1.02723
Sort1	TRUE	FALSE	FALSE	FALSE	TRUE	FALSE	TRUE	0.580207	1.16041	7.46011	0.284128	0.546487	0.989921	0	32.9442	38.7438	10.2206	42.8937	1.77159	13.8019	63.2506	60.3489	4.15453	1.30138	48.2833	101.496	42.317	11.3662	3.40804	38.8222	38.4276	0.440012	26.7591	93.2239	11.4385	49.6895	0	0	25.7483	13.4522	82.4049	32.1393	1.5669	11.8526	22.1876	96.1894	50.2765	59.0124	413.272
Gabrb2	TRUE	FALSE	TRUE	TRUE	FALSE	FALSE	FALSE	-1.07882	-2.15765	4.5946	0.286223	0.543296	0.989921	288.273	0	0.443069	4.70994	0	79.4135	0	0.301373	0	0	2.26282	0	67.0248	42.2712	2.37264	0	12.2394	27.6924	0	20.5759	33.3026	0	11.0762	0	0	40.5251	32.8546	23.2744	0	0	0	1.39422	0	6.45053	3.41937	2.14793
Etv5	TRUE	FALSE	TRUE	FALSE	FALSE	FALSE	TRUE	-0.73608	-1.47216	6.12916	0.299796	0.523174	0.989921	2.16827	73.86	123.779	0	73.2982	16.777	61.0451	1.60112	4.65663	0	52.6858	0	29.7567	143.852	2.51581	44.9322	26.7934	45.8715	0	0.993776	48.6386	6.76754	30.5877	2.08706	21.9249	0	17.9638	0	5.05149	8.76283	0	60.449	93.5459	2.80626	48.2179	6.59739
Dlgap1	TRUE	FALSE	TRUE	FALSE	FALSE	FALSE	FALSE	-0.672321	-1.34464	5.24907	0.303103	0.51841	0.989921	22.279	63.987	18.3832	0	7.4523	15.0998	1.71803	2.28691	12.6257	12.2592	0	5.18708	46.8364	9.82117	9.18603	0.70075	67.8481	13.1354	6.80405	49.2454	83.6901	0.326033	85.0426	7.14413	13.5204	5.21331	4.88847	23.0019	24.7923	1.54009	2.93866	19.7727	0	9.33993	8.24523	2.48591
Vgf	TRUE	FALSE	TRUE	FALSE	FALSE	FALSE	FALSE	-0.67353	-1.34706	6.11259	0.306609	0.513415	0.989921	34.2064	30.4021	7.43877	275.936	541.923	28.0634	1.86064	25.1054	166.044	25.1504	18.1871	0	290.914	10.2981	77.6045	258.533	47.4337	13.2467	0	96.1442	116.409	18.3179	15.397	30.8685	0	111.594	12.2653	120.013	26.6583	103.216	2.29705	58.7406	47.4413	3.31439	154.192	33.5674
Glrb	TRUE	FALSE	TRUE	TRUE	TRUE	FALSE	FALSE	-0.683874	-1.36775	6.19058	0.312725	0.504837	0.992579	0	126.371	0.498483	7.07568	36.3516	80.4148	14.0847	12.1888	39.4939	1.43887	1.05008	1.54538	51.741	76.573	185.431	77.5761	79.0931	129.322	1.04198	92.0558	118.129	171.586	27.7242	0	5.2901	42.6112	2.81671	200.718	11.1014	1.40901	6.74772	17.9005	0	0.254718	80.896	41.5219
Syt5	TRUE	FALSE	TRUE	FALSE	FALSE	TRUE	FALSE	-0.452747	-0.905495	8.1708	0.323245	0.490468	0.99445	699.16	829.569	316.186	293.16	259.03	44.6338	928.025	694.494	209.904	10.6307	27.0944	189.597	302.129	1000.91	50.1415	96.5683	314.129	99.7989	279.214	427.722	339.756	61.7972	500.122	168.7	646.188	279.545	148.877	278.897	153.759	53.1446	21.5656	107.793	282.661	278.674	888.027	0.575243
Grid2	TRUE	FALSE	TRUE	TRUE	FALSE	FALSE	FALSE	-0.841238	-1.68248	4.80178	0.328409	0.483584	0.99445	1.8309	0	2.91713	19.6232	0	0.284642	0	49.7323	44.9362	0.943284	4.86003	8.48759	2.2563	17.2343	0.763522	0	43.7362	1.14326	0	13.0075	8.43981	0	20.8497	0	2.01557	9.12891	0.275133	6.55269	11.1911	0	0	30.7821	0	5.35404	16.4742	0
Fgf12	TRUE	FALSE	TRUE	FALSE	FALSE	FALSE	FALSE	-0.670703	-1.34141	5.60175	0.329535	0.482099	0.99445	1.95474	76.0566	138.963	3.99247	2.40007	12.2975	18.4462	177.219	98.6567	1.73102	71.7577	2.58	40.9481	285.654	0	164.656	26.0483	302.596	22.1883	58.3918	67.0468	11.2084	205.178	0	128.344	1.01713	19.9499	186.319	44.6922	14.0759	0	31.6314	85.7424	2.31085	1.99488	26.416
Napb	TRUE	FALSE	TRUE	FALSE	FALSE	FALSE	FALSE	-0.41297	-0.82594	7.6313	0.331924	0.478962	0.99445	151.096	4.99735	27.1267	96.9023	52.0147	26.9216	61.1413	86.4325	26.2034	9.28498	43.9769	98.7055	112.926	132.952	24.1942	100.892	76.6342	167.512	61.5507	83.6385	73.42	14.2709	195.209	10.499	20.1018	50.1288	45.5256	235.562	54.0077	28.5537	5.62966	19.0146	82.2279	91.0028	77.3912	29.9271
Pafah1b1	TRUE	FALSE	TRUE	FALSE	FALSE	FALSE	FALSE	0.62174	1.24348	6.26771	0.336756	0.472684	0.99445	37.8167	3.03328	0.967416	127.814	28.2112	2.36405	3.94904	28.0825	9.93628	0	4.92618	6.88128	24.8409	0.596783	72.0643	0	22.3507	0.146319	63.994	39.6163	26.3522	4.13797	23.2804	0	0	5.10989	52.6831	2.62382	35.4393	97.5325	8.42037	32.6389	3.70522	9.18803	28.7773	0.154287
Pdzd11	TRUE	FALSE	TRUE	FALSE	FALSE	FALSE	FALSE	0.777512	1.55502	5.40374	0.337443	0.4718	0.99445	0	0	45.8746	0	63.5823	0	0	192.819	2.36514	0	5.4023	4.39044	43.8428	194.328	4.84295	0	105.243	190.203	3.74764	60.6825	94.4685	56.2836	157.615	375.616	0	36.0081	4.26132	483.936	46.3945	0	21.5061	1.43328	54.8763	0	349.829	0
Gls	TRUE	TRUE	TRUE	FALSE	FALSE	FALSE	FALSE	-0.56486	-1.12972	6.01717	0.338096	0.47096	0.99445	59.7356	53.8013	60.9194	15.8326	11.3403	57.1747	35.5038	58.4588	16.1403	51.2312	21.3525	29.0299	92.6472	9.46437	6.8454	0.466863	48.5253	26.9125	0	60.6392	15.6121	111.41	2.22327	28.1545	11.2144	70.3964	15.2048	38.673	14.413	22.8284	1.65293	2.51021	22.8479	38.4463	9.5284	0
Adora1	TRUE	FALSE	TRUE	FALSE	FALSE	FALSE	FALSE	0.685714	1.37143	6.61923	0.348239	0.458123	0.99445	163.516	24.5582	1.10611	52.8795	12.7857	0	12.1323	20.3863	35.7249	1.1594	2.53963	2.37477	7.54704	64.1271	19.1567	85.6863	16.0997	2.17832	0	19.8283	0	0.9471	17.7242	0	45.5702	55.2828	25.7551	104.426	6.88588	6.85663	6.6094	0	0	0.412673	0.357802	0
Syt11	TRUE	FALSE	TRUE	FALSE	FALSE	TRUE	TRUE	-0.330888	-0.661777	9.10848	0.348834	0.457381	0.99445	436.035	463.232	243.262	69.4014	250.897	196.545	77.0194	199.072	186.412	250.102	156.413	84.6175	241.102	469.376	109.511	299.918	116.98	80.7825	251.152	171.5	253.741	88.6281	244.358	204.704	575.428	215.091	90.0168	182.943	78.8537	45.6805	34.6488	178.326	41.8523	116.013	82.2907	236.459
Dlg3	TRUE	FALSE	TRUE	FALSE	FALSE	FALSE	FALSE	-0.609807	-1.21961	6.10449	0.349139	0.457001	0.99445	0	12.2262	25.3388	102.864	1.49755	3.60419	0.40265	21.1543	4.16628	74.8356	52.2508	6.05144	35.8441	81.8455	8.65205	3.25087	32.9732	56.5966	0	9.73221	152.981	22.4648	4.12036	0	25.0948	52.2665	15.3955	27.3782	28.7805	1.12081	5.13143	12.5697	36.8213	41.506	24.4659	0
Rac1	TRUE	FALSE	TRUE	FALSE	FALSE	FALSE	TRUE	0.400438	0.800877	7.60951	0.356067	0.448468	0.99445	131.616	31.5903	59.8973	239.858	116.488	34.1226	116.645	85.8638	57.7962	130.057	87.4381	154.062	92.7201	490.99	66.6991	108.944	116.137	276.7	132.431	101.191	345.956	25.5628	99.7561	50.5783	116.913	640.496	60.9933	163.89	180.18	20.7562	20.4745	36.4418	186.657	197.663	231.945	386.077
Slitrk5	TRUE	FALSE	TRUE	FALSE	FALSE	FALSE	FALSE	-0.646204	-1.29241	5.51794	0.358895	0.445032	0.99445	87.0734	12.5169	20.2891	1.52226	44.5816	22.2492	18.6474	4.35092	21.0529	0	12.4323	30.2554	29.8143	13.4433	9.06202	0	7.33634	0	22.9883	13.122	0.325615	1.61092	2.08185	0	19.9066	21.2941	6.53434	5.28699	24.6192	0	3.97247	18.4467	0	2.28484	14.9514	0
Kif1b	TRUE	FALSE	TRUE	FALSE	FALSE	FALSE	TRUE	-0.416438	-0.832876	7.69152	0.360495	0.443101	0.99445	40.8124	20.8852	147.188	24.9381	46.3155	125.82	93.2901	41.2581	54.7311	62.1065	11.3084	81.4687	100.137	69.4733	769.464	45.3607	82.717	43.4415	37.3466	76.3673	14.3347	35.7588	61.5681	40.8694	55.657	16.869	31.3637	42.8979	50.7634	7.64286	2.94959	55.1438	83.8103	31.515	52.1654	22.0682
Begain	TRUE	FALSE	TRUE	FALSE	FALSE	FALSE	FALSE	0.540497	1.08099	6.29323	0.36372	0.439233	0.99445	175.351	14.4438	33.4536	29.3481	22.2927	37.1105	121.141	9.26449	4.46571	0	9.34685	20.404	56.7156	97.7683	5.9713	50.1047	61.12	13.3984	0	33.526	68.3961	4.03548	15.4842	94.9127	397.879	3.21904	17.694	52.7286	77.4433	0	0	71.7114	35.1573	45.502	20.7889	0
Zzef1	TRUE	FALSE	TRUE	FALSE	FALSE	FALSE	FALSE	0.509415	1.01883	6.66776	0.36889	0.433103	0.99445	36.8854	75.1722	25.9934	75.9514	24.8589	4.145	0.775549	18.8179	25.9848	11.2708	0	43.3581	11.8438	64.9162	4.75267	0.392087	57.6268	88.9879	4.48969	18.6481	13.2213	2.21088	6.39205	51.4576	286.297	38.5487	5.43915	97.3176	24.8606	10.7688	1.98147	61.1666	67.6118	0.272418	11.9117	3.36569
Lin7b	TRUE	FALSE	TRUE	FALSE	FALSE	FALSE	FALSE	-0.459118	-0.918236	7.0148	0.370677	0.431005	0.99445	3212.33	155.196	328.58	3095.83	988.263	1554.1	169.29	1364.29	2584.87	284.024	720.041	175.688	1242.05	198.281	105.627	312.553	364.698	491.346	702.031	456.469	478.232	381.69	205.562	142.417	1390.78	420.803	1352.7	1031.95	368.202	0	182.98	1117.64	794.434	374.166	360.22	31.771
Fndc5	TRUE	FALSE	FALSE	FALSE	TRUE	FALSE	FALSE	-0.533212	-1.06642	5.6343	0.371054	0.430563	0.99445	40.447	42.2574	10.0657	4.9466	110.035	46.3081	24.4508	11.9947	33.0018	13.8268	4.87978	3.84422	54.3524	30.371	76.8987	0.400288	5.7248	90.2235	4.11543	21.0603	2.45077	7.04063	35.8094	0	1.91763	98.312	2.58894	22.5018	21.3835	14.0749	6.34537	3.53957	1.84015	25.8725	14.6787	36.5618
Vps54	TRUE	FALSE	TRUE	FALSE	FALSE	FALSE	FALSE	0.490462	0.980923	6.20713	0.373375	0.427854	0.99445	6.88061	9.50021	8.21799	66.577	8.16104	3.90383	2.57909	1.01412	13.0994	22.9828	20.5265	3.83922	51.9448	0.642775	45.9434	10.4283	9.58443	11.9829	32.148	26.2263	75.3128	103.766	18.7224	4.41403	2.87728	9.13749	4.38352	51.5203	11.7839	94.6486	51.6885	145.378	25.999	27.7199	48.1147	13.3338
Htr1b	TRUE	TRUE	TRUE	TRUE	TRUE	FALSE	FALSE	0.598213	1.19643	5.86786	0.378127	0.422362	0.99445	78.1364	183.56	13.4005	27.479	25.6254	7.38995	4.66773	52.2068	1.23092	2.61433	0	0	36.2328	49.0181	3.97545	102.523	83.8479	0.182702	1.94386	27.9059	10.0908	76.0752	17.1137	0	5.40371	215.806	25.1988	106.235	3.39538	69.5825	8.11296	31.3659	96.7419	15.4373	4.84459	0
Rims3	TRUE	FALSE	TRUE	FALSE	FALSE	FALSE	FALSE	-0.653673	-1.30735	5.49909	0.380094	0.420109	0.99445	0	60.2298	21.3454	9.51367	29.1299	1.94013	24.8778	6.23648	3.81784	2.51295	1.5615	28.1916	53.5816	0.742409	0.480788	0	22.5116	0	2.03903	1.82318	26.1057	22.4882	28.2979	0	13.8286	0.61955	1.41187	38.1298	43.8367	5.01626	0.418303	6.72882	14.7117	0.338847	22.6421	0
Gabra3	TRUE	FALSE	TRUE	TRUE	FALSE	FALSE	FALSE	-0.980312	-1.96062	4.1548	0.385723	0.413725	0.99445	0	0	3.03426	0	6.51345	23.9056	0.721066	0	0	0	0	1.07091	32.2925	46.9949	0	0	16.8582	0	63.9338	0	105.543	1.69792	4.26839	0	0	0.327339	2.0805	26.5558	0	0	0	0	42.9583	2.52282	0	2.56629
Tpgs1	TRUE	FALSE	TRUE	FALSE	FALSE	FALSE	FALSE	0.60101	1.20202	6.25479	0.390645	0.408218	0.99445	0	0	88.3191	87.6032	368.681	55.3513	120.94	226.023	0	0	43.1077	1.92062	175.926	167.428	6.32267	0	41.2086	297.289	1.65352	285.614	11.1965	208.693	76.4157	593.182	316.8	942.99	59.6642	140.285	58.5244	4.17044	31.3572	5.05522	0	41.9971	61.3634	0
Cacna1d	TRUE	FALSE	TRUE	TRUE	FALSE	FALSE	FALSE	-0.699125	-1.39825	5.41609	0.392228	0.406462	0.99445	0	19.9383	34.8308	72.1117	59.0897	27.4761	35.0525	9.37945	29.2002	0	61.6675	105.456	5.2959	26.3687	1.9061	0	0.778118	26.2644	0	12.2208	75.2988	0.803207	13.7171	15.8907	22.4851	0	16.5355	65.7322	2.31315	0	0	2.31309	39.8811	0.0743857	0.25735	0
Rapgef2	TRUE	FALSE	FALSE	FALSE	FALSE	FALSE	FALSE	-0.461313	-0.922627	6.52744	0.398288	0.399802	0.99445	3.53468	29.4137	18.906	10.6006	27.9426	9.05164	16.2574	14.5997	34.2988	0.61742	21.2091	44.2043	66.6137	48.7619	12.1531	0	4.66977	1.32521	2.00532	60.9863	58.5404	57.3888	21.9226	9.034	27.9995	5.15128	6.85578	68.5705	31.9946	1.07605	6.48302	48.3162	1.14353	31.7217	6.27616	0
Gria1	TRUE	FALSE	TRUE	TRUE	TRUE	FALSE	TRUE	-0.343286	-0.686572	8.4276	0.398358	0.399727	0.99445	39.6479	53.5609	86.3715	57.062	67.3274	161.83	114.571	71.4136	55.8643	87.7081	74.0301	181.016	119.29	283.105	38.3394	79.0584	66.5728	60.3254	41.1004	107.165	282.495	66.242	125.433	117.503	76.034	75.3044	31.8822	279.557	50.8821	16.8282	17.6304	44.513	135.367	1.63929	65.3123	0.501843
Ptchd1	TRUE	FALSE	TRUE	FALSE	FALSE	FALSE	FALSE	0.753604	1.50721	5.30345	0.406422	0.391022	0.99445	0	103.662	73.1401	1.13685	45.8427	0	0	6.87853	0	0	28.7107	0	63.8451	0.0358349	8.16174	20.6525	0.913064	62.017	0	8.93886	138.395	0	32.2011	0	151.535	0.44827	5.45851	82.0834	9.92731	0	7.33125	0.710855	0	0	100.247	0
Prkcg	TRUE	FALSE	TRUE	FALSE	FALSE	FALSE	FALSE	0.369494	0.738988	7.80483	0.408745	0.388547	0.99445	5.74128	7.1566	57.7727	109.154	127.849	29.6757	71.8522	89.3093	11.4602	149.279	66.6313	48.2273	215.345	224.344	52.1611	166.038	178.066	103.789	94.6637	73.319	284.201	40.4568	115.173	5.51958	266.371	248.764	102.635	224.56	64.5233	49.6556	7.29978	83.0216	115.731	15.5452	206.24	33.2416
Gria4	TRUE	FALSE	TRUE	TRUE	FALSE	FALSE	FALSE	-0.718611	-1.43722	5.22748	0.411977	0.385127	0.99445	0	14.7197	3.66349	16.9388	58.933	65.5815	13.5163	11.5312	16.5174	1.32057	15.5932	0.779002	14.4954	1.05604	5.38868	0	6.42297	0.169865	0	17.9053	0	15.4105	0.913304	0	0	0	4.67917	71.9757	0.689207	0.781258	3.14256	32.4599	2.50687	0	11.3813	0
Plat	TRUE	FALSE	TRUE	FALSE	FALSE	TRUE	TRUE	-0.622067	-1.24413	6.37328	0.421578	0.375122	0.99445	0	27.7634	0.218395	0	8.63263	0	48.3438	23.2838	34.5942	2.06046	165.743	5.0596	0.968073	479.713	8.45331	0.440468	320.867	47.8575	59.4161	1.8439	20.3248	17.0523	35.2161	80.9205	0	3.52397	0.136585	0.699555	3.77329	18.5337	7.20421	1.19873	36.2286	84.7831	140.846	0.377601
Cplx1	TRUE	FALSE	TRUE	FALSE	FALSE	TRUE	FALSE	-0.355963	-0.711927	7.78515	0.421581	0.375119	0.99445	281.035	11.3366	141.981	33.7315	289.317	56.6769	230.086	190.199	92.6904	8.16133	130.129	81.6117	320.229	318.433	18.0512	342.837	143.949	76.1117	212.91	360.318	341.055	157.513	285.081	105.887	59.7221	60.1046	141.684	140.378	166.731	7.88158	38.449	49.1222	47.3514	166.776	240.641	237.376
Adarb1	TRUE	FALSE	TRUE	FALSE	FALSE	FALSE	FALSE	-0.545971	-1.09194	6.24108	0.424143	0.372488	0.99445	39.019	143.226	48.9712	11.7966	82.8844	0	15.999	14.9097	36.0921	33.3577	3.61001	0.504869	25.8411	37.7478	0	0	69.2366	6.95936	25.7	1.93836	18.179	1.46312	16.55	0	10.8715	55.484	96.7994	0.208624	15.6105	6.81339	0.410591	17.3173	37.4985	54.3767	0.379958	0.272825
Cacnb3	TRUE	FALSE	TRUE	TRUE	FALSE	FALSE	FALSE	0.522465	1.04493	6.01756	0.424864	0.37175	0.99445	0	172.908	1.87774	67.2593	41.2488	36.5684	24.3568	42.1626	96.8607	0	1.29135	17.487	32.6504	3.70362	1.31454	49.0679	6.42394	0	5.86453	49.6045	4.12964	81.5374	48.7834	0	110.726	2.03818	35.869	16.7509	56.2888	0	0	55.5797	95.8425	81.317	19.7124	0
Rimbp2	TRUE	FALSE	TRUE	TRUE	FALSE	TRUE	FALSE	-0.43105	-0.8621	5.64689	0.428667	0.36788	0.99445	59.2602	25.1424	10.5456	11.9646	11.1933	32.0746	32.1558	9.58191	25.582	4.66015	21.3261	23.7239	37.9181	14.551	0.771767	10.0136	15.8586	3.80276	7.62936	4.85658	13.1196	40.3755	9.54027	17.8741	32.7722	29.7989	21.1735	40.3282	11.4859	2.60232	3.03546	5.46366	2.79822	68.7895	2.03315	5.62963
Chrm1	TRUE	FALSE	TRUE	FALSE	FALSE	FALSE	FALSE	0.50691	1.01382	5.77222	0.431452	0.365068	0.99445	0	36.081	14.0265	4.04391	9.82495	5.6203	0.31344	3.67237	6.98955	13.2168	13.1335	2.45255	16.7139	29.6867	1.48176	85.7733	3.72748	0	6.0995	61.2819	17.0553	4.62551	3.0886	5.97685	39.3167	0.284649	3.08176	83.1331	13.9998	1.34043	4.72987	23.0481	0	0.178336	72.7678	0.141918
Agrn	TRUE	FALSE	TRUE	FALSE	FALSE	FALSE	TRUE	0.463587	0.927174	6.74461	0.432769	0.363744	0.99445	34.5604	11.4034	196.702	20.4175	68.9493	14.2007	43.067	89.161	2.01599	6.52862	203.019	0	39.4898	76.6205	76.7426	6.86325	49.0007	13.6903	0	18.6176	5.53802	79.0775	17.6418	21.221	129.911	6.29619	13.6722	66.0443	117.181	169.701	0	64.5358	71.063	322.947	4.04392	0.121805
Lypd1	TRUE	FALSE	TRUE	FALSE	FALSE	FALSE	FALSE	-0.543456	-1.08691	7.03733	0.436973	0.359545	0.99445	168.001	253.398	2.64008	4.53749	27.9585	36.5903	81.8429	210.573	3.41239	23.5141	2.28591	3.31783	19.6197	253.831	13.6701	0	10.3844	294.703	13.9326	128.987	257.902	36.0767	442.07	355.356	0	0	8.15598	204.186	5.48728	0	25.1216	28.4642	62.2876	14.3447	385.486	416.59
Cnih3	TRUE	FALSE	TRUE	FALSE	FALSE	FALSE	FALSE	0.738949	1.4779	5.82083	0.437261	0.35926	0.99445	7.49287	1.43081	2.65289	0	1.20126	0	0.535369	31.9208	0	341.876	0	6.72486	38.1887	16.8678	1.21308	0	1.74719	75.3656	0	7.33857	5.96093	3.37167	78.3283	0	48.4047	1.40283	0.69731	0	3.01159	0	7.64456	38.7847	0	0.287131	0	0
Sptbn2	TRUE	FALSE	TRUE	FALSE	FALSE	FALSE	FALSE	0.311707	0.623415	7.88257	0.43815	0.358377	0.99445	4.62544	83.1559	15.8753	27.3366	60.7156	117.512	6.64497	43.6044	32.2169	2.90954	8.15348	34.9854	91.0689	36.6185	14.9019	18.7576	32.8251	47.237	1.79873	37.7472	42.0472	11.2307	31.994	90.1895	105.403	21.001	53.7935	55.4648	53.0748	23.311	4.1929	69.8919	26.6929	55.6892	32.9956	1.17383
Grm3	TRUE	FALSE	TRUE	FALSE	FALSE	FALSE	FALSE	-0.555467	-1.11093	5.99338	0.439192	0.357346	0.99445	188.37	16.2818	176.325	42.6284	59.9798	0	3.0978	5.46987	0	14.0225	2.04683	0.575479	45.51	0	13.6659	69.5408	45.8709	19.6341	16.5514	28.6064	1.35419	23.5682	14.4945	2.66276	49.8506	0	2.60962	49.2136	4.28615	0	3.75664	13.3879	9.30511	0	107.412	38.3023
Kcnq3	TRUE	FALSE	TRUE	TRUE	FALSE	FALSE	FALSE	-0.481355	-0.96271	6.63338	0.443061	0.353536	0.99445	69.6936	0.8269	18.5538	4.04801	8.71695	3.67101	191.986	8.19437	35.3084	0.669189	14.4843	22.5144	5.65208	1.34333	0.309797	50.6932	9.75106	9.39552	0.415636	24.1641	13.5489	1.62189	8.8369	0	39.3929	215.24	3.32583	13.2614	21.2711	0	2.88973	15.6901	3.83323	7.683	19.5625	0.319667
Kcnma1	TRUE	FALSE	TRUE	TRUE	TRUE	FALSE	FALSE	-0.433783	-0.867566	6.9077	0.454787	0.342192	0.99445	7.07789	56.3495	24.9654	751.998	45.7212	55.5479	1.3821	37.7712	86.3852	25.6372	58.2283	6.43283	52.9022	20.1849	67.3854	22.133	13.1698	8.01741	112.772	29.7054	52.7556	269.239	18.4348	0.598899	50.0358	178.072	19.6352	31.7073	12.9646	0	9.87915	56.5924	9.34247	0	9.70244	4.87718
Myo5a	TRUE	FALSE	TRUE	FALSE	TRUE	FALSE	FALSE	0.347941	0.695882	8.04195	0.455888	0.341142	0.99445	56.2294	258.699	384.133	50.0015	103.284	370.93	94.579	32.2897	67.0673	11.2849	24.1111	68.798	149.048	598.942	58.1224	125.146	24.6713	293.317	3.50437	41.1099	17.0617	312.021	18.5667	175.098	240.606	122.21	283.765	58.0883	255.313	43.892	2.92418	267.881	396.547	56.9608	66.7491	4.31457
Brsk1	TRUE	FALSE	TRUE	FALSE	FALSE	FALSE	FALSE	-0.767034	-1.53407	4.38814	0.456089	0.34095	0.99445	0	1.30919	102.455	0	72.4111	0	0	0.108532	0	75.6979	0	0	53.0258	0.137739	30.3153	34.3681	12.3325	25.6667	1.52519	3.06106	0	19.2293	2.22478	0	1.7437e-07	2.06644	42.4052	0.748311	26.0352	33.7713	0	40.6038	23.3804	0	0	0
Ppfia3	TRUE	FALSE	TRUE	FALSE	FALSE	FALSE	FALSE	-0.602767	-1.20553	5.31371	0.459739	0.337489	0.99445	30.6045	29.6475	5.95987	47.8677	0	9.95366	1.68951	9.50537	2.30782	141.893	7.92161	87.9671	17.972	21.2579	131.234	0	0	0	0	8.97521	0	0	32.5353	0	3.33689	20.4238	7.30183	2.35107	61.1585	9.1517	13.9652	15.3818	0	6.71514	6.56255	2.15449
Anks1b	TRUE	FALSE	TRUE	FALSE	FALSE	FALSE	FALSE	0.334102	0.668203	7.29431	0.460862	0.336429	0.99445	2.02947	824.881	61.8542	291.269	267.904	162.007	150.959	114.704	68.5156	5.06404	49.8561	315.575	354.482	433.94	12.8318	67.3709	152.556	33.3919	2.24358	184.021	112.255	40.9958	97.5005	345.967	197.365	189.489	182.124	546.306	37.4356	15.7589	58.8549	149.655	227.978	9.25285	118.368	180.874
Nf1	TRUE	FALSE	TRUE	FALSE	FALSE	FALSE	TRUE	0.50942	1.01884	5.5164	0.461526	0.335804	0.99445	1.84634	2.56961	10.7201	11.4831	105.957	21.405	24.608	13.8002	0	0	0	40.3408	7.90476	2.807	4.1036	16.0661	33.6506	1.0023	15.894	0	9.10991	15.2282	20.1426	64.3837	29.3701	10.8751	3.17575	30.1091	0.416598	1.01563	1.9042	58.2492	2.98416	9.09354	0	8.32321
Fmr1	TRUE	FALSE	TRUE	FALSE	FALSE	FALSE	TRUE	-0.53513	-1.07026	5.48341	0.464105	0.333383	0.99445	0	38.8912	86.2429	39.5394	14.0321	0	11.4626	29.2217	2.83154	0	39.6957	26.0262	39.8544	4.07494	3.10612	0	43.5435	77.0236	37.9382	8.48926	63.0778	15.3116	9.76306	0	25.2203	0	20.5226	0.465368	43.0907	1.01397	0.684867	17.8733	19.4304	39.7083	3.15131	0
Nrxn2	TRUE	FALSE	TRUE	FALSE	FALSE	FALSE	FALSE	-0.56954	-1.13908	5.16928	0.470488	0.327451	0.99445	2.35944	2.19938	526.726	0.598952	167.441	36.4278	2.20682	15.5102	24.14	307.98	0.54124	5.87608	13.0951	16.7438	0	0	11.9377	59.4002	12.1545	27.3184	51.4544	50.0961	10.4972	0	0	2.95975	14.6683	4.03814	14.6403	0	0.804866	3.97187	55.0735	10.2726	15.1799	11.0979
Apba3	TRUE	FALSE	TRUE	FALSE	FALSE	FALSE	TRUE	-0.73924	-1.47848	4.18914	0.472501	0.325597	0.99445	192.997	10.4176	134.728	0	83.3021	0.605288	3.17902	27.9098	0	0	0	229.447	192.963	177.431	28.3783	0	48.6676	0	0	15.851	0	0	0	60.6324	18.5459	8.6396	1.29296	49.8007	0.926984	0	11.4439	32.2464	16.1645	0	122.62	0
Tor2a	TRUE	FALSE	FALSE	FALSE	TRUE	FALSE	FALSE	0.686452	1.3729	4.20446	0.477965	0.320604	0.99445	0	0	57.3228	36.4054	0.242357	14.9482	14.1269	4.59775	18.6915	0	1.28505	0	4.20564	0.22287	0	0	1.44927	0	0	171.864	0.952707	4.0745	41.8459	8.52612	0	17.1806	64.5832	0.191274	3.49659	0	16.7397	167.439	0	2.75191	60.4992	10.2373
Gabra2	TRUE	FALSE	TRUE	TRUE	FALSE	FALSE	FALSE	0.366547	0.733094	6.29479	0.481654	0.317265	0.99445	4.00459	88.7462	47.3952	37.0194	9.91829	25.0046	51.4762	25.4609	19.9123	21.617	32.4433	33.3975	29.1473	57.104	4.90288	1.37461	14.8012	2.83334	5.46614	29.2551	2.84007	23.0268	25.9408	104.222	273.154	374.413	3.78876	127.163	1.98088	15.6152	6.86527	11.0052	53.5767	2.15856	3.33811	18.184
Stx1b	TRUE	FALSE	TRUE	FALSE	FALSE	TRUE	TRUE	-0.323982	-0.647963	7.17647	0.487427	0.312091	0.99445	135.096	51.86	53.1203	118.721	93.3847	2.06847	59.4961	37.6726	14.1916	39.1376	20.4914	90.1962	143.635	71.5194	20.7378	4.63396	32.7642	6.5027	2.39789	69.0543	49.4614	52.2869	35.321	39.0326	37.4651	12.7574	41.1202	122.951	54.6384	22.2396	7.28736	50.8902	79.9825	8.65647	60.6152	1.73893
Mink1	TRUE	FALSE	TRUE	FALSE	FALSE	FALSE	FALSE	-0.474634	-0.949268	5.32917	0.487958	0.311618	0.99445	0	0.618808	9.66861	0.84788	45.5855	21.8249	216.623	1.00544	100.902	0	0.692395	18.8351	72.7102	10.691	25.0857	48.378	4.82152	4.74491	6.66177	18.9844	3.55471	3.86831	14.5252	0	16.3283	17.2381	39.0888	28.1669	26.6586	1.87796	0	4.51802	42.903	10.3323	16.2408	1.80276
Cnih2	TRUE	FALSE	TRUE	FALSE	TRUE	FALSE	FALSE	-0.342749	-0.685499	7.21446	0.488482	0.311151	0.99445	762.246	558.067	64.6509	185.215	284.303	79.1973	285.018	346.334	186.394	185.008	17.9165	6.88842	255.853	368.957	34.5188	298.469	372.866	275.645	149.188	108.522	366.362	29.1836	373.118	257.987	177.566	123.256	171.661	280.552	271.188	26.531	14.0571	255.275	289.219	90.055	416.638	0
Crcp	TRUE	FALSE	FALSE	FALSE	FALSE	FALSE	FALSE	-0.667386	-1.33477	5.34938	0.488678	0.310977	0.99445	6.87313	0	417.644	4.57882	175.245	34.179	0	21.3207	4.46385	0	270.418	0	50.821	33.5806	67.0389	0	0	0	2.18653	0	0	0	42.3082	0	46.8608	0	47.0239	35.8834	43.1882	0	2.19549	106.89	0	0	164.579	19.2912
Tenm1	TRUE	FALSE	FALSE	FALSE	TRUE	FALSE	TRUE	0.506024	1.01205	5.66494	0.490306	0.309533	0.99445	0	72.7387	64.8809	0	7.19001	24.0646	3.96956	14.7315	15.2211	9.13842	17.5939	5.08098	23.3204	19.293	0	0	12.8063	27.3334	2.55499	11.4315	7.9861	0	4.24919	75.2134	7.91614	15.6941	2.71582	14.8826	0.168533	0	0	55.3855	31.1453	0.224147	1.57577	2.95147
Prkaca	TRUE	FALSE	TRUE	FALSE	FALSE	FALSE	TRUE	0.467974	0.935948	5.16027	0.493929	0.306336	0.99445	19.6847	5.12829	27.3101	0	13.4411	0.552546	1.86161	44.8302	0	0	0	0	79.5137	7.90411	14.4142	60.5385	62.4891	58.8405	28.6833	36.8414	12.55	6.95765	14.2998	7.54866	0	8.44004	8.59023	32.5191	22.058	3.27539	4.77229	9.28687	118.751	46.5095	17.4532	3.39565
Hrh3	TRUE	TRUE	TRUE	FALSE	FALSE	FALSE	FALSE	0.482063	0.964126	5.81238	0.498039	0.302737	0.99445	0	5.12739	16.9886	0	2.30129	32.5985	2.02833	43.5614	37.2296	17.6228	28.0522	20.4126	92.8567	43.3901	15.5315	0	32.2248	4.02121	0	77.6991	106.81	0	56.2291	0	11.7648	0	23.2465	49.0434	5.58849	0	7.5224	38.5035	155.714	36.7555	1.98072	0
Braf	TRUE	FALSE	TRUE	FALSE	FALSE	FALSE	TRUE	-0.330822	-0.661644	7.07387	0.502215	0.29911	0.99445	66.905	117.245	7.93382	105.047	24.6368	32.2622	33.7504	6.10235	47.5905	8.27644	89.0942	10.2515	91.2771	210.533	8.92768	1.14488	67.9414	21.4976	2.27651	16.687	57.1742	18.219	22.1895	3.00481	84.7841	17.8527	13.3385	56.9972	26.4013	2.05156	9.57327	33.1061	75.8967	0.295351	73.3616	16.3163
Sv2b	TRUE	FALSE	TRUE	FALSE	FALSE	FALSE	FALSE	0.430024	0.860049	6.23467	0.502599	0.298778	0.99445	0	0.425204	37.6141	21.3539	0.625388	1.61142	43.5747	45.1214	4.48203	0	1.12522	14.1651	7.31067	57.6531	4.84615	56.0308	25.0576	33.4307	1.99605	30.7034	20.3036	2.30891	23.3673	0	1.60529	26.7853	2.5894	3.06256	4.20686	1.28525	1.53972	17.4527	50.0085	4.89903	69.0561	0.233952
Bbs4	TRUE	FALSE	FALSE	FALSE	FALSE	FALSE	TRUE	-0.487974	-0.975947	5.6268	0.513368	0.289572	0.99445	8.71491	79.4805	13.2695	40.3649	11.3546	0.442171	1.08287	15.1318	117.541	0	9.04052	2.10486	53.7371	1.47234	8.67055	164.37	1.10487	1.34992	0.461064	37.9477	175.809	31.2831	66.5855	3.33808	10.0549	88.9852	35.2975	0.258316	45.7921	11.1478	10.3835	1.93787	0	0	59.6502	2.98206
Dmd	TRUE	FALSE	TRUE	FALSE	FALSE	FALSE	TRUE	0.452238	0.904475	5.61281	0.522727	0.281725	0.99445	0	0.270401	4.5399	0.118785	6.87389	53.0808	18.6888	2.51356	2.61506	14.9775	23.5955	13.0661	3.51019	202.98	0.203976	0	12.7065	0	0.516116	21.0431	10.5054	33.0639	41.0061	32.3239	25.1063	16.8083	6.09081	91.1739	1.52974	0	0	2.42498	79.33	1.21094	0	26.0035
Cep89	TRUE	FALSE	TRUE	FALSE	FALSE	FALSE	FALSE	0.543778	1.08756	4.2255	0.523545	0.281046	0.99445	0	36.5479	1.79422	0	4.4331	2.04178	10.386	65.2098	144.927	0	62.6119	65.1802	98.4101	2.99148	4.8887	0	5.61556	112.406	0.614493	33.1468	115.887	48.3933	6.63839	21.5124	0	0	0.504568	13.5077	181.44	0	6.43325	151.895	0	1.22859	0	3.14765
Tsc2	TRUE	FALSE	TRUE	FALSE	FALSE	FALSE	TRUE	-0.414131	-0.828262	6.40337	0.528122	0.277266	0.99445	19.5734	6.78937	106.239	18.815	138.083	202.761	25.8139	144.55	86.2675	0.772586	60.2029	59.0785	167.728	104.641	2.65443	0.476379	18.7531	202.045	0.539058	47.1645	0.534625	111.553	95.063	52.4144	627.794	35.2132	2.04979	76.3945	71.3418	5.57053	23.508	119.304	1.82365	13.2572	0	0.667684
Snapin	TRUE	FALSE	TRUE	FALSE	FALSE	TRUE	FALSE	-0.746012	-1.49202	4.50788	0.532845	0.273399	0.99445	0	0	6.79011	7.13683	0	1.82716	0	59.2236	192.86	0	6.87957	166.266	0	66.1818	8.63414	2.53878	55.779	0	0	30.4059	0	0	3.23282	0	0	0	0	0	28.9483	0	2.04935	105.446	0	0.547807	0	0
C1qtnf12	TRUE	FALSE	FALSE	FALSE	FALSE	FALSE	FALSE	-0.567585	-1.13517	4.77795	0.534511	0.272043	0.99445	157.03	69.1186	42.7382	0	41.3046	52.1321	0	15.8344	42.7625	0	170.565	53.1248	91.0394	32.6567	12.8858	0	327.277	0	0	15.9936	542.494	0	35.7307	0	621.766	0	34.0798	132.866	185.75	0	31.6942	232.788	159.359	0	146.033	0
Arid1b	TRUE	FALSE	TRUE	FALSE	FALSE	FALSE	TRUE	-0.318725	-0.637449	6.2303	0.540548	0.267166	0.99445	5.35353	38.3132	2.00233	4.49829	8.11256	1.01454	31.2727	15.3871	14.871	4.42352	10.1036	5.07821	44.0107	32.2189	1.23856	0.511718	16.6597	10.4448	2.08681	20.7857	51.3369	4.7553	17.2956	5.90802	2.48487	16.7773	7.65415	41.3222	14.3264	0.807064	0.801907	15.4953	28.7742	12.6351	17.2491	4.51797
Syn1	TRUE	FALSE	TRUE	FALSE	FALSE	FALSE	FALSE	0.297305	0.59461	7.02847	0.546076	0.262747	0.99445	83.521	110.685	60.2216	45.0268	25.426	39.9956	22.1403	50.1386	14.8055	3.97544	17.411	31.5244	163.466	128.452	36.2073	122.053	77.4436	11.3504	20.4277	62.0092	0	23.1117	99.1176	0	8.1274	92.8967	25.1759	31.5835	48.0537	42.9359	14.192	96.4953	99.497	53.0114	122.49	280.599
Vdac3	TRUE	FALSE	TRUE	TRUE	FALSE	FALSE	FALSE	-0.354116	-0.708232	6.92881	0.554583	0.256034	0.99445	0	0	39.3567	181.046	203.579	83.0414	162.212	320.772	212.41	662.605	2.65706	79.463	274.874	550.014	9.22804	0	185.678	171.281	214.864	206.461	89.5835	13.7511	425.114	530.436	375.647	274.995	96.3069	180.732	172.368	17.019	51.145	42.0395	559.422	6.21007	136.555	0
Cacna1c	TRUE	FALSE	TRUE	TRUE	FALSE	FALSE	FALSE	-0.383158	-0.766317	5.68136	0.554668	0.255967	0.99445	0	3.59141	11.3148	68.8949	19.5864	0.954064	5.31387	10.4104	0.862419	8.49328	1.44711	20.656	15.1997	0.85606	4.80225	0.915595	6.96333	14.2152	23.2428	18.5263	6.11027	29.6113	3.53214	0	8.86007	5.59121	0.386994	15.4083	1.40244	2.03313	1.6655	0.234416	11.9187	0.515133	0.184479	0.870413
Dlg1	TRUE	FALSE	TRUE	FALSE	TRUE	FALSE	TRUE	-0.296749	-0.593499	7.16297	0.561226	0.250862	0.99445	3.52084	128.414	42.0337	169.054	144.309	259.955	56.2531	24.2155	75.1442	18.1637	81.3901	118.345	44.1586	165.59	1.96548	1.15524	221.492	67.0415	75.8343	167.254	135.846	51.4993	29.959	480.233	56.8453	51.013	50.8694	168.813	35.9514	57.4757	0.875155	94.7949	148.758	579.532	108.268	68.0856
Gria3	TRUE	FALSE	TRUE	TRUE	FALSE	FALSE	FALSE	-0.309852	-0.619704	7.15397	0.563262	0.249289	0.99445	12.3595	1.16459	11.7812	6.59611	181.037	134.677	43.8289	32.9961	52.2782	39.5616	159.844	14.7278	31.6819	115.329	4.15831	1.81191	33.9653	84.7868	1.02267	81.6048	111.7	17.7172	35.9612	123.987	12.6264	64.8475	16.8379	112.021	99.0978	0	7.91193	26.8635	29.3216	30.2118	65.205	9.63447
Snca	TRUE	FALSE	TRUE	FALSE	FALSE	TRUE	FALSE	-0.254474	-0.508948	7.77299	0.568247	0.245463	0.99445	174.05	400.273	434.091	341.195	368.298	56.1747	144.263	581.446	438.722	485.845	160.62	38.9076	849.123	274.523	21.1281	131.733	225.998	545.445	102.179	595.21	248.389	676.449	575.687	128.118	20.78	316.621	269.235	234.537	262.931	151.213	118.865	440.36	8.09595	596.695	548.104	42.4705
Tnr	TRUE	FALSE	TRUE	FALSE	FALSE	FALSE	FALSE	0.42106	0.842121	5.14584	0.5691	0.244811	0.99445	0	1.61943	0.0348311	0.154592	27.5039	0.125891	22.2867	5.4258	2.30139	0.323968	25.2652	0.140695	0.401445	0.965515	0	0.237822	1.43652	0.476147	0.260788	26.5473	1.61214	0.205017	4.03749	3.01229	12.6048	0.118173	3.09628	129.044	1.14052	0.576004	0.21777	3.49016	8.5351	2.28825	16.4314	0.0741726
Atxn1	TRUE	FALSE	TRUE	FALSE	FALSE	FALSE	TRUE	0.336171	0.672342	6.17807	0.56913	0.244788	0.99445	0	47.2471	92.6242	279.111	14.9157	120.955	6.32165	3.8972	20.7372	8.03479	4.67031	12.8117	187.815	120.494	4.69831	6.8082	7.71319	28.6643	3.87083	6.91702	9.84437	37.6934	26.8869	3.4871	38.4827	181.358	45.9748	255.866	28.6046	13.8481	3.85222	320.606	55.6264	17.2646	2.88564	12.7976
Celf6	TRUE	FALSE	TRUE	FALSE	FALSE	FALSE	TRUE	0.513476	1.02695	4.30217	0.571714	0.242821	0.99445	32.3471	85.0453	19.7675	0.74581	0.733611	0	5.81529	2.44058	0	0	1.21725	2.0585	33.6545	36.3497	0	0.397646	61.4794	0	4.38905	2.91185	0	2.45245	15.1493	0	0	7.02744	0	36.0897	10.3722	0	2.11913	119.504	111.437	3.23522	41.0456	0
Prkn	TRUE	FALSE	TRUE	FALSE	TRUE	FALSE	TRUE	-0.373238	-0.746475	5.67303	0.581819	0.235212	0.99445	30.4338	189.693	154.881	149.364	80.3071	46.6531	19.4476	1.8526	13.2901	6.14375	34.183	165.244	44.7542	51.1235	10.5763	0	20.3684	22.0717	0	51.6299	58.2206	254.549	28.3951	3.30987	222.333	4.73208	65.2137	111.047	15.3506	6.48829	10.4224	34.7626	51.2281	5.3294	0	12.4813
Gabra5	TRUE	FALSE	TRUE	TRUE	FALSE	FALSE	FALSE	0.456013	0.912027	6.15917	0.582815	0.234469	0.99445	3.33537	115.519	0	10.8998	0	14.2449	107.581	6.90476	0	0	106.743	25.6216	30.4964	73.0471	0	0	0	0.41975	210.195	54.6885	57.9977	1.02412	28.2579	0	0	90.7879	9.18163	0	2.83499	41.2121	1.34783	25.5373	34.6465	0.860337	0	0.435748
Clstn3	TRUE	FALSE	TRUE	FALSE	TRUE	FALSE	FALSE	0.320518	0.641037	6.628	0.584821	0.232977	0.99445	0	68.1591	5.28102	1.51968	24.0101	46.1713	0	17.1369	2.11189	2.26566	0	56.0783	95.2107	55.2077	22.7855	121.991	56.4037	38.7724	5.85959	34.9296	182.109	30.0231	32.3166	0	4.17521	3.8468	8.92991	120.084	19.832	77.9781	6.93283	9.62531	168.827	53.8811	32.9847	0
Grm1	TRUE	FALSE	TRUE	FALSE	FALSE	FALSE	FALSE	-0.502304	-1.00461	4.86821	0.586546	0.231698	0.99445	0	0.543448	9.3004	0	35.4007	9.42674	0	0	2.72503	0.581683	0	11.6525	29.7338	14.9852	4.94715	6.92581	26.0456	44.072	0	1.58273	0	2.59033	0	0	38.2741	6.07288	9.58273	26.715	36.7846	0	0	0	0.436955	1.94797	0.183425	0
Clcn3	TRUE	FALSE	TRUE	TRUE	FALSE	FALSE	FALSE	-0.238066	-0.476132	7.4964	0.587978	0.230639	0.99445	78.4799	90.3058	33.4655	32.7518	61.1964	22.63	8.73346	34.8605	29.9082	62.4542	71.1797	35.0357	45.8089	93.5712	18.4859	231.958	73.3608	71.858	34.2984	44.7559	77.2621	77.1826	69.5109	23.3254	131.267	32.0472	21.0061	60.3051	18.4451	29.5578	2.85242	87.6176	193.331	10.5556	5.61099	6.19374
Comt	TRUE	FALSE	TRUE	FALSE	FALSE	FALSE	FALSE	0.244088	0.488175	7.14503	0.591442	0.228088	0.99445	74.2278	256.789	148.693	216.646	128.586	172.046	32.9244	206.868	45.0418	40.8202	92.3004	22.7316	435.419	214.68	93.0886	371.848	65.7962	8.8813	22.1284	55.956	63.7426	35.5872	67.1786	23.1982	17.3427	115.434	111.703	215.157	29.0806	106.139	155.945	308.526	23.4476	124.348	152.167	102.047
Dlg4	TRUE	FALSE	TRUE	FALSE	TRUE	FALSE	FALSE	-0.262375	-0.52475	6.57161	0.59541	0.225184	0.99445	41.7502	17.218	41.621	66.971	18.177	27.3233	23.4265	19.3553	45.8014	54.7459	47.6905	11.2816	46.0542	24.2016	256.645	77.0949	17.3383	5.7867	87.1888	25.5898	8.51408	14.7555	47.2214	34.8301	23.0567	23.2901	52.0899	51.2729	77.7332	32.6114	5.72756	52.0925	24.6259	146.617	28.5254	39.4234
Lrp6	TRUE	FALSE	TRUE	FALSE	TRUE	FALSE	TRUE	0.24281	0.485619	6.45079	0.595452	0.225153	0.99445	10.695	41.7573	123.461	58.1725	42.4561	42.3066	38.9761	16.7085	43.4185	93.2593	71.3735	42.0595	12.2341	5.0973	15.3697	7.03984	15.8283	36.7204	7.91658	9.60994	20.0142	15.1105	106.155	108.486	138.808	37.2226	27.1617	65.7971	28.1547	41.6471	17.413	21.3498	57.3038	30.3092	26.6464	3.83937
Mpp2	TRUE	FALSE	TRUE	FALSE	FALSE	FALSE	FALSE	0.505344	1.01069	5.03779	0.596844	0.224139	0.99445	0	3.82254	3.23527	1.36503	60.3249	84.3286	0	10.1215	6.64334	0	10.4692	0	32.023	13.2185	0	0	0	1611	0.376179	0	0.195233	0	23.8715	22.8852	237.569	162.228	47.3424	25.2141	6.68271	0	0.786533	22.1484	153.164	16.7726	34.2087	0
Tmod2	TRUE	FALSE	TRUE	FALSE	FALSE	FALSE	FALSE	0.303362	0.606724	6.59292	0.597687	0.223526	0.99445	0	82.3977	61.024	2.0848	0.787987	87.8086	12.4598	64.7194	64.6316	0.402735	8.00197	39.8299	11.3586	21.8702	89.9983	0	133.184	161.693	9.16235	37.7988	67.4543	101.462	72.827	6.03109	23.5031	85.5183	67.4912	35.8872	142.734	7.49392	8.51847	103.263	45.0553	13.6462	149.057	98.4962
Ppp1r9a	TRUE	FALSE	TRUE	FALSE	FALSE	FALSE	FALSE	-0.211218	-0.422437	8.10771	0.606442	0.217211	0.99445	10.0039	172.808	97.3693	147.135	16.872	25.7997	32.509	55.4294	134.13	18.7965	34.6358	33.5217	49.3977	126.797	32.8706	144.759	27.3632	42.251	26.3983	41.5185	63.1041	37.3666	38.033	25.756	57.9441	39.4815	53.1713	169.554	47.8846	87.9631	13.962	119.103	30.7606	46.1866	41.7563	14.4564
Cacnb1	TRUE	FALSE	TRUE	TRUE	TRUE	FALSE	FALSE	-0.343328	-0.686655	5.50541	0.607887	0.216177	0.99445	17.1141	13.9808	3.58995	38.0004	96.7656	60.7336	0.78412	15.1735	189.734	0	0	1.59017	46.596	3.64639	17.4126	11.7178	7.99463	15.3871	0.976181	37.5466	171.752	6.14509	16.1947	0	54.0736	11.6484	38.1911	44.7735	21.7726	3.67444	24.242	61.2339	30.1504	55.5191	59.5701	0
Cacna1b	TRUE	FALSE	TRUE	TRUE	FALSE	TRUE	FALSE	-0.291249	-0.582497	5.98099	0.608536	0.215713	0.99445	0.784321	47.0327	18.0935	28.7497	7.25571	3.96403	0.282028	2.68946	7.13788	2.47298	6.67534	31.9282	86.7643	1.87973	0.634529	7.65708	5.60939	9.25138	21.5582	7.23132	33.2729	0.643383	8.04778	2.27223	54.8649	0.653761	1.84419	12.1394	6.37847	1.24044	3.64915	18.9904	13.1346	1.86826	16.3655	30.6336
Fgf14	TRUE	FALSE	TRUE	FALSE	FALSE	FALSE	FALSE	-0.395965	-0.79193	5.25798	0.609098	0.215313	0.99445	0	62.4113	8.94001	63.5727	5.63123	2.29853	9.89594	4.15614	1.86917	0	4.25442	25.303	48.9099	5.59176	2.01023	31.659	12.5112	72.7069	0	1.49979	0	28.4061	15.6767	0	32.9282	61.8936	0.773243	31.2976	11.7239	6.56888	0.896022	0.655231	1.33124	0.829492	6.83331	0
Rab3gap1	TRUE	FALSE	TRUE	FALSE	TRUE	FALSE	TRUE	-0.255227	-0.510454	6.26355	0.611268	0.213768	0.99445	172.575	6.47527	36.1105	13.2515	22.3543	16.603	202.794	23.4004	12.8155	43.5632	53.7613	63.757	12.7139	21.3383	7.88948	16.728	111.959	114.085	8.32424	13.0406	83.5264	6.06461	37.4136	43.3648	10.7763	156.377	14.4331	109.977	22.5215	156.761	5.49191	103.274	66.8701	17.8151	32.6971	32.8353
Asic1	TRUE	FALSE	TRUE	TRUE	FALSE	FALSE	FALSE	-0.459323	-0.918646	4.24012	0.623758	0.204984	0.99445	0	13.1533	2.48169	0	3.33715	0	0	4.93774	0.720737	0	0	40.7377	42.4397	28.1348	0	0.393975	35.0313	21.7671	0	6.27573	0	28.9029	14.2901	0	3.72906	1.7283	5.78467	7.40126	6.08222	18.159	7.71392	11.3034	47.1955	0	0.478778	0
Copa	TRUE	FALSE	FALSE	FALSE	FALSE	FALSE	FALSE	0.307702	0.615403	6.4831	0.625183	0.203993	0.99445	0	77.8224	24.0486	8.85922	18.2911	3.40654	109.073	17.3358	66.4092	2.90383	22.176	0	170.929	141.998	37.766	0	39.6229	13.6978	1.05599	60.3278	169.649	3.42859	26.1601	0	68.2914	1.28954	16.8474	83.6433	11.3028	0	17.5644	56.4946	141.975	0.170039	1.05668	5.76859
Syt1	TRUE	FALSE	TRUE	FALSE	FALSE	TRUE	FALSE	-0.179094	-0.358188	8.63679	0.631094	0.199906	0.99445	428.048	125.019	110.728	216.208	91.4054	185.115	184.482	163.578	99.9629	19.9485	32.8594	98.9148	185.322	241.527	8.23732	281.564	204.454	88.6074	36.9112	113.563	46.9498	34.3	59.4608	95.1454	63.6914	229.257	39.3948	226.72	83.8114	78.6564	34.6932	103.618	167.963	58.9838	106.945	259.195
Unc13c	TRUE	FALSE	TRUE	FALSE	FALSE	FALSE	FALSE	-0.249225	-0.49845	6.5398	0.640098	0.193754	0.99445	1.72949	5.60329	8.75056	41.2185	24.7585	18.3252	36.0244	17.2857	28.4571	26.3216	18.9115	9.06191	35.4536	1.06645	16.4005	0.230985	7.01908	0.0944468	1.01021	0.607274	6.98665	42.14	4.09001	8.34833	5.60609	12.0702	13.302	12.8197	31.1259	3.18383	1.81064	24.5801	40.8694	25.7877	8.66202	0.499457
Rims1	TRUE	FALSE	TRUE	FALSE	FALSE	TRUE	TRUE	-0.322803	-0.645606	5.70421	0.642379	0.192209	0.99445	0	41.436	31.7818	43.0154	8.27059	78.5611	6.78124	16.446	0	0	40.1917	0.841358	16.9769	36.5274	1.0422	70.4754	8.01318	109.341	4.30791	1.74435	77.3934	0.14369	11.7839	1.32364	12.612	66.605	22.6849	91.5032	56.7706	33.1684	11.5531	82.9464	7.94094	0.479592	38.0012	1.15837
Egr3	TRUE	FALSE	TRUE	FALSE	FALSE	FALSE	TRUE	0.3247	0.649399	5.59227	0.642632	0.192038	0.99445	2.10325	1.87061	0	50.1364	6.31343	0	4.40214	0	25.6326	12.9365	2.31861	30.0123	4.56128	0	18.2545	18.6476	29.5754	13.4983	64.9445	23.2082	16.5657	30.1458	29.3667	2.02479	33.1252	15.3741	5.26155	0	4.24654	4.25844	0	65.7937	26.0929	51.4976	19.956	4.72315
Grm7	TRUE	TRUE	TRUE	TRUE	FALSE	FALSE	FALSE	-0.308225	-0.61645	6.07969	0.649392	0.187493	0.99445	0	27.7228	20.551	14.0212	2.17225	6.12213	246.749	33.4155	64.0986	2.95793	20.164	1.11889	119.852	48.1939	0	0.346792	99.3801	119.949	0.365819	13.9402	0.378183	43.2619	19.1757	2.58591	1.6721	13.5282	17.4964	111.137	24.152	4.8949	3.96294	21.9759	23.7072	0.725197	19.7922	1.08428
Stxbp2	TRUE	FALSE	TRUE	FALSE	FALSE	FALSE	FALSE	-0.333856	-0.667712	6.20552	0.655099	0.183693	0.99445	5.138	775.365	173.973	106.813	651.557	153.076	79.7534	125.083	255.418	2.49112	463.681	70.7946	176.871	452.013	77.4164	3.94421	342.712	0	0.912825	38.4458	2.20428	0	78.0131	854.618	264.868	13.9263	383.157	625.797	156.136	0	30.9106	67.4898	0	0	82.2847	0
Dlg2	TRUE	FALSE	TRUE	FALSE	FALSE	FALSE	FALSE	-0.250395	-0.50079	6.97374	0.656253	0.182929	0.99445	42.0328	140.88	2.54455	17.9822	12.1231	43.8216	68.0165	31.1005	26.7124	17.7789	148.605	118.741	97.3832	55.5274	18.2735	27.8694	319.823	413.27	20.6206	115.277	65.4097	11.8861	91.852	236.957	16.5496	575.551	16.2967	295.95	119.267	18.1608	49.493	151.509	27.4937	6.20824	9.99184	0.577713
Nrxn1	TRUE	FALSE	TRUE	FALSE	TRUE	FALSE	TRUE	-0.207829	-0.415657	7.98604	0.66159	0.179411	0.99445	796.746	182.874	167.5	779.58	829.598	149.444	56.6326	469.448	452.962	24.0186	43.6371	1086.26	133.084	389.125	6.25779	4.87433	402.97	596.632	16.0573	411.767	430.778	26.1423	279.387	143.161	333.638	638.903	101.592	500.055	164.704	90.4703	178.307	123.735	13.7788	140.619	156.579	607.39
Unc13a	TRUE	FALSE	TRUE	FALSE	FALSE	FALSE	FALSE	-0.26186	-0.523719	6.6494	0.669194	0.174448	0.99445	0	92.3777	9.75218	367.324	63.3877	8.49623	13.2764	13.2751	23.0273	5.04069	6.53389	13.1615	16.5711	9.13382	19.2405	13.6206	33.7799	7.57476	0	31.3056	55.2006	18.8183	11.1189	13.3468	22.6066	59.373	18.0715	152.036	51.2664	1.94397	1.02968	76.4481	0	6.99586	24.6724	0.93826
Synj1	TRUE	FALSE	TRUE	FALSE	FALSE	FALSE	FALSE	0.194019	0.388038	7.54773	0.67366	0.171559	0.99445	75.8909	14.0893	175.349	114.161	88.2676	7.57054	177.76	112.105	146.94	57.8063	104.333	11.2753	109.073	98.1639	6.35298	87.1583	176.528	0.758973	50.0628	141.6	9.55284	34.4259	84.3241	6.46558	236.589	163.679	130.553	41.3636	26.8116	3.55734	28.7657	105.816	127.489	69.2802	84.3216	13.8522
Nrxn3	TRUE	FALSE	TRUE	FALSE	FALSE	FALSE	FALSE	-0.168282	-0.336564	8.06972	0.682037	0.166192	0.99445	74.4083	144.271	173.867	156.475	108.802	40.3574	91.8882	59.8417	42.9778	88.6966	123.725	86.7627	55.5154	142.937	142.958	84.1826	127.978	109.969	36.9657	130.767	187.883	149.265	33.1801	25.4287	183.855	185.039	19.8444	319.51	23.9458	10.9425	38.6922	204.061	297.778	20.1789	36.7194	33.9723
Pten	TRUE	FALSE	TRUE	FALSE	FALSE	FALSE	TRUE	0.174778	0.349555	7.05985	0.688263	0.162246	0.99445	24.8469	22.7257	10.5743	12.0631	56.1989	8.02561	3.83486	16.7834	63.6363	6.18397	48.4017	14.5514	25.5253	39.2034	4.33618	59.4835	50.9707	28.4956	21.1071	17.156	10.5499	12.6968	32.4639	30.2026	32.0123	16.8941	18.7388	26.9256	14.363	11.1132	4.28332	25.7819	16.1309	17.483	31.6195	3.71584
Rph3a	TRUE	FALSE	TRUE	FALSE	FALSE	FALSE	FALSE	0.272328	0.544657	5.54852	0.699465	0.155234	0.99445	1.97667	16.768	11.0951	0	60.2135	0.291333	8.31561	0.685973	0	3.32145	79.8939	24.5199	7.9924	0.985028	0	51.4459	41.3271	2.54254	3.84252	8.22911	0.239837	0.219747	12.0595	3.80694	22.3478	68.9282	22.0337	0.588561	5.33639	8.08949	0	9.98801	0.252589	0.181237	15.3497	108.787
Rasd2	TRUE	FALSE	TRUE	FALSE	FALSE	FALSE	FALSE	-0.20343	-0.406859	7.25276	0.701396	0.154037	0.99445	390.347	87.6293	44.0489	1.49258	66.7847	18.22	147.288	94.5817	128.704	6.14288	17.929	56.1487	383.331	42.171	16.0615	267.511	52.411	22.1148	5.93362	106.466	7.06742	27.4382	50.6873	0	0	60.8059	86.2313	137.103	135.999	4.50139	15.444	55.6532	92.1489	61.5997	55.9981	1.00703
Prrt2	TRUE	FALSE	TRUE	FALSE	FALSE	TRUE	FALSE	-0.229689	-0.459377	6.15442	0.702723	0.153216	0.99445	10.5209	34.197	2.22869	3.1307	12.0638	33.1926	3.71027	37.7643	4.71975	72.9106	0	1.03159	39.9286	308.18	6.463	149.004	176.027	65.0046	79.3173	83.3884	121.686	31.9832	68.2931	121.155	17.397	69.8266	7.7014	97.1196	17.5439	1.7025	7.34252	50.6144	91.4584	8.2928	72.5695	23.6824
Shc3	TRUE	FALSE	TRUE	FALSE	FALSE	FALSE	FALSE	-0.332171	-0.664342	4.05321	0.7048	0.151934	0.99445	2.65414	16.0142	12.6451	0.601963	2.79302	0	45.003	0.77786	4.38708	8.13311	2.94833	1.10468	0.15879	29.1213	2.86558	0	61.3322	1.68787	11.8856	23.5366	0	14.7115	0.299321	0	0	32.0989	15.8713	0	0	22.6529	0	12.4803	0.307981	11.325	0.415793	0
Lin7a	TRUE	FALSE	TRUE	FALSE	FALSE	FALSE	FALSE	0.312069	0.624138	4.5986	0.71419	0.146186	0.99445	0	0.54527	5.56588	0	0	30.4712	1.78321	66.192	9.32654	35.2164	4.12315	0	2.30279	1.29499	0	8.54993	57.1733	0.394521	29.5662	0.436056	59.7704	0	48.0157	83.2826	0	1.10075	1.00011	0	4.8786	0	5.87028	30.361	0	0.995379	10.7623	80.1338
Otof	TRUE	FALSE	TRUE	FALSE	TRUE	FALSE	FALSE	0.365416	0.730832	5.04288	0.714406	0.146055	0.99445	0	14.489	0	0	21.0224	0	0	10.7821	0	18.1623	0.428209	0	25.6188	19.1431	0.873949	0	0.0681736	0	0	1.43829	18.9205	0	2.63804	0	0	0.332093	0.15485	82.309	37.5659	8.19453	0	13.9533	0.133347	0	60.0712	0.515296
Syp	TRUE	FALSE	TRUE	FALSE	FALSE	FALSE	FALSE	0.153368	0.306737	8.21019	0.717956	0.143902	0.99445	104.166	74.9655	141.836	223.189	196.763	92.8151	45.318	351.165	89.8816	144.692	125.063	96.3846	401.216	261.092	25.0408	127.912	154.84	32.3876	69.9405	255.739	441.135	83.8256	364.038	107.819	53.2069	131.502	59.6244	215.591	52.7093	90.1038	35.0064	144.365	449.524	132.226	382.847	26.7813
Cacnb2	TRUE	FALSE	TRUE	TRUE	FALSE	FALSE	FALSE	0.239377	0.478755	6.33049	0.718622	0.143499	0.99445	4.95381	1.56518	76.1156	46.6355	51.8926	38.5575	11.5515	47.6095	0	0	85.002	145.94	68.5636	32.4791	2.40047	10.9312	56.7461	524.441	0.778994	62.1241	4.48929	26.4323	25.8989	0	50.962	52.088	86.6239	71.8391	0.468303	13.9514	2.22504	67.3168	104.648	0	0.652565	0
Psen1	TRUE	FALSE	TRUE	TRUE	TRUE	FALSE	TRUE	-0.240756	-0.481512	6.3205	0.720796	0.142188	0.99445	3.21229	252.733	107.369	24.5102	8.74433	13.6746	97.0058	41.0995	174.116	0	0	19.734	27.3865	130.721	1.20239	125.894	1.50894	0.337359	88.5259	47.7805	58.4111	58.7543	41.9362	0	5.92125	70.2095	51.7461	53.5986	42.8941	1.57295	7.57336	38.004	85.3665	17.3587	0.498512	0
Dgki	TRUE	FALSE	TRUE	FALSE	FALSE	FALSE	FALSE	0.271237	0.542474	5.33493	0.721222	0.141931	0.99445	0	6.45812	34.0652	66.9901	16.1607	7.47956	0	0	6.93619	0	0	0	6.82489	106.067	3.17704	0	1.37015	5.90629	0	8.13961	32.0997	0.296862	6.88927	48.3163	32.9062	2.20995	14.7754	107.53	40.3849	0	7.57174	21.439	97.6252	0	8.79008	10.2246
Scrib	TRUE	FALSE	TRUE	FALSE	FALSE	FALSE	TRUE	-0.376052	-0.752103	4.69686	0.725161	0.139565	0.99445	126.581	92.6456	14.7332	270.511	0.203776	0	127.031	7.59124	264.035	0	9.30536	9.89555	17.4003	0	1.04319	0.353792	0.325031	0	0	55.7699	12.3573	0	11.8431	0	96.7481	0	59.4003	179.589	34.823	6.81881	10.2667	1.95329	55.9635	0	0	0
Nenf	TRUE	FALSE	FALSE	FALSE	TRUE	FALSE	FALSE	0.219939	0.439878	5.6583	0.73249	0.135198	0.99445	171.808	154.595	175.432	127.106	456.592	0	0	274.24	65.8168	0	118.514	0	80.0992	144.352	0	592.208	266.314	165.943	3.0503	1.99371	191.266	17.7959	159.767	60.0713	10.0281	553.613	338.601	47.9502	244.289	0	6.00875	303.844	206.827	339.667	228.153	16.055
Erc1	TRUE	FALSE	TRUE	FALSE	FALSE	TRUE	TRUE	-0.231242	-0.462485	5.67878	0.733315	0.13471	0.99445	0.907612	8.04502	10.7399	4.6397	2.49834	3.81078	6.07903	16.9367	14.0801	0	1.82751	21.8762	13.4532	135.918	4.30315	6.84537	14.5444	99.6349	22.4814	11.1945	54.6953	69.2605	19.2803	7.85109	110.06	41.883	48.2396	2.86273	7.54087	0	3.26817	9.69488	58.9682	0	0	2.11632
Npr2	TRUE	FALSE	TRUE	FALSE	FALSE	FALSE	FALSE	0.282168	0.564336	4.86943	0.740802	0.130298	0.99445	0	170.044	9.73487	1.85006	0.312981	125.891	1.03038	1.64751	27.6841	32.0108	4.87055	0	37.882	0.0421655	6.27818	0	0	0	7.2106	11.9193	18.7832	0.395296	42.1858	5.66368	13.0039	158.59	14.2907	54.9272	66.7428	0	5.74914	0	1.98421	0	0	0
Mapk8ip2	TRUE	FALSE	TRUE	FALSE	FALSE	FALSE	FALSE	-0.183586	-0.367172	6.53154	0.74696	0.126703	0.99445	69.1289	5.70284	5.36135	4.91983	17.8108	26.7803	34.1471	61.589	11.3042	30.063	45.5424	2.09598	67.2677	2.12084	16.787	1.1194	26.9818	10.5422	1.90099	22.274	35.2855	53.5386	40.7792	14.9753	68.684	3.95604	26.6764	126.151	14.4776	18.2505	7.32914	15.0794	0	0.920935	2.03356	32.6338
Camk4	TRUE	FALSE	TRUE	FALSE	FALSE	FALSE	TRUE	-0.213538	-0.427075	6.33118	0.747642	0.126306	0.99445	0	20.4936	46.1995	154.224	4.20637	19.3534	50.5359	37.0187	6.99041	3.18957	9.17918	0	297.287	96.8861	3.67073	102.479	14.3601	331.36	0	146.107	59.9545	122.003	64.3341	0	3.90399	80.576	65.5237	162.42	52.4066	3.11208	17.0254	48.5739	190.558	10.1335	157.089	1.09221
Grik5	TRUE	FALSE	TRUE	TRUE	TRUE	TRUE	FALSE	-0.154283	-0.308565	6.97705	0.748573	0.125766	0.99445	11.4459	32.1574	37.3075	47.5132	233.022	36.6863	5.88415	95.537	58.841	6.91342	10.2446	128.192	94.9506	100.953	32.6329	84.1011	226.879	57.8521	7.34228	48.4306	104.437	12.0434	17.2888	35.2455	67.4941	4.34054	22.1331	138.321	68.7533	4.39373	9.38065	86.9877	6.8647	27.8786	28.5074	50.6796
Gipc1	TRUE	FALSE	TRUE	FALSE	FALSE	FALSE	FALSE	0.27674	0.553479	5.02942	0.752375	0.123565	0.99445	72.3143	0	8.03458	0	0	5.40363	88.841	14.7175	1.45212	15.7658	0	0	0	0	0	80.8936	160.888	71.7192	128.89	36.3993	0.627812	120.078	14.3409	274.987	0	20.3297	28.0157	111.85	4.07927	0	8.56128	68.4865	2.9194	7.56885	0	3.39972
Mchr1	TRUE	TRUE	FALSE	FALSE	FALSE	FALSE	FALSE	0.2423	0.4846	6.03997	0.75309	0.123153	0.99445	0	35.2031	50.862	0.911661	3.59028	0	17.5489	38.0103	84.178	0	20.8238	0	44.1863	21.4388	0	227.175	0.478236	203.535	0	29.3763	0.398428	191.327	0	451.486	0	11.196	2.17975	73.92	0	0	15.105	53.6917	19.6907	0.357123	0.631605	0
Fchsd2	TRUE	FALSE	TRUE	FALSE	FALSE	FALSE	FALSE	0.156376	0.312752	6.10412	0.753295	0.123035	0.99445	9.80586	36.3465	65.9426	12.2203	117.059	81.0101	8.64744	7.31294	0.751082	1.36068	48.7091	108.464	18.1053	54.2944	9.8788	0	34.3022	54.2466	62.3157	12.0553	38.0196	79.5436	12.1548	28.2336	83.5268	90.7979	26.1625	48.8378	14.7993	3.54752	9.43304	35.6023	120.889	12.345	22.9222	15.5522
Ppp3ca	TRUE	FALSE	TRUE	TRUE	FALSE	FALSE	TRUE	0.104938	0.209876	10.425	0.753803	0.122742	0.99445	1179.07	1024.43	959.04	2988.45	856.571	1082.73	719.93	927.08	1678.82	375.754	67.9034	1054.71	1140.09	883.626	256.306	538.077	966.88	804.807	780.394	886.077	738.626	1128.93	893.098	852.598	266.823	1395.61	708.1	1581.46	949.658	151.374	159.755	598.884	2005.32	250.574	1212.37	790.656
Npffr1	TRUE	FALSE	FALSE	FALSE	FALSE	FALSE	FALSE	0.165246	0.330492	5.70847	0.763952	0.116934	0.99445	0	112.205	7.16585	18.7407	6.60239	15.0463	89.8395	7.01769	8.85421	23.3631	26.3325	52.0766	2.4511	1.67608	28.979	5.01348	4.80834	6.75231	13.7442	9.93138	11.529	20.7392	6.2765	10.02	8.99501	77.8439	13.4208	4.10422	4.93595	80.8402	31.5763	6.30483	12.4863	24.4282	13.9846	4.35703
Cplx2	TRUE	FALSE	TRUE	FALSE	FALSE	TRUE	FALSE	0.112617	0.225235	8.92862	0.765357	0.116136	0.99445	129.583	177.184	262.161	148.242	292.004	27.6576	75.6378	233.08	116.926	175.783	113.191	87.031	132.56	232.328	171.893	66.9066	36.889	14.5386	64.9751	199.251	56.6814	120.179	78.2687	151.605	19.0079	146.586	257.612	79.6319	226.485	173.759	23.8982	116.141	166.092	216.32	132.699	21.6383
Aldh5a1	TRUE	FALSE	TRUE	FALSE	FALSE	FALSE	FALSE	0.245873	0.491746	4.84546	0.768863	0.114151	0.99445	0	0	0.0764069	0.967601	0	0	32.4463	12.2469	5.7269	25.9575	5.79577	20.9035	13.4975	0	0	13.7597	15.4486	0	0.534141	3.05982	0	0	5.45375	1.33819	0	2.45658	15.452	4.39332	17.0855	0	1.4413	17.4701	11.991	0.258806	27.1061	0
Vdac1	TRUE	FALSE	TRUE	TRUE	FALSE	FALSE	FALSE	0.125399	0.250798	7.17864	0.772134	0.112307	0.99445	78.4369	190.371	90.5635	4.9993	4.80776	60.9839	40.7571	111.739	30.0522	91.762	4.89303	109.065	260.589	151.996	90.2906	358.95	290.38	56.8718	75.5655	102.32	87.2707	64.7629	244.549	600.298	73.5832	41.4752	79.316	178.803	175.434	40.8806	58.6174	85.4841	45.3143	106.159	404.196	33.0459
Pcsk1n	TRUE	FALSE	FALSE	FALSE	FALSE	FALSE	FALSE	-0.113305	-0.22661	7.30513	0.782336	0.106607	0.99445	74.2217	14.2889	150.751	221.067	117.333	120.613	51.8837	149.208	159.51	171.026	29.6857	102.426	173.94	94.4846	54.0451	214.792	116.918	61.4423	93.515	61.3752	68.7774	111.48	176.839	23.7087	91.8803	64.6782	84.8282	150.779	123.018	55.06	10.9619	49.5894	115.084	166.437	134.876	304.183
Rims2	TRUE	FALSE	TRUE	FALSE	FALSE	TRUE	TRUE	0.145281	0.290562	6.80042	0.796834	0.0986323	0.99445	0	209.845	13.3762	59.4643	1418.78	60.3254	124.244	17.7756	83.3686	22.5524	53.4512	3.33867	195.862	60.0743	5.2687	6.18591	23.3531	100.252	64.2631	48.5232	61.4718	17.2531	20.251	408.342	227.908	251.582	29.7325	33.0457	66.4794	248.684	11.2773	44.9814	0.260148	0.322126	88.4596	20.9675
Lrrk2	TRUE	FALSE	TRUE	FALSE	TRUE	FALSE	TRUE	-0.129474	-0.258948	7.22346	0.803622	0.0949481	0.99445	259.466	68.6998	18.3833	325.396	32.1311	63.0502	206.287	31.7056	192.736	2.44603	205.681	131.647	127.277	64.5015	4.85077	40.6012	37.9072	27.1623	75.275	73.3502	12.6621	37.1832	25.812	0	38.2932	37.7444	49.6741	147.49	70.2663	10.8877	9.54049	172.554	14.9753	103.289	122.024	235.98
Park7	TRUE	FALSE	TRUE	FALSE	TRUE	FALSE	TRUE	0.117782	0.235563	6.79511	0.803867	0.0948157	0.99445	432.801	229.482	34.6606	135.23	457.795	274.599	268.219	403.416	367.477	482.076	234.26	84.537	251.881	39.571	4.35887	3.20067	331.91	549.553	384.991	106.025	111.984	143.097	253.41	384.299	1399.51	637.672	90.7075	51.2209	352.434	0	18.3163	167.832	26.5111	82.0948	223.039	51.35
Eea1	TRUE	FALSE	TRUE	FALSE	FALSE	TRUE	FALSE	0.161551	0.323102	4.77056	0.805988	0.0936713	0.99445	10.3348	22.6809	38.6053	24.4237	0.39553	0	0.161274	12.5642	1.69484	0	0.756729	4.74345	0	0.653054	0	17.8147	9.9106	17.8076	1.10945	7.68456	5.1211	0.524742	26.9494	49.6166	0	12.8516	11.4619	9.70089	0	0	1.1558	4.23307	35.4822	3.637	9.62219	4.09947
Sez6	TRUE	FALSE	TRUE	FALSE	TRUE	FALSE	FALSE	-0.0901144	-0.180229	9.05437	0.8078	0.092696	0.99445	319.694	596.34	367.804	242.038	309.707	120.143	467	297.204	454.739	154.102	293.568	201.396	329.346	300.257	52.2023	327.348	64.3006	122.601	56.6362	212.277	347.943	156.341	76.5765	206.929	529.88	522.132	62.0315	591.504	130.196	122.185	47.3888	118.513	194.643	168.471	124.706	368.791
Enho	TRUE	FALSE	FALSE	FALSE	FALSE	FALSE	FALSE	0.282485	0.564971	4.04956	0.810242	0.0913851	0.99445	52.3425	0	0	1.77351	0	0	27.3745	3.78638	12.7547	0	0	0	0	71.1377	0	87.8058	0	0	0	103.958	70.683	0	60.3641	0	0	0	0	0	6.81798	3.67602	2.71582	0	0	3.35759	0	11.0764
Cx3cl1	TRUE	FALSE	TRUE	FALSE	FALSE	FALSE	TRUE	-0.11006	-0.220119	8.64828	0.810245	0.0913838	0.99445	698.83	73.0113	150.592	75.4588	276.604	35.3329	34.6396	277.355	287.864	314.529	43.8679	189.707	467.636	390.54	35.5809	250.074	274.476	94.0031	0.943937	270.11	384.038	84.3707	166.859	149.9	12.5515	156.852	47.3771	512.308	337.684	13.6118	42.1804	248.083	325.363	345.872	307.111	5.55872
Htr2a	TRUE	FALSE	TRUE	TRUE	FALSE	FALSE	FALSE	0.226793	0.453586	6.21358	0.812015	0.0904359	0.99445	1.39881	42.2765	7.54576	32.1774	91.969	52.4614	0	0	0	0	6.37144	0	5.95122	0	1.66381	0.369759	60.835	0.3028	0.269125	29.8617	45.5066	0.152897	0.404106	0	0	53.0221	2.40308	2.6237	4.1448	0	2.90499	19.0375	366.661	0.130389	0	0
Gabrb1	TRUE	FALSE	TRUE	TRUE	FALSE	FALSE	FALSE	0.122503	0.245006	7.30182	0.815102	0.0887879	0.99445	6.52077	79.1962	56.1794	47.9029	8.267	7.15349	54.0031	5.95452	18.9526	8.8956	12.591	11.0953	5.83024	64.3725	10.8605	15.7756	0.918421	288.483	6.71387	8.12031	71.5815	1.75288	79.3174	1.04997	53.8317	37.5931	0.227054	12.5426	15.4005	2.59868	32.012	93.2637	11.6685	11.6847	86.9734	0.505947
Scg5	TRUE	FALSE	FALSE	FALSE	FALSE	FALSE	FALSE	0.106482	0.212964	7.29765	0.819628	0.0863833	0.99445	574.459	82.7601	178.973	368.961	292.812	255.162	107.544	281.383	256.258	80.6066	9.24191	3.55766	385.544	162.568	59.1759	124.908	352.342	315.131	267.66	335.231	168.801	159.383	346.423	205.109	30.507	566.421	46.0541	948.84	179.312	27.299	52.2736	155.133	245.296	132.645	688.208	412.866
Ntsr2	TRUE	FALSE	FALSE	FALSE	FALSE	FALSE	FALSE	0.280677	0.561355	4.14076	0.82367	0.084247	0.99445	0	19.62	12.5073	0	0	0.899102	0	0	0	0	0	0	78.6652	0	0	255.079	0	0	0	0	22.2273	0	0.775238	0	0	0	14.0271	0	119.132	0	0	0.87662	0	0	0	0
Grin3a	TRUE	FALSE	TRUE	TRUE	FALSE	FALSE	FALSE	-0.224412	-0.448825	4.21735	0.838592	0.0764493	0.99445	0	6.52693	1.94772	0	0	0.303408	0.842602	0.427623	0	0.540674	5.92824	16.9765	0.189339	9.61994	0.414755	0.137588	0	3.93981	0	3.96457	1.90541	0	31.219	0	2.64213	1.066	2.84439	0	0.46551	0	0.359761	2.47866	0	3.337	45.7385	0
Prl8a1	TRUE	FALSE	FALSE	FALSE	FALSE	FALSE	FALSE	0.121028	0.242056	4.42282	0.839654	0.0758998	0.99445	16.5638	31.0815	22.7275	1.2946	71.7379	0	2.82359	6.54148	4.41198	5.57669	17.342	40.3474	21.3446	36.2119	2.85446	4.9591	16.4766	9.43654	34.1121	9.53042	25.0531	41.5216	12.2757	18.9566	68.4661	15.3548	31.2295	32.0772	8.07284	0	0	4.52799	44.3526	0	3.54925	29.8613
Cadps	TRUE	FALSE	TRUE	FALSE	FALSE	TRUE	FALSE	-0.15344	-0.30688	5.89746	0.841114	0.0751449	0.99445	3.69509	56.3935	9.31846	2.00646	40.8235	6.73828	60.1376	68.3646	2.22005	0	32.2298	15.855	119.628	8.54574	55.2876	0	52.1873	0.470656	0.446299	7.79127	21.8455	0	20.7463	62.8964	38.3269	2.24557	6.27567	40.4309	18.6089	0	0	91.6621	0.171542	31.4659	37.0477	3.95219
Grin2b	TRUE	TRUE	TRUE	TRUE	TRUE	FALSE	FALSE	-0.095655	-0.19131	8.63824	0.851266	0.0699345	0.99445	141.157	105.714	1195.75	976.796	1506.82	1031.76	17.0129	219.803	809.392	10.7018	2473.7	953.54	298.851	423.283	723.355	20.4861	430.525	610.183	53.1671	98.9358	249.206	131.076	138.237	583.479	532.991	169.056	249.848	95.3791	275.058	1677.57	35.6288	181.928	541.344	347.324	104.537	11.0159
Gabrg2	TRUE	FALSE	TRUE	TRUE	FALSE	FALSE	FALSE	-0.104753	-0.209506	7.15944	0.85765	0.0666901	0.995172	630.798	147.353	92.0586	136.863	458.221	37.4439	12.3815	37.1197	11.3064	21.0823	9.79828	12.3225	83.0307	311.659	8.82654	102.499	13.9404	42.7863	1.51713	20.3568	104.274	0.21669	81.1096	8.77226	80.4943	27.9889	4.53849	410.906	44.7656	3.84989	3.8679	53.3849	94.552	32.4511	145.676	0.895002
Grid1	TRUE	FALSE	TRUE	TRUE	FALSE	FALSE	FALSE	0.123137	0.246275	4.39822	0.858729	0.0661437	0.995172	17.9507	3.11383	13.9749	0	3.9812	0.213111	5.01622	9.67417	5.68465	2.84548	0.527052	3.13006	29.6916	4.97954	0.577518	0	0.530909	0	2.60181	8.7079	10.5491	29.6365	0.804728	1.3391	0.883382	0.206114	2.05079	16.7031	11.9277	6.31172	0.491405	1.44122	0	5.83477	21.9499	1.52768
Slc12a6	TRUE	FALSE	TRUE	TRUE	FALSE	FALSE	FALSE	0.110304	0.220607	5.50762	0.858842	0.0660867	0.995172	165.402	34.2537	45.8239	25.6965	38.4614	22.7167	121.442	38.6727	0	0	0	13.5148	6.12306	169.348	26.19	0.235678	9.14655	17.3085	0	13.4395	5.72338	197.334	2.99225	44.9818	112.52	1.3702	9.72845	1.75166	155.489	12.6059	2.25879	19.2326	0.849033	1.50494	9.99224	0
Pclo	TRUE	FALSE	TRUE	FALSE	FALSE	FALSE	FALSE	0.071951	0.143902	7.17414	0.871791	0.0595875	0.995911	3.31036	10.972	6.68491	10.0449	26.4084	15.5118	4.57125	24.3549	12.4446	48.0149	6.05934	8.82757	20.3565	7.49429	1.8347	91.5308	5.02971	7.55856	1.69909	3.71571	9.14877	24.9078	10.3902	67.5592	25.2305	4.93698	12.4129	51.6362	9.26191	3.76052	0.458094	11.892	28.6363	21.8695	13.9945	0.175413
Nlgn2	TRUE	FALSE	TRUE	FALSE	FALSE	FALSE	FALSE	0.0927766	0.185553	5.32987	0.879406	0.0558108	0.995911	0	9.92758	6.94994	2.19996	42.2962	27.4227	0.256535	28.6885	60.4071	7.92565	1.79675	0.334969	11.0434	21.1743	40.6312	153.786	3.34251	6.66423	3.64141	14.1056	26.761	29.3181	10.4207	0	15.1449	18.1769	50.7621	17.3133	17.2541	12.2172	0.546616	34.1646	17.9394	0.734204	7.3279	0
Chrnb2	TRUE	TRUE	TRUE	TRUE	FALSE	FALSE	FALSE	0.137178	0.274355	4.36302	0.88028	0.0553794	0.995911	0	0	0	3.55467	0	0	30.8652	29.5349	0.341645	0	0	6.4543	10.3009	0.0232797	0	0	1.72009	0	0	18.232	0	0	11.8279	0	0	7.25924	3.53812	26.0959	4.58611	26.2904	1.07583	6.61726	4.08632	0	0	0
Tspoap1	TRUE	FALSE	TRUE	TRUE	FALSE	FALSE	FALSE	-0.0731428	-0.146286	6.86124	0.881442	0.054806	0.995911	22.5057	85.9825	73.3751	153.36	19.75	23.7565	83.0597	56.0416	59.7061	7.45883	1.35981	49.1472	93.3533	141.555	44.1943	44.6027	117.308	86.6877	89.8508	120.831	108.925	34.1817	37.7198	505.637	97.9295	40.8354	32.8404	238.877	165.605	3.61616	6.4023	55.9035	10.6995	20.6364	56.8292	8.25006
Cacna1e	TRUE	FALSE	TRUE	TRUE	FALSE	FALSE	FALSE	0.0587726	0.117545	7.89948	0.882425	0.0543224	0.995911	55.4827	97.9188	24.7671	28.7947	17.4718	21.9353	54.9653	18.0519	49.3204	109.206	53.8593	28.5576	95.301	62.2125	1.3881	22.386	39.7216	11.5354	14.0074	62.0696	79.1736	33.894	12.8535	30.7909	64.8197	71.7087	28.1825	162.859	10.3334	2.02967	2.74188	18.6534	113.531	20.8415	18.9965	100.67
Htr4	TRUE	FALSE	TRUE	FALSE	FALSE	FALSE	FALSE	-0.162259	-0.324518	5.32287	0.882777	0.0541489	0.995911	0	0	2.71952	35.6175	35.7445	12.6913	0	12.1742	2.06501	4.42421	0	10.8522	85.274	74.583	0	0.225115	0	0.553491	0.327414	1.97804	13.7218	0	1.77127	0	0	0.25175	0	95.6981	0.775635	0	5.31275	36.3674	59.5282	0	63.5648	0
Drd1	TRUE	TRUE	TRUE	FALSE	TRUE	FALSE	FALSE	0.0648553	0.129711	7.9506	0.888734	0.0512284	0.996286	313.808	113.129	188.707	127.525	101.492	98.7685	113.709	31.8166	126.377	1.19497	106.44	130.654	385.45	203.58	19.8167	0.303948	151.181	38.9221	2.20666	54.2588	198.216	19.7883	53.936	75.3956	5.86935	74.9414	39.3936	494.249	97.3384	20.0065	29.5659	136.297	272.125	49.5632	181.093	59.5939
Tyro3	TRUE	FALSE	FALSE	FALSE	TRUE	FALSE	FALSE	-0.076357	-0.152714	6.50146	0.896538	0.0474315	0.997449	2.33958	18.733	20.1226	53.9158	177.768	4.71042	70.9953	19.5545	129.772	27.4588	49.6841	11.7407	47.7577	54.1308	2.37264	60.8769	30.3801	0.498535	0	23.1694	186.775	38.5624	7.69845	24.762	23.4558	33.3198	20.9255	86.0313	30.714	2.35158	13.7661	16.0867	8.34995	26.5412	46.6537	3.76168
Gria2	TRUE	FALSE	TRUE	TRUE	TRUE	FALSE	FALSE	0.0445245	0.089049	9.28952	0.897769	0.0468356	0.997449	261.316	361.318	251.311	381.401	429.779	146.783	163.956	142.173	116.374	136.739	64.051	380.664	275.057	310.108	65.5263	174.703	294.017	115.625	127.456	185.708	125.776	124.15	206.032	71.4458	118.249	192.343	65.1397	707.146	53.4011	21.656	24.6913	178.991	489.805	159.215	205.401	60.076
Napa	TRUE	FALSE	TRUE	FALSE	FALSE	FALSE	FALSE	0.053838	0.107676	8.0358	0.898192	0.0466307	0.997449	494.154	64.2058	65.2556	166.904	155.954	65.4088	25.9155	311.739	218.802	74.7596	101.146	253.563	186.976	211.275	46.509	91.5054	342.115	579.017	121.266	145.648	63.8338	114.152	164.191	276.559	34.0089	334.098	187.171	629.634	234.509	20.2886	36.1899	175.762	8.23557	48.6602	95.6986	5.30523
Sv2a	TRUE	FALSE	TRUE	FALSE	TRUE	FALSE	FALSE	-0.058441	-0.116882	7.14459	0.898296	0.0465807	0.997449	76.0889	68.9979	38.186	2.13702	99.1836	58.8886	38.9555	88.082	9.80925	23.2105	34.2044	51.0521	65.7171	22.5896	149.001	21.6659	48.4714	61.1938	40.6491	46.1534	68.1453	33.7663	81.1924	100.105	85.8312	55.2467	13.1698	169.248	19.6765	17.0013	15.2495	10.7576	30.5262	49.8568	35.3666	4.37096
Snap25	TRUE	FALSE	TRUE	TRUE	FALSE	TRUE	FALSE	-0.0482284	-0.0964568	10.2747	0.900653	0.0454427	0.997449	1697.33	688.386	593.138	268.491	460.186	395.454	1137.03	859.841	823.198	210.584	669.401	1063.23	1329.65	1571.15	389.874	564.288	1727.24	328.652	2381.9	1008.2	783.25	628.05	1867.07	666.432	371.404	633.054	544.205	1259.47	661.034	62.8526	210.326	639.111	838.929	599.429	1070.92	1053.15
Lynx1	TRUE	FALSE	TRUE	FALSE	TRUE	FALSE	FALSE	0.0730074	0.146015	5.95509	0.907385	0.0422083	0.997449	38.322	52.6795	69.1457	25.0057	19.4041	2.91512	0.650117	0.149303	52.1513	0	0.756237	0	75.6568	31.7338	0.783859	29.7656	3.50202	0	0	6.95012	16.4966	15.2414	49.8439	42.7257	58.5645	0.295183	41.5979	19.6885	4.98686	2.04722	5.53275	7.57348	3.78203	94.827	0	0
Large1	TRUE	FALSE	TRUE	TRUE	FALSE	FALSE	FALSE	0.0634063	0.126813	6.03765	0.909044	0.0414151	0.997449	0	5.96108	11.1591	3.75798	12.9013	57.2919	2.87817	0.352431	0	0	0.883444	9.91712	2.97688	58.8876	3.60782	69.5636	5.0723	0.491514	0	85.1179	153.859	75.4194	4.57982	68.9267	66.1511	17.9877	10.3242	0.971097	5.25512	0	6.11899	0.983595	58.8134	0	5.64979	22.2978
Ssh1	TRUE	FALSE	TRUE	FALSE	FALSE	FALSE	FALSE	0.0843111	0.168622	4.43542	0.912277	0.0398735	0.997449	1.40479	0.409046	0.353654	1.07122	0.418338	0.709358	2.07032	0.581058	26.9291	2.18891	2.09266	0.193925	0.341498	26.8362	10.5805	2.0539	0.27615	0.198091	0.352188	5.12796	1.25392	11.0028	0.686675	0	0.614913	0.945191	0.894235	0.428521	0.640301	2.38681	0.954697	12.1276	0.433235	0.791846	0.637812	1.46811
Xbp1	TRUE	FALSE	TRUE	FALSE	TRUE	FALSE	TRUE	0.0468226	0.0936453	6.98476	0.917905	0.037202	0.997449	4.27975	113.474	11.1771	151.582	10.5071	33.464	90.7107	46.7583	64.4454	17.0604	23.04	58.2485	99.8818	129.53	8.5319	251.218	300.193	250.92	161.756	103.696	297.029	26.8014	51.6647	397.756	33.3923	99.5052	13.2323	520.113	21.9722	10.1594	17.8593	110.55	313.413	25.7859	53.5023	0
Prkce	TRUE	FALSE	TRUE	FALSE	TRUE	FALSE	FALSE	0.0531342	0.106268	6.56331	0.918692	0.0368299	0.997449	0	13.7052	6.83236	178.665	70.4554	3.04094	19.5447	121.509	18.8086	71.5515	2.95038	9.48883	81.1993	23.2298	8.09241	56.2899	9.1512	28.0546	171.879	38.9533	296.861	7.71835	43.7313	0	16.5245	7.32717	25.1723	3.82116	35.3146	0.646006	3.60813	24.9779	13.2526	22.4598	16.1581	212.371
Snap23	TRUE	FALSE	TRUE	FALSE	FALSE	TRUE	FALSE	-0.118664	-0.237329	4.4236	0.92059	0.0359335	0.997449	0	165.141	6.03727	0	71.5766	6.91636	86.5808	7.37881	0	0	20.7288	0	25.6611	25.6105	0	0	3.30078	0	0	0	276.972	184.821	33.7002	17.9589	6.06826	172.217	51.1123	96.6664	0.721862	0	0	28.9375	0.374619	14.4155	144.385	5.93998
Rab3a	TRUE	FALSE	TRUE	FALSE	FALSE	TRUE	FALSE	0.0398142	0.0796284	8.11366	0.924618	0.0340379	0.997674	474.401	236.908	513.528	18.7423	256.08	96.1881	195.043	681.795	174.989	221.087	236.634	105.878	575.091	408.56	151.433	463.307	362.96	528.313	405.944	513.674	678.581	212.119	751.958	157.791	52.3798	392.268	202.108	484.476	253.869	8.59653	21.1249	484.614	445.152	232.442	771.864	24.6952
Aph1b	TRUE	FALSE	TRUE	FALSE	TRUE	FALSE	FALSE	0.0737537	0.147507	4.55574	0.927978	0.0324625	0.997674	1.61664	0	0	0.37405	0.122393	17.1507	15.4445	1.68632	0	0.836291	0	0	5.38928	0.43847	0	51.2775	0.0974342	2.11696	0	9.13207	54.2327	0	0.465048	1.55805	0	17.8199	0.106268	0.0944668	0	0	0.557711	0	2.2879	15.2941	0	0
Grin2a	TRUE	FALSE	TRUE	TRUE	TRUE	FALSE	FALSE	-0.0512471	-0.102494	6.89747	0.932355	0.0304187	0.997674	8.34018	10.7472	10.1568	20.2101	19.9582	3.26479	22.5116	18.5446	20.7836	9.52205	3.97683	97.3347	63.3145	58.4806	3.94962	0.474878	9.56401	1.65346	0.999119	21.2092	52.5098	1.08149	61.163	17.2735	14.643	47.2902	8.13861	11.3024	24.1563	4.94095	3.57945	6.22179	11.2475	56.8669	9.83146	0.830884
Celf4	TRUE	FALSE	TRUE	FALSE	FALSE	FALSE	TRUE	0.0291716	0.0583432	8.49531	0.939625	0.0270454	0.997674	883.138	142.658	179.377	48.1694	65.9366	63.7084	169.223	97.3897	609.431	39.8381	41.8159	53.0066	207.12	387.48	56.2718	220.451	199.894	320.621	116.901	108.959	212.245	95.555	287.934	146.377	229.197	71.2537	129.504	370.191	143.411	48.024	38.333	214.526	173.953	794.284	242.556	228.629
Kcnq2	TRUE	FALSE	TRUE	TRUE	FALSE	FALSE	FALSE	0.0332907	0.0665814	7.76175	0.940525	0.0266296	0.997674	7.44393	188.735	314.356	38.8841	46.3917	3.83704	7.53571	81.2007	261.331	326.896	25.7052	5.35573	60.1292	97.7056	97.4825	57.9798	32.914	120.635	18.1035	54.0339	146.077	1.16371	32.3024	255.542	111.534	246.173	49.313	230.426	149.083	3.59123	3.43483	77.174	81.9656	3.15396	75.782	36.4385
Syt7	TRUE	FALSE	TRUE	FALSE	FALSE	TRUE	FALSE	-0.0395805	-0.079161	5.75746	0.962215	0.016728	1	1.3451	21.3835	8.41323	6.84573	26.5092	9.48603	5.51613	3.84529	10.4409	27.4362	0.891208	20.6447	35.3592	39.7831	5.95341	1.70649	0.560936	24.5228	0.22597	25.7205	33.281	1.75354	8.88472	0	31.3091	24.0529	2.02787	72.1175	8.83702	1.21752	2.0012	1.66366	2.77574	9.53946	19.53	7.05416
Sorl1	TRUE	FALSE	FALSE	FALSE	TRUE	FALSE	TRUE	-0.0327084	-0.0654169	6.8552	0.969349	0.01352	1	8.43875	26.2314	42.7039	17.0619	16.1879	3.11263	0	298.116	25.8258	0	33.5206	0.452313	30.8316	0.50426	1.71181	14.0388	40.5912	4.85214	29.545	14.0297	4.70774	56.7919	34.6204	2.03746	37.9961	0	21.0337	94.5385	20.4144	4.08954	1.72214	30.9252	4.88045	36.5225	20.0529	1.6308
Clstn1	TRUE	FALSE	TRUE	FALSE	TRUE	FALSE	FALSE	-0.0203153	-0.0406307	8.67466	0.96982	0.013309	1	7.19238	175.552	68.8685	54.7235	30.0662	343.692	105.983	239.47	120.682	118.651	5.41686	179.303	430.484	173.407	20.4084	154.228	103.832	31.6662	57.1435	68.7587	417.102	115.223	154.363	0	305.709	186.343	45.98	279.48	105.803	22.9667	18.558	92.6176	114.819	45.2369	254.738	489.514
Slc12a5	TRUE	FALSE	TRUE	TRUE	FALSE	FALSE	FALSE	-0.00982016	-0.0196403	7.56783	0.981998	0.00788927	1	301.602	24.3483	219.33	116.183	70.2436	287.277	75.2036	194.881	436.441	17.1596	95.0488	125.757	196.125	99.831	17.1793	83.4625	44.4359	99.9825	21.8473	152.506	169.416	175.75	213.028	23.2253	168.242	79.1855	135.722	216.149	215.098	11.77	23.9823	57.8885	64.7307	112.056	192.973	152.712
Cacnb4	TRUE	FALSE	TRUE	TRUE	FALSE	FALSE	FALSE	0.00574774	0.0114955	7.14574	0.98447	0.00679742	1	3.88907	14.4838	13.3253	38.0444	1.46849	5.99925	22.8435	13.2876	2.31449	27.4964	5.13727	43.3817	47.362	63.9746	48.7537	24.7496	30.6816	20.1837	81.9596	57.6574	49.5972	0.528407	28.9572	15.0145	12.3969	38.4228	15.2777	48.6725	11.334	7.13518	3.38734	31.3584	65.2296	0.275269	5.01717	52.0948
Tpbg	TRUE	FALSE	TRUE	FALSE	TRUE	FALSE	FALSE	0.00700158	0.0140032	5.46017	0.986023	0.00611301	1	4.75304	44.5784	5.39567	12.4629	6.0339	4.44048	5.72104	2.27373	29.3674	43.6273	16.8107	9.4362	53.931	31.0998	0.91309	0	2.90671	55.4287	1.79011	31.2126	26.8313	31.6563	6.5562	9.14575	5.95155	2.77	5.46974	15.0143	11.1279	8.35115	3.24193	1.36246	222.121	1.72367	56.8576	0
Pdyn	TRUE	FALSE	TRUE	FALSE	FALSE	TRUE	FALSE	-0.0101633	-0.0203266	9.681	0.987068	0.00565289	1	1626.87	748.3	390.967	755.549	766.252	162.147	667.382	632.284	1091.61	72.0615	129.357	218.536	637.643	1192.06	266.975	486.145	775.834	182.61	565.924	453.894	427.567	396.325	30.1742	452.462	135.42	728.435	87.7209	1439.14	298.38	562.789	80.7124	438.463	243.426	2.59666	730.488	1.60959
Cck	TRUE	TRUE	TRUE	FALSE	FALSE	FALSE	FALSE	0.00223065	0.00446131	5.85328	0.988896	0.00484934	1	0	49.1334	0	0	215.485	149.929	0	119.577	4.34185	894.553	631.184	0	173.662	163.376	10.4656	0	92.4795	0	0	426.343	47.7383	168.207	1989.02	0	0	0	0	81.1988	271.133	16.098	0	0	0	3.00046	99.8338	966.41
Slitrk3	TRUE	FALSE	TRUE	FALSE	FALSE	FALSE	FALSE	-0.044886	-0.0897721	4.50054	0.989349	0.00465052	1	3.48097	4.43399	32.8214	6.81737	3.09124	9.5838	0	1.94612	9.23932	0	30.1835	0.480491	26.5553	0.143604	0	0	26.5517	0	0	1.80732	0.225636	0.986115	10.9765	75.4621	1.44037	13.3043	8.09352	10.8986	0.398935	0	0	0.758541	0.803885	0.162482	0	13.7929
Mkks	TRUE	FALSE	FALSE	FALSE	FALSE	FALSE	TRUE	0.000231344	0.000462688	5.21779	0.991847	0.00355548	1	2.89676	14.4482	0	34.0063	0	9.91277	176.981	0	0	0	0	0	11.4115	11.438	14.5995	3.72027	43.16	58.7138	87.3479	26.7051	1.69707	0	24.7958	0	0	13.972	0	5.41129	15.8313	6.46847	1.14495	0	0.379877	0.314142	49.8817	0
Nr4a1	TRUE	FALSE	TRUE	FALSE	FALSE	FALSE	TRUE	-0.0145136	-0.0290271	6.83446	0.99256	0.00324314	1	0	1.03229	1.12664	31.5442	138.839	1.00187	0	34.2171	1.64412	22.2407	0	0	193.78	0.162796	17.0891	85.081	84.9618	255.721	83.4067	128.861	419.159	146.187	43.8657	6.80951	0	14.3025	10.3831	144.704	14.6505	5.16149	14.2698	54.5929	162.039	0.311472	242.573	0.771622
Dvl1	TRUE	FALSE	TRUE	FALSE	FALSE	TRUE	TRUE	-0.00735654	-0.0147131	6.01552	1	0	1	0	57.9877	1.80058	4.1403	0	0.87218	1.46458	2.78997	57.4171	0	159.946	0	28.5179	27.8142	87.6261	53.5447	39.415	15.0069	4.55138	7.27308	142.325	0.324217	5.14653	5.89113	0	10.6311	3.49205	7.37419	34.3431	3.01598	2.59174	15.5339	11.314	0.818207	0	385.828
Shld1	FALSE	FALSE	FALSE	FALSE	FALSE	FALSE	TRUE	-4.6122	-9.22441	4.48917	5.14e-07	6.28904	0.0043257	0	4.52458	20.874	263.723	6.37213	4.7966	26.4329	11.6884	288.655	71.3	20.1837	200.886	248.805	4.34066	4.29034	315.234	5.15261	30.4135	0	15.0017	18.6299	43.3903	0.721232	0	7.6389	3.98942	1.74424	2.41456	0	0	0	22.5604	0	0	0	5.415
Abhd4	FALSE	FALSE	FALSE	FALSE	FALSE	FALSE	FALSE	6.26568	12.5314	3.82604	4.41e-05	4.35556	0.156849	0	0	0	0	2.00138	0	14.7363	0	0	1.83454	0	0	0	0	0	0	0	0	0	0	0	0	1.01902	0	26.8936	0	2.08334	256.171	0	0	0	16.1499	18.9438	0	4.52576	0
Dnajc4	FALSE	FALSE	FALSE	FALSE	FALSE	FALSE	FALSE	-5.2769	-10.5538	4.47476	5.59e-05	4.25259	0.156849	0	0	45.5006	2.21793	46.9226	81.5025	86.1457	19.579	0	0	0	0	86.1603	472.192	0	1.26235	28.9182	0	265.865	47.4896	2.0473	534.996	0	0	0	0	0	0	26.8651	0	13.7031	0	1.16582	1.13856	0	0
Vti1a	FALSE	FALSE	FALSE	FALSE	TRUE	TRUE	FALSE	-3.99698	-7.99397	4.78199	0.000120579	3.91873	0.178592	5.56798	83.3203	28.8665	0	0	33.8804	39.4812	0.627238	0	62.0761	0.906374	0.814115	19.2915	3.06795	2.8574	0	54.019	0.259274	19.9263	58.1381	166.43	29.2245	17.7604	0	0	0.43388	7.03755	0	2.72421	0	0	18.255	0	0	0	0
Zkscan1	FALSE	FALSE	FALSE	FALSE	FALSE	FALSE	TRUE	-3.25852	-6.51705	4.74945	0.000121311	3.9161	0.178592	1.70839	0	1.25	0.820983	6.61534	18.8488	0.867344	22.1692	19.9368	1.79934	36.8044	18.3066	9.11064	0.12073	1.48554	6.73336	10.7776	1.8974	32.6445	1.98324	16.4016	1.87303	5.87114	0	0	0.294524	1.54908	0.103609	0	0.875244	0.588538	1.30585	1.81069	12.8635	2.56486	0.387528
Zfat	FALSE	FALSE	FALSE	FALSE	FALSE	FALSE	TRUE	4.13002	8.26005	6.03091	0.000127399	3.89483	0.178592	0	0	0.399802	0	8.06043	0	0	4.89267	10.5605	2.2394	0	0	9.93641	0.562901	0	0	0	0.273904	0	13.7075	0	10.188	0.525695	0	0	0	0	57.524	0	0	1.25884	0.368351	5.38341	0.578048	20.8774	410.192
Gtf2ird2	FALSE	FALSE	FALSE	FALSE	FALSE	FALSE	FALSE	-4.4746	-8.94921	4.5004	0.000185502	3.73165	0.195572	0	570.001	11.1178	13.0956	29.5397	0.353215	0	15.1243	68.2883	1.38305	0.9146	1.48945	0.480608	207.001	0	0	9.91136	0.263192	0.958332	0	7.72658	0	9.15833	0	0	11.2048	0.160824	0	7.35303	0	0	0.340509	0.276871	0	0	0
Ighmbp2	FALSE	FALSE	FALSE	FALSE	FALSE	FALSE	TRUE	-5.74852	-11.497	4.33375	0.000186016	3.73045	0.195572	4.70353	0.347468	0	0	90.9576	0	0	0	43.08	0	0	0	0	62.251	3.40483	73.1149	21.9629	0	0	3.63692	0	2.52189	0	3.07517	0	0	0.64224	0	0.701152	0	0	0	0	0	0	0
Mia2	FALSE	FALSE	FALSE	FALSE	TRUE	FALSE	FALSE	-1.84318	-3.68635	6.7885	0.000313922	3.50318	0.260583	58.6401	135.229	43.6365	111.527	96.8047	59.7156	41.0266	32.7387	100.584	189.251	114.102	78.1032	65.0506	101.941	5.31215	0.474495	30.0817	35.7244	23.9235	14.4097	48.5651	241.999	17.0521	56.1168	59.3197	48.6375	36.5819	37.9557	25.9268	1.62395	6.832	47.3672	3.65653	2.251	3.24421	10.0954
C1qtnf5	FALSE	FALSE	FALSE	FALSE	FALSE	FALSE	FALSE	5.33404	10.6681	4.42503	0.000334894	3.47509	0.260583	9.33221	0	0	0	0	0	0	0	0	0	0	0	0	0	0	0	11.9689	0	0	16.295	0.854152	0.878758	0	0	0	0	28.5571	0	3.60401	0	0	95.6485	0	0	0	475.559
Peg10	FALSE	FALSE	FALSE	FALSE	FALSE	FALSE	FALSE	4.14532	8.29065	4.02489	0.000340794	3.46751	0.260583	0	0	0.0651865	0	0	0	2.11152	0	0	0	0	0.251005	0	0.0559863	0	0.156546	0	0	0	1.09861	0.117247	0	4.79188	0	1.51796	0	0.569246	0	4.86296	6.7564	1.22876	1.04047	0	0.221269	3.032	0
Brms1l	FALSE	FALSE	FALSE	FALSE	FALSE	FALSE	TRUE	-2.27236	-4.54471	5.35896	0.000567707	3.24588	0.397915	233.261	69.2289	46.9392	83.7406	89.8027	117.996	0	15.8553	214.015	6.6774	388.041	631.481	78.2901	23.3039	18.933	118.401	7.62983	10.4932	120.532	0	32.4677	103.797	44.6782	0	53.9732	130.655	36.3937	14.7849	60.3059	49.5334	0	22.8185	0	33.6283	29.0141	5.66992
Pofut1	FALSE	FALSE	FALSE	FALSE	TRUE	FALSE	FALSE	-2.6729	-5.3458	4.77789	0.000748143	3.12602	0.431376	5.79302	27.8673	8.78766	1.63041	26.3426	86.7029	5.36448	10.6216	1.28141	2.7763	12.1277	11.5846	1.94576	26.1842	1.35245	0	1.52472	1.16745	1.07771	1.25421	4.64206	80.4194	17.093	0	0	1.07259	0.403473	7.69601	0	2.173	0.484716	1.30764	3.31732	0	18.605	3.00191
Vxn	FALSE	FALSE	FALSE	FALSE	FALSE	FALSE	FALSE	-4.35225	-8.70449	3.84904	0.000750016	3.12493	0.431376	0	18.528	0.138254	0	0	0	0	46.0407	1.21433	0	14.2791	0	42.1172	0.0298519	0.980173	0	28.9337	0	27.4347	0	11.3155	0.548083	67.6964	0	0	0.746084	0	0	0	0	0	0	0	0	0	0.285181
Selplg	FALSE	FALSE	FALSE	FALSE	FALSE	FALSE	FALSE	3.11143	6.22285	4.84869	0.000769307	3.1139	0.431376	0	4.07136	4.56955	0.868363	0.288409	0	0	2.78144	1.85396	1.91376	8.35261	0	1.14997	4.56871	0	0	0.389644	3.79431	27.0451	15.9807	0.757104	0.806003	53.9247	0	0	0	61.8574	5.84038	76.9498	130.325	5.02065	38.1883	0.884382	0	0.761018	0.445205
Hspa2	FALSE	FALSE	FALSE	FALSE	FALSE	FALSE	FALSE	-2.99736	-5.99472	4.93278	0.000864232	3.06337	0.454316	3.46724	14.6417	0.551264	0.774386	0.507905	0.490104	23.6271	12.4134	0.804651	5.1979	3.84775	0	53.5632	54.8282	20.6031	0.440553	22.2888	289.914	1.91348	95.6654	113.01	0	10.3889	0	0	33.4021	2.76868	0.197435	0.754795	0	8.14342	8.73845	0.397337	3.35537	2.14313	2.26606
Saysd1	FALSE	FALSE	FALSE	FALSE	FALSE	FALSE	FALSE	-4.27299	-8.54597	4.53475	0.000946927	3.02368	0.459847	0	26.7267	25.7428	0	0	0	53.5212	72.4057	0	0	103.477	58.3132	0	60.847	0	0	0	393.129	124.78	4.0376	43.2532	0.408584	0.424962	0	14.0116	0	10.4762	0.582725	0	0	0	0.13926	0.439156	0	0	0.426458
Ercc1	FALSE	FALSE	FALSE	FALSE	FALSE	FALSE	TRUE	-3.01639	-6.03278	4.60749	0.000998301	3.00074	0.459847	100.541	0	0.781508	354.759	124.177	31.2181	218.41	92.4525	115.548	3.58396	24.6007	257.186	32.7231	0.431537	0	0	39.7696	103.551	19.5748	0	0	74.3968	25.6284	0	0	4.49481	14.8412	0.81296	9.7276	0	12.5711	0	11.473	23.3065	46.785	3.6426
Med8	FALSE	FALSE	FALSE	FALSE	FALSE	FALSE	TRUE	-2.27383	-4.54765	6.05399	0.00104859	2.97939	0.459847	495.199	381.497	132.422	724.061	18.2814	226.124	471.821	124.012	158.353	162.904	47.5945	69.2288	109.509	455.017	23.3505	0	56.9353	157.342	199.616	45.9075	75.6354	35.2028	88.9221	29.5429	0	0	134.826	36.1576	4.28235	42.1089	0	181.211	13.5543	12.7125	49.7697	0
Tmed9	FALSE	FALSE	FALSE	FALSE	TRUE	FALSE	FALSE	-2.9186	-5.83719	4.30134	0.00109344	2.9612	0.459847	0	69.5393	18.2044	0	203.561	2.95349	1.11888	15.5795	0	6.06643	28.075	43.0087	2.0844	111.72	0	5.14048	29.725	58.0333	1.25336	8.09867	56.4506	0	7.62972	0	4.14907	0.675888	0.931347	0.774227	2.96095	0	0	33.6032	0	0	0	0
Nfatc3	FALSE	FALSE	FALSE	FALSE	FALSE	FALSE	TRUE	-2.45466	-4.90932	4.50309	0.0012747	2.89459	0.510546	3.26693	19.2698	0.772714	3.20348	11.6779	40.2164	1.07002	5.24193	3.6601	0	40.0621	17.9142	2.08471	51.8966	3.98255	12.487	13.3992	0.587531	5.09023	13.7767	87.2586	8.40239	0.854532	0	1.84218	1.50926	0	7.93145	2.2093	7.79256	4.10729	10.2437	4.5373	0.20119	0	5.25429
Tti2	FALSE	FALSE	FALSE	FALSE	FALSE	FALSE	FALSE	3.09882	6.19764	5.63896	0.00146795	2.83329	0.528542	0	0.439129	11.3577	35.9024	1.47973	0	0	0	4.97964	0	0	1.35375	11.2114	1.88215	0	0	6.9135	11.0134	0.50311	7.01244	0.237951	0.562958	4.87835	0	0	7.45887	3.17931	0	9.73322	0	0.911036	3.60832	0	0.204711	0	278.422
Gtpbp2	FALSE	FALSE	FALSE	FALSE	FALSE	FALSE	TRUE	-2.38093	-4.76186	5.89213	0.00147522	2.83114	0.528542	37.031	64.3159	14.1472	97.1752	115.93	0	44.3361	69.3139	471.284	0	250.058	398.562	108.58	138.904	32.9202	53.812	19.8759	0.705318	15.1374	49.3222	6.52065	34.4046	27.5394	0	53.5965	3.78275	113.123	3.64716	26.3329	1.641	7.91868	1.41789	0	0	7.60669	0
Ctrc	FALSE	FALSE	FALSE	FALSE	FALSE	FALSE	FALSE	1.94229	3.88458	7.11693	0.0015653	2.8054	0.528542	89.9009	182.599	219.389	405.094	435.382	51.1215	0	15.8264	193.103	124.951	557.283	207.613	76.9798	246.278	4459.58	377.424	455.626	1151.09	1905.92	600.773	378.216	2045.32	988.096	263.127	467.365	38.9844	107.578	113.5	304.458	8442.22	1722.76	1521.92	1472.91	5111.03	326.498	209.968
Slc22a15	FALSE	FALSE	FALSE	TRUE	FALSE	FALSE	FALSE	-2.41509	-4.83018	4.45621	0.00166221	2.77931	0.528542	76.4596	11.6838	5.17857	3.63775	19.9879	27.407	1.20378	3.49251	7.66923	0	0	1.97956	14.3566	48.0073	0	0	13.2871	0.156204	2.34268	4.68459	8.72174	4.00459	4.31545	0	0	6.43563	3.04029	5.38531	4.44912	0	3.78785	4.75087	1.82185	4.53391	0.797631	3.10799
Cpsf1	FALSE	FALSE	FALSE	FALSE	FALSE	FALSE	FALSE	-2.74668	-5.49336	6.40206	0.00170062	2.76939	0.528542	1162.85	24.0313	98.2208	280.53	307.112	0	0	26.0119	59.4743	0	31.8147	44.6647	48.9207	82.6072	3.7176	0	51.3018	110.187	0	22.521	82.9707	0	38.3761	0	18.2174	59.9073	126.452	0	52.2345	0	13.5681	28.2175	0	131.118	0.57851	0
Fam220a	FALSE	FALSE	FALSE	FALSE	FALSE	FALSE	TRUE	-2.89459	-5.78918	4.30367	0.00177557	2.75066	0.528542	0	183.761	6.64378	0	71.1403	21.2873	0	5.74504	0	0	1.47964	6.69622	4.35884	10.7128	65.8585	0	11.9052	3.40334	0.916268	10.9589	11.6663	37.2253	40.3582	0	10.358	10.7662	1.16895	6.49545	12.3528	0	0	3.43576	2.97057	1.77683	1.88487	0
Abcc1	FALSE	FALSE	FALSE	FALSE	FALSE	FALSE	FALSE	-2.28781	-4.57562	5.25077	0.00194211	2.71173	0.528542	1.1376	205.15	8.02849	16.7942	75.9912	111.727	6.19892	14.9857	9.95079	1.64584	12.5881	11.1078	1.30856	13.5926	1.36477	0.629083	9.71052	0.494692	24.6161	14.4088	23.9695	3.13543	0.870479	1.75615	0	14.0574	4.03467	4.04246	16.5372	0	1.10435	29.8095	5.18321	0.454497	10.6845	1.62036
Rbms1	FALSE	FALSE	FALSE	FALSE	FALSE	FALSE	FALSE	2.41872	4.83744	5.56288	0.00214024	2.66954	0.528542	36.5459	15.0198	6.12497	3.37379	15.3974	0	147.25	1.61654	19.5737	6.87381	2.50697	19.1136	2.18695	0.063799	1.4151	0	15.5122	0.194394	0.344805	71.4705	173.354	3.53209	0.207311	729.811	187.893	13.344	13.034	189.048	7.75715	0	2.48825	52.8915	0.788066	0.499823	1.06273	71.1762
Slitrk4	FALSE	FALSE	FALSE	FALSE	FALSE	FALSE	FALSE	2.79056	5.58113	5.44015	0.00214856	2.66785	0.528542	2.71039	0.276003	0	3.21885	0.141441	0.15966	0	1.19288	6.68734	1.72304	0	2.32829	69.2249	0.31163	0	0.924507	0.280068	0.198814	0	1.61204	0.652994	0.755625	0.339165	0	3.24486	49.4298	1.27779	15.5047	13.1167	0	1.94601	0.619268	0	2.17485	0.547201	192.738
Cbfa2t2	FALSE	FALSE	FALSE	FALSE	FALSE	FALSE	TRUE	2.29105	4.58209	5.13466	0.00218167	2.66121	0.528542	3.28377	7.02053	0.981439	62.224	0.246474	5.01685	1.51823	14.5518	14.913	1.78435	0	7.35234	90.8839	0.34762	1.34942	0.332689	6.31695	0.507218	0.307093	19.4952	0.824921	1.29902	1.29805	1.50413	0	62.9357	6.80385	175.463	22.8261	9.63124	4.30751	43.32	262.842	0.289431	16.7246	4.16053
Car3	FALSE	FALSE	FALSE	FALSE	FALSE	FALSE	FALSE	2.56425	5.12851	4.31295	0.00222868	2.65195	0.528542	0	26.8995	0.809533	3.46037	1.00822	2.12453	9.85202	0.264614	16.9493	8.02758	8.46567	4.71556	1.59371	0.358432	10.6392	1.40465	0	20.5095	7.57483	16.9043	0.552888	14.8057	4.04188	0	0	10.2725	0.908244	0.416321	2.3336	21.8062	0	17.7967	38.5846	406.784	1.78882	7.14497
Gm5431	FALSE	FALSE	FALSE	FALSE	TRUE	FALSE	FALSE	-3.6478	-7.2956	4.44811	0.00236767	2.62568	0.528542	2.85554	0.419126	98.3687	65.1619	98.3106	0	33.2685	0	40.2825	1.44318	0	0	1.36329	0.0330772	0	0	0	0	37.2539	0	0	0	0.320795	5.48863	3.53717	1.24073	0	8.52706	5.66996	0	0	1.21553	0.990963	0	0.445821	1.8293
Mdc1	FALSE	FALSE	FALSE	FALSE	FALSE	FALSE	TRUE	3.11373	6.22746	4.90908	0.00238488	2.62253	0.528542	0	0	0.652735	0.632114	0.812349	0	0	0	6.80663	0	0	3.81052	0.0677112	0.355496	0	2.79256	8.73315	0.928253	0	1.95006	6.87673	0	0.49279	0	0.749666	3.87425	0.493387	1.1228	1.44631	0.548047	0	0	0.255948	0.101169	1.70785	56.4704
Pycr1	FALSE	FALSE	FALSE	FALSE	FALSE	FALSE	FALSE	2.79002	5.58003	4.03994	0.00244919	2.61098	0.528542	0	0	0.27227	1.10271	0.366693	0.729083	4.90502	0.366847	1.8641	0	17.9839	13.7268	30.451	1.62718	0	0	0.291057	2.90183	0	4.05321	1.35865	1.42899	1.19348	115.513	24.0055	4.81614	0.606072	47.3906	0	0	0	5.95343	1.30691	25.7206	0	0.942699
Vstm2a	FALSE	FALSE	FALSE	FALSE	FALSE	FALSE	TRUE	2.02247	4.04494	6.10785	0.00246019	2.60903	0.528542	0	1.30145	1.10807	0	20.5199	8.01027	6.08389	29.6775	9.8535	7.46455	0	2.20982	14.0961	168.537	8.01626	0	37.2137	51.8114	1.87873	44.4606	20.2055	4.15831	39.533	77.6734	4.78693	0.428102	11.0397	116.605	7.92646	1.46009	7.18887	110.697	103.492	8.52195	102.269	336.184
Llph	FALSE	FALSE	FALSE	FALSE	FALSE	FALSE	FALSE	-1.98295	-3.9659	6.23364	0.00248315	2.605	0.528542	0	73.6214	106.681	279.788	590.949	79.7609	208.442	53.4977	175.925	122.808	67.2066	9.28244	1.46334	50.2968	30.2617	92.3702	134.381	219.916	81.3054	110.326	133.663	135.813	104.258	170.268	9.53692	45.4455	145.712	71.5698	46.9782	188.001	5.73854	39.0718	3.6951	66.8143	0.876948	0
Amigo2	FALSE	FALSE	FALSE	FALSE	FALSE	FALSE	FALSE	-3.08693	-6.17387	5.55402	0.00253952	2.59525	0.528542	0	39.882	0.163427	0.688948	0.418601	26.5695	0	16.5157	1.32943	7.70622	105.313	52.1958	395.905	14.213	0	0	0	117.279	20.4488	46.4497	114.737	0	42.6991	0	0	1.32672	3.7992	43.8228	16.2177	0	0	0	0	0	0	0.336435
Gng4	FALSE	FALSE	FALSE	FALSE	FALSE	FALSE	FALSE	-3.57345	-7.1469	4.06225	0.00257254	2.58964	0.528542	0	24.0971	4.18976	0	0.196118	0	0	0	17.965	0	1.95466	0	2.2105	60.8063	23.3872	145.75	25.7128	22.9386	12.1382	0	0	0.562692	27.6824	2.5371	0	0	5.51485	0	0.584933	2.62844	0	0	0.306255	0	0	0.292728
Tmx1	FALSE	FALSE	FALSE	FALSE	TRUE	FALSE	FALSE	2.74327	5.48653	5.26591	0.00260281	2.58456	0.528542	0	0	1.96585	9.66842	24.9176	0	9.28328	0.335067	1.43657	6.17979	1.12728	7.61664	9.86398	37.2495	0	0.392872	3.2512	0	7.54957	0.346617	0.29913	0	20.4309	0	60.536	0	2.67255	0	0	0	0	0	0	3.27537	39.1491	26.9788
Pde3b	FALSE	FALSE	FALSE	FALSE	TRUE	FALSE	FALSE	-2.63681	-5.27363	4.43826	0.00263339	2.57949	0.528542	3.25865	7.1552	2.26077	31.1077	18.9158	0	6.74932	7.2362	91.754	0	25.1556	0	0.393835	1.04313	3.45473	0	11.5772	0.341968	6.04925	5.90777	18.5596	2.80424	0.752101	0	0.758258	1.86833	2.01216	0.138557	1.88935	0	0	1.74756	0.749237	0	0	3.57195
Ankrd29	FALSE	FALSE	FALSE	FALSE	FALSE	FALSE	FALSE	2.35375	4.7075	4.20924	0.00263926	2.57852	0.528542	0	0.472322	1.54895	5.28833	1.42698	1.83492	1.02771	0	3.01685	17.1018	2.23947	2.55814	19.0164	1.0738	4.83864	0.412692	1.70836	8.42334	2.98924	13.9893	0.943978	6.47524	8.46751	0	0	0.932373	3.72681	78.4788	3.53785	7.91255	14.1547	1.82105	1.11573	297.5	2.00671	4.60274
Lsmem1	FALSE	FALSE	FALSE	FALSE	FALSE	FALSE	FALSE	-2.63349	-5.26697	4.98071	0.00280692	2.55177	0.541056	4.22222	2.85564	16.1402	621.122	181.3	8.39206	7.81048	2.81619	12.7059	35.3783	15.1479	13.7347	9.29878	0.975688	3.06536	1.09468	0.250683	423.621	3.82233	4.68274	0	0.43653	14.492	0	0	1.80404	4.432	5.32043	0	4.01572	20.2138	56.1094	37.3743	0.727952	56.7906	0.466038
Atp10d	FALSE	FALSE	FALSE	TRUE	TRUE	FALSE	FALSE	-3.60964	-7.21928	4.3701	0.0028304	2.54815	0.541056	0	0.596017	0	0	25.2158	1.15543	1.94776	0	149.566	8.29956	14.1595	84.7805	0.247914	0.587743	0	0	0	45.4824	49.4275	0	136.391	138.277	9.21567	0	0	0.684655	0	0	10.5602	0	0	9.71049	0	0	0	0
Asrgl1	FALSE	FALSE	FALSE	FALSE	FALSE	FALSE	FALSE	-3.0974	-6.1948	4.99664	0.00303217	2.51825	0.566747	80.8306	0	0.766354	0	155.046	3.38994	20.4931	0.739897	0	0	0	8.82411	15.064	20.1694	0.750166	0	16.8223	0	0.38907	15.1227	2.25188	22.9401	44.0854	0	0	0.846803	0.750799	0.17453	19.7001	0	0	5.04454	0	0	0	0
Slc31a2	FALSE	FALSE	FALSE	TRUE	FALSE	FALSE	FALSE	-2.89942	-5.79883	4.40443	0.00312406	2.50528	0.571228	10.5285	276.835	16.1872	1.13254	0.744557	178.468	0	0.537294	43.3588	32.966	0	0	2.1002	6.97164	7.38209	0	4.63436	10.143	1.85756	0	0	165.773	2.25157	10.0385	12.3198	25.0401	1.38669	10.6782	0	0	0	4.89064	0.584466	1.31907	0	1.78016
Ap1b1	FALSE	FALSE	FALSE	FALSE	FALSE	FALSE	FALSE	-1.79167	-3.58333	6.06376	0.0033112	2.48001	0.571879	0	12.9891	10.4687	145.033	15.9395	2.84519	17.2847	50.4299	65.909	19.0788	27.8801	0.866597	36.0761	213.314	33.0565	29.8416	17.5782	2.34249	3.38916	48.6972	81.4969	15.5719	31.7112	2.11102	101.97	14.4127	13.6863	40.2009	15.9214	3.32145	1.50011	19.807	2.56335	11.5926	4.00511	0.737297
Tmem131	FALSE	FALSE	FALSE	FALSE	FALSE	FALSE	FALSE	-1.85027	-3.70053	5.8892	0.00332518	2.47819	0.571879	8.28405	56.8378	2.48542	172.837	27.3228	15.2008	49.0596	15.5228	32.0318	0.617276	7.98569	19.1757	56.8957	4.5342	8.97823	0	29.8737	26.7397	0	14.8578	51.0809	4.98916	7.27883	0	21.429	0.525065	3.5902	4.59227	13.5834	1.65455	4.21111	15.3115	3.9781	1.96341	0	4.1946
Tmed7	FALSE	FALSE	FALSE	FALSE	TRUE	FALSE	FALSE	2.2696	4.5392	6.26389	0.0033316	2.47735	0.571879	6.23104	2.42012	8.91931	16.4035	1.95339	0.171443	8.46007	63.8782	45.5712	0	0.372853	0.667232	40.8107	1.72853	0	0	0.0718444	4.15389	0.419444	26.1847	30.0862	0.965556	7.03262	1.92111	1.95922	7.43334	2.51196	31.8416	6.45354	0	0	9.34145	84.303	0.907584	65.7777	94.9313
Nelfe	FALSE	FALSE	FALSE	FALSE	FALSE	FALSE	TRUE	-3.31769	-6.63539	5.2152	0.00345816	2.46115	0.581732	0	487.024	0	0	0	7.3776	5.88887	0	5.28187	7.12818	0	0	179.904	302.313	2.52776	0	4.85893	0	673.44	22.7299	136.282	1.21112	14.2998	0	25.6768	0	29.9798	0	62.8323	0	30.6151	0	0	0	1.1092	0.636738
Ptpra	FALSE	FALSE	TRUE	FALSE	FALSE	FALSE	FALSE	-1.43594	-2.87188	7.06629	0.00363611	2.43936	0.595193	2.75221	32.1177	59.7241	70.3939	83.9028	28.6916	65.0787	95.2492	188.646	215.691	340.115	369.475	338.145	67.3688	40.2746	248.308	5.27415	210.812	615.004	73.4865	153.571	115.455	180.426	5.29125	139.884	10.627	19.1411	48.2915	48.6866	76.6474	7.74215	186.689	48.7446	15.7736	10.761	3.12845
Prpf3	FALSE	FALSE	FALSE	FALSE	FALSE	FALSE	FALSE	2.4963	4.9926	5.12753	0.00370967	2.43067	0.595193	0	0	0	0	225.418	0.969874	78.6867	0.24814	71.2736	0	0	0	0	170.92	8.29027	0.435969	0	2.83752	1.61943	9.15901	5.11195	4.30637	32.7891	31.4597	299.39	90.2969	53.7308	167.495	30.9909	0	9.21619	7.02999	386.532	43.6492	37.744	0
Cntn3	FALSE	FALSE	FALSE	FALSE	FALSE	FALSE	FALSE	-1.93214	-3.86429	8.69129	0.00375047	2.42591	0.595193	76.8158	117.195	270.113	786.264	268.283	365.684	215.508	123.618	697.071	1334.58	724.953	471.336	153.042	9.51934	10.7414	0.905955	2.91705	28.0665	5.06553	5.78698	10.4526	8.51445	3.85795	334.857	271.177	132.582	173.373	214.248	6.04725	15.2029	7.14477	4.61263	0.813862	5.91303	3.91602	7.19862
Afap1	FALSE	FALSE	FALSE	FALSE	FALSE	FALSE	FALSE	-2.44823	-4.89646	4.80483	0.00388182	2.41096	0.604188	0	4.2216	20.863	1.35604	0.323494	7.19472	4.75984	0.398448	109.861	3.05121	3.57512	36.8676	0.142592	5.23521	1.86897	0.578242	27.4373	0.508816	1.13092	8.31875	1.13413	74.9027	4.79329	0	0	2.76819	0.324574	0	1.60796	0	0	3.38645	0.277839	0.439007	0.49125	4.42909
Mbd1	FALSE	FALSE	FALSE	FALSE	FALSE	FALSE	TRUE	-1.85575	-3.71151	5.06857	0.00395082	2.40331	0.604188	20.5197	122.025	3.34334	61.9137	4.401	150.219	6.73546	16.4891	75.2641	19.3233	130.298	99.9518	60.1587	19.9221	6.8235	1.54795	37.7719	3.28039	3.36549	2.42178	8.59367	18.742	5.29389	2.95528	5.0365	9.65159	43.4083	4.90816	9.09726	5.9493	7.60372	2.17984	1.04547	3.76561	23.6059	1.99342
4930430F08Rik	FALSE	FALSE	FALSE	FALSE	FALSE	FALSE	FALSE	3.27877	6.55754	4.51989	0.00444492	2.35214	0.638566	0	24.9857	0	0	0.572732	5.77766	0	6.62985	2.12363	0	0	11.3714	0.318215	0.751511	0	0	0	0	0	0	93.2874	8.14877	0.635319	0	0	11.4421	8.02382	66.6943	0	0	3.19452	0	0	2.05755	3.74007	8.30577
Rhoa	FALSE	FALSE	FALSE	FALSE	FALSE	FALSE	TRUE	1.59374	3.18747	6.01415	0.00460535	2.33674	0.638566	8.22807	34.701	7.3208	1.27549	10.1855	0.819269	50.0448	38.874	2.82564	24.3808	63.8905	4.03464	4.4627	136.286	8.98954	7.74722	33.3162	20.5188	2.98625	81.059	41.6466	5.53305	17.4654	149.816	39.8154	133.183	18.72	25.0754	63.9414	3.92495	6.83651	40.9512	100.278	87.2031	144.024	204.347
Hdac4	FALSE	FALSE	FALSE	FALSE	FALSE	FALSE	TRUE	1.71466	3.42932	6.48467	0.00466747	2.33092	0.638566	14.1499	10.1271	3.44051	6.19235	5.26822	9.60769	13.1601	14.5548	24.2821	9.80433	23.0828	19.6839	19.5817	11.0441	22.2496	10.7599	1.37988	2.47373	336.261	34.6059	13.773	16.8797	6.1381	36.0796	3.91682	0.699677	8.09835	8.49808	5.21431	13.3632	84.0017	9.95163	20.0782	9.17733	33.6812	427.489
Tsc22d4	FALSE	FALSE	FALSE	FALSE	FALSE	FALSE	TRUE	1.96443	3.92887	4.62236	0.00471447	2.32657	0.638566	0	7.71898	1.17745	5.41496	5.35185	1.1935	0.659859	0.487093	3.68655	8.4066	3.472	1.30379	2.15986	2.20948	16.568	2.42019	6.66718	1.89418	15.5996	11.5918	3.63184	9.47369	16.5652	77.3251	0	1.21102	1.7181	1.26343	53.03	15.4802	12.7667	7.35612	5.37322	13.1613	7.35396	4.49986
Rmdn1	FALSE	FALSE	FALSE	FALSE	FALSE	FALSE	FALSE	-2.18806	-4.37613	4.90211	0.00498407	2.30242	0.638566	0	4.79726	270.722	216.563	3.91273	20.3092	49.5882	0.789299	158.605	7.58416	171.327	3.34065	62.0783	44.0861	9.79489	0	124.015	384.003	8.09864	76.195	154.466	361.897	38.9462	0	0	46.9901	14.8185	60.7794	9.91921	0	10.5252	82.6344	7.74236	0	12.0957	1.90665
2700049A03Rik	FALSE	FALSE	FALSE	FALSE	FALSE	FALSE	FALSE	-3.41105	-6.82211	4.01674	0.0050324	2.29823	0.638566	0	24.1841	0	0	7.28956	0	0	0	40.6262	0.916384	0.669397	2.01693	2.57954	32.8682	0	0	13.0652	49.8772	0	9.29904	0	1.54195	0	0	0.870023	0	0	0	0.803101	0	0.611494	4.97107	0	0	0	0
Tmem25	FALSE	FALSE	FALSE	FALSE	FALSE	FALSE	FALSE	-3.72174	-7.44348	4.26053	0.00506843	2.29513	0.638566	0	0	3.61591	0	0.789076	0	0	46.6341	0.833036	0	26.1744	0	0	317.815	4.54212	0	0	0	0	1.47338	56.8747	0.376652	13.9549	3.45354	0	0.516582	0	0	13.5058	1.74275	4.82165	0	8.23314	0	4.99503	0
Scn9a	FALSE	FALSE	FALSE	TRUE	FALSE	FALSE	FALSE	3.20113	6.40225	4.75084	0.00512331	2.29045	0.638566	0	0.450179	1.2825	0.725265	0	0	4.80578	0	0.297861	0	0	0	0	0.068405	2.80793	0	0.166688	0	0	0	0.11909	13.1915	5.19142	58.6449	0	0	0	10.5087	1.18741	14.7825	0	41.012	18.6981	7.81983	0	43.0262
Sypl	FALSE	FALSE	FALSE	FALSE	FALSE	FALSE	FALSE	2.17342	4.34684	5.07272	0.00532523	2.27366	0.638566	4.57804	22.3441	6.53057	6.0108	33.3073	0	0.258463	11.9789	0.388672	0.820455	22.8738	1.4095	0.112327	36.3914	3.3236	0.56985	3.76474	0.533112	0	1.76878	0.20294	3.22329	16.2499	136.901	38.2196	56.7252	14.865	1.26344	5.83874	11.2599	9.39498	60.2289	0.299049	0.237858	0	0.196993
Ptdss1	FALSE	FALSE	FALSE	FALSE	TRUE	FALSE	FALSE	2.57603	5.15206	5.74804	0.00536558	2.27038	0.638566	0	1.34161	50.2351	0	16.452	0	0	17.3463	0	17.617	0	0	7.11267	51.942	0.9292	1.72802	0	0	6.23589	0	0.297783	5.49197	11.071	2.93443	0	0	2.04669	104.787	4.57179	0	0	40.575	0	0	3.50611	139.345
Oxa1l	FALSE	FALSE	FALSE	FALSE	FALSE	FALSE	FALSE	2.26483	4.52967	6.01686	0.00537785	2.26939	0.638566	0	0	60.0955	45.1566	5.28791	11.0697	0	19.1929	66.4609	68.9353	0	0	142.332	13.1929	0	0	52.5994	0	0	56.8494	35.7952	0.723144	12.0556	0	78.5443	17.5056	182.459	0	84.0796	585.583	12.7467	200.166	0.394923	0	64.1922	626.995
Tbl2	FALSE	FALSE	FALSE	FALSE	TRUE	FALSE	FALSE	-2.92442	-5.84884	5.42173	0.00543102	2.26512	0.638566	1.03451	0.515944	3.4835	0	39.7423	0.196041	0.174141	2.74183	44.1746	0	52.1687	0.219855	0.345659	72.9252	0	0	1.25491	54.0502	0.401674	16.0347	115.852	21.003	3.37682	2.96826	152.08	0	0.744334	0.121518	0.235687	3.36278	0	1.13419	0	0	0	11.9046
Cox16	FALSE	FALSE	FALSE	FALSE	FALSE	FALSE	FALSE	-2.52002	-5.04004	4.63409	0.00563651	2.24899	0.638566	30.4	16.935	166.352	330.153	0.357941	933.943	32.4322	244.486	92.351	10.2936	59.1422	16.0645	65.6188	236.119	0	10.2532	129.329	0	125.605	120.183	123.344	0.820401	125.251	0	88.7082	0	72.9573	0.674004	5.8791	0	0	2.52662	4.51625	0	21.6362	0
Snph	FALSE	FALSE	TRUE	FALSE	FALSE	TRUE	FALSE	1.8058	3.6116	5.95841	0.0056777	2.24583	0.638566	3.46844	0.516644	54.3895	41.235	0	5.39028	10.3756	2.05144	2.50662	0	1.30777	5.85546	13.3296	6.65544	12.9226	9.79221	7.63044	13.978	0	17.0754	19.2761	6.40149	13.8367	125.319	0	21.22	11.2893	6.27134	94.6375	11.5411	1.68177	50.9339	0.204146	27.7122	0.776047	58.1224
Sgk1	FALSE	FALSE	FALSE	FALSE	TRUE	FALSE	FALSE	-1.98577	-3.97154	6.07217	0.00586416	2.23179	0.638566	3.58528	167.61	29.0261	24.7683	18.1231	33.3876	20.9937	71.6104	112.793	0	6.14356	1.13142	7.56721	36.8701	25.4816	275.452	208.085	391.244	81.3782	127.456	96.1906	18.763	0.198619	0	0	68.2939	5.31391	42.8923	0.77849	14.1373	2.40175	4.6463	0.410112	44.3308	0	1.44065
Zfp667	FALSE	FALSE	FALSE	FALSE	FALSE	FALSE	TRUE	2.09519	4.19037	6.73189	0.00587214	2.2312	0.638566	0	0	9.67868	5.60904	0	99.1487	2.65538	6.43677	33.4465	2.41086	0	82.0006	40.0171	22.2484	29.9769	17.4766	1.48765	35.0744	4.3279	0	23.2043	0	40.4706	0	0	16.6442	7.17086	0.136651	10.5422	1.18686	5.34932	0.321433	35.2564	24.0061	132.828	311.609
Cops6	FALSE	FALSE	FALSE	FALSE	FALSE	FALSE	FALSE	1.57	3.14001	6.66868	0.00588708	2.2301	0.638566	87.4402	0	125.202	15.061	0.710969	1.39461	376.17	59.6847	74.8387	130.317	241.579	27.3479	140.601	44.9471	6.63721	333.589	181.786	1.02409	1.74398	81.5982	2.46921	57.3428	280.917	259.346	483.679	101.26	159.44	34.5907	183.875	210.187	3.5031	263.754	122.004	192.696	215.758	675.178
Pecr	FALSE	FALSE	FALSE	FALSE	FALSE	FALSE	FALSE	4.26144	8.52287	4.49843	0.00590648	2.22867	0.638566	9.69538	1.86736	0	0	0	0	0	0	0	0	0	0	3.81154	0	0	0	0	0	0	17.8313	77.1048	0	0	0	0	0	0	0	0	5.38282	6.80043	0	0	0.783185	42.5633	931.033
Ssr3	FALSE	FALSE	FALSE	FALSE	TRUE	FALSE	FALSE	-2.24272	-4.48545	5.11346	0.00609961	2.2147	0.638566	38.5619	3.79234	1.38442	1.29712	0	168.016	0.458185	21.0704	0.674882	1.45078	0	28.5895	35.1218	0.665074	15.2071	99.6167	43.062	57.0117	0.534977	86.8613	22.1552	60.6484	39.9877	5.51897	0	5.82114	3.27965	7.9229	11.399	0	1.94405	1.22189	25.1999	0	0	0.950723
Snrnp25	FALSE	FALSE	FALSE	FALSE	FALSE	FALSE	FALSE	-2.76465	-5.5293	4.90747	0.00616094	2.21035	0.638566	161.027	105.17	693.379	45.9123	573.703	186.445	3.69081	116.31	27.1502	10.5337	21.3254	0	415.114	159.346	0	177.774	0.880389	0	0	91.6394	1.72815	47.0418	40.5201	46.3438	0	0	56.8487	0	142.015	0	15.3415	0	0	0	129.778	0
Ccdc189	FALSE	FALSE	FALSE	FALSE	FALSE	FALSE	FALSE	-3.12766	-6.25531	3.97536	0.00619731	2.2078	0.638566	0	0	0	0	88.9791	98.6375	0	10.9089	23.807	0	0	2.24247	153.067	81.1343	3.56281	0	87.9174	18.4862	5.65841	0	0.384914	301.531	0	11.4252	0	0	11.086	11.03	6.67111	0	0	9.51167	1.22923	0	0	0
Hlf	FALSE	FALSE	FALSE	FALSE	FALSE	FALSE	TRUE	-2.02869	-4.05738	5.63966	0.00620966	2.20693	0.638566	15.2804	46.3546	0.0764784	1.42865	18.6921	35.4809	0	5.81756	90.7203	3.19619	5.80118	0	32.8469	109.971	140.977	94.0208	2.26904	8.2707	31.6519	29.8282	0.275587	2.38554	11.3669	6.81282	0.889611	3.73793	11.1702	10.2975	6.17144	0.718738	0	4.67659	192.807	4.67417	5.47821	0
Gm8454	FALSE	FALSE	FALSE	FALSE	FALSE	FALSE	FALSE	-2.03265	-4.0653	6.28484	0.00623611	2.20509	0.638566	183.997	163.281	317.914	882.469	319.331	495.43	309.713	138.206	861.242	1614.87	873.039	527.671	196.444	1.26399	9.71725	0	0.897479	4.80292	16.011	3.46048	3.17221	15.5213	4.95101	464.531	263.299	227.737	261.046	137.701	6.28726	32.2889	46.9221	2.04325	3.55142	17.9215	7.08399	0
Klf8	FALSE	FALSE	FALSE	FALSE	FALSE	FALSE	TRUE	-3.61954	-7.23907	4.82787	0.00629732	2.20084	0.638566	0	84.5627	11.7395	0.419815	60.4571	0.528178	0	3.85536	102.491	0.938692	0	0	0.609012	0.0642532	0	45.8255	2.18839	0	0	0	19.9666	0	0	0	0	0	0	0	0	0	4.3854	12.19	3.42634	0	0	0
Cadm3	FALSE	FALSE	TRUE	FALSE	FALSE	FALSE	FALSE	-1.77712	-3.55424	6.29427	0.00634037	2.19789	0.638566	68.9536	105.256	243.373	21.9276	89.9625	88.6083	261.527	52.2019	74.2465	34.7563	40.825	119.073	76.9745	76.8048	9.03952	0.404082	9.09402	2.64816	0	37.2427	176.208	4.84506	39.2896	0	0	0.452383	29.9844	21.3256	7.97841	20.6334	0.585294	83.0325	0	58.7338	20.9581	13.6011
Tmem255a	FALSE	FALSE	FALSE	FALSE	FALSE	FALSE	FALSE	-3.74567	-7.49133	4.11336	0.00637731	2.19536	0.638566	0	0	0.271453	2.86208	3.9146	0	3.62997	20.6347	0	55.0516	0	0	7.67815	200.201	47.3965	0	0	0	54.8205	1.8699	0	1.34526	3.98487	0	0	0	0	0	1.11907	2.53892	0	7.93904	0	0	0	0
Ripk1	FALSE	FALSE	FALSE	FALSE	FALSE	FALSE	TRUE	2.88555	5.7711	5.02909	0.00650778	2.18657	0.643964	0	0.185888	0	5.30956	15.1713	0	0.584811	2.33002	9.68219	0	0	0	0.291983	0.0426483	0	0	0.509109	5.53548	2.67326	0	1.07164	0.131478	0	2.45943	74.7293	0.177486	0.166015	47.8702	34.0764	0	0	0.176073	0	0	0	170.538
Ccl4	FALSE	FALSE	FALSE	FALSE	FALSE	FALSE	TRUE	2.73357	5.46713	7.96329	0.00692645	2.15949	0.666433	316.268	3.33673	0	4.68557	1.57056	9.44957	3.68006	81.2788	0	725.052	22.6883	924.472	0	1.52889	19.2662	2818.15	73.7036	0	7.3291	294.217	0	0	527.561	0	0	195.939	1945.52	383.756	237.402	5166.51	58.2617	2033.44	263.725	2218.64	787.661	0
Serpina9	FALSE	FALSE	FALSE	FALSE	FALSE	FALSE	FALSE	2.26339	4.52678	5.37089	0.0069989	2.15497	0.666433	2.90669	0.731439	11.0706	16.5218	1.08353	0.471846	0	24.9622	1.22065	0	1.59625	0	15.1672	17.0341	0.930867	0.902179	76.9237	0.866539	0.24571	0	6.29185	2.23558	0.279325	180.383	0	1.37631	7.30939	10.4979	3.32485	0	33.8217	67.3254	134.22	16.7732	0	95.2215
Ifnar1	FALSE	FALSE	FALSE	FALSE	FALSE	FALSE	TRUE	-2.80082	-5.60164	4.15454	0.00708835	2.14946	0.666433	0	0	0.1443	0	92.7816	15.7379	0	3.29071	0.558406	0	0	29.7148	0.922669	55.237	6.69227	0	0	0	1.1497	27.9346	7.03441	42.3065	17.1705	0	1.90989	2.23858	0.266813	0.543142	16.5157	0	0.713611	6.79662	3.57319	0	22.6642	0.779466
Alkbh7	FALSE	FALSE	FALSE	FALSE	FALSE	FALSE	FALSE	-2.75349	-5.50699	5.15306	0.0071263	2.14714	0.666433	538.106	0	349.235	610.88	300.23	0	0	124.469	173.245	0	0	242.206	59.4322	100.905	0	0	35.753	0	102.671	44.8972	284.518	0	35.7977	0	154.552	0	80.7431	9.5139	15.7878	0	0	51.2855	0	0	0	0
Slc25a30	FALSE	FALSE	FALSE	FALSE	FALSE	FALSE	FALSE	2.50552	5.01105	4.78646	0.00713101	2.14685	0.666433	0	25.1184	1.98856	0	7.79524	0.660749	14.7513	3.75894	1.09261	1.17244	5.99234	4.32309	74.6774	0.509332	0.884308	0	1.50505	0	0	24.4109	0.902266	0	3.78004	0	0	8.37038	0.777985	0	15.3842	25.416	3.13552	1.31839	70.4523	1.87745	46.6778	0
Tada3	FALSE	FALSE	FALSE	FALSE	FALSE	FALSE	TRUE	2.30594	4.61189	5.01862	0.0072463	2.13988	0.666482	0	4.83675	0	0	0	6.65972	0	1.10269	8.99275	0	1.97671	0	76.8266	1.52096	5.5153	0	46.41	0	0	13.4076	52.4733	1.17861	50.3704	125.221	249.818	27.0165	0.815865	0.715193	11.778	6.48168	8.45972	2.02119	77.5791	0	62.2877	16.2836
Pttg1ip	FALSE	FALSE	FALSE	FALSE	FALSE	FALSE	FALSE	-1.34684	-2.69369	7.56474	0.00729002	2.13727	0.666482	682.273	167.672	298.36	602.941	73.252	206.342	257.592	85.33	27.7948	220.355	128.255	334.355	162.687	380.633	30.0105	171.008	212.411	150.851	3.18861	165.091	414.811	79.0915	8.58851	291.814	84.9412	115.517	85.5983	239.471	69.7893	1.8713	17.8364	118.156	128.269	27.1206	69.6096	0.420683
Zfp687	FALSE	FALSE	FALSE	FALSE	FALSE	FALSE	FALSE	3.42398	6.84797	4.52262	0.00742821	2.12912	0.671813	0	0	0	0	6.98112	5.1501	0.314431	5.78345	1.16633	0	0	1.2836	0	0.0228778	0	0	0	0	0	2.01748	0.514314	0.210735	1.01869	0	0	0	0	0.282167	0	0.885583	1.33828	4.92379	0	0	0	215.46
Srpk1	FALSE	FALSE	FALSE	FALSE	TRUE	FALSE	FALSE	-1.10338	-2.20676	8.33628	0.00771044	2.11292	0.684204	39.9965	160.792	125.029	345.335	224.242	220.245	165.742	144.738	249.789	504.261	336.61	203.3	94.1867	102.293	36.345	9.08855	11.3591	78.6558	23.262	72.8289	113.811	64.8093	37.7666	117.116	144.835	103.889	138.058	100.489	48.4931	87.9286	29.8642	77.7189	116.995	40.2789	49.9761	16.1491
Bend6	FALSE	FALSE	FALSE	FALSE	FALSE	FALSE	TRUE	1.91251	3.82501	5.94082	0.00792332	2.10109	0.684204	0	8.61091	152.348	0	33.9283	113.315	1.27083	1.30184	91.6705	5.31533	0	13.2172	13.1482	2.27855	14.397	2.02591	77.7249	209.667	9.08136	66.6484	19.7301	59.7755	74.9847	30.7006	202.014	0	15.9241	102.608	107.751	12.6535	2.36728	2.23571	171.021	4.13872	2.47346	16.3169
Tmem167b	FALSE	FALSE	FALSE	FALSE	FALSE	FALSE	FALSE	2.79503	5.59007	5.12099	0.00811934	2.09048	0.684204	0	1.37168	6.00105	0	0.691034	0	0	8.63843	7.30758	1.57203	0	0	26.0306	0.216432	0	0	1.10288	0.328773	0	38.4426	0.304515	2.64114	24.9811	0	0	13.5376	0.999955	33.6231	1.96798	0	6.32541	16.3199	0	0	0	403.44
Cnot3	FALSE	FALSE	FALSE	FALSE	FALSE	FALSE	TRUE	2.15757	4.31515	5.09221	0.00813889	2.08943	0.684204	0	3.53921	9.42257	0	19.9149	0	0	5.98386	3.28565	0.969932	0	17.8298	20.8886	38.6391	4.342	14.5691	0	35.4158	1.13395	4.79254	9.29774	20.6621	20.031	0	149.341	32.9882	6.53711	7.84733	35.7417	0	0.819358	30.7886	2.63045	1.68502	4.37499	660.853
Asl	FALSE	FALSE	FALSE	FALSE	FALSE	FALSE	FALSE	1.32554	2.65109	7.89566	0.00825658	2.0832	0.684204	5.08377	33.3689	27.9108	178.571	37.6086	87.1228	35.2757	6.76445	69.0022	180.853	93.6073	42.3651	26.2619	2.436	483.949	96.3983	80.4755	102.57	290.246	119.575	153.689	319.559	129.483	354.633	46.0017	25.2044	33.5727	74.2343	129.968	651.227	433.137	197.707	99.6425	371.657	137.848	418.157
BC052040	FALSE	FALSE	FALSE	FALSE	FALSE	FALSE	FALSE	2.82675	5.6535	4.20314	0.00830309	2.08076	0.684204	4.83217	0	2.39618	0	0.232309	0	0	10.6068	0	0	5.8528	0	11.825	0.672264	1.1811	0	0	14.5995	0.584927	0.89775	0.308798	1.76491	2.83592	0	0	0.936954	0.576704	0.728191	0	0	112.836	3.14345	12.6614	0.27947	0	0
Gcn1l1	FALSE	FALSE	FALSE	FALSE	FALSE	FALSE	FALSE	-1.60575	-3.2115	5.70171	0.0084156	2.07491	0.684204	6.34486	19.6981	72.7438	28.3204	51.289	2.30995	27.8667	2.65119	58.5674	118.74	76.77	17.4995	46.9837	33.4724	49.1675	62.2692	136.851	98.0072	153.414	67.9816	369.855	385.446	22.6428	2.03599	9.11129	16.7367	34.4667	69.6842	38.2923	10.9591	0	38.5048	16.0165	3.75384	7.6764	62.4558
Diexf	FALSE	FALSE	FALSE	FALSE	FALSE	FALSE	FALSE	-3.54477	-7.08955	4.29887	0.00862431	2.06428	0.684204	0	52.9022	3.84686	21.2808	0	0	27.795	202.226	18.2261	0	57.9238	18.4555	0	0	0	0	3.36471	0	0	0	0	36.166	38.3466	0	0	0	0.490084	0	0	0.737459	0	1.66961	0	0	11.415	0
Atf7	FALSE	FALSE	FALSE	FALSE	FALSE	FALSE	TRUE	-2.69763	-5.39525	4.97536	0.00864109	2.06343	0.684204	0	28.1355	240.176	616.957	66.0374	78.5458	1.74922	0.638141	666.655	0	1.23478	49.3198	0.775212	0.538001	0	45.4468	0.798685	74.0349	15.3705	1.46053	1.54106	0.916702	0.188281	1.03961	0	22.6768	8.98694	0.424879	258.841	0	0	49.067	12.2726	0.761938	0	0.845973
Lyz2	FALSE	FALSE	FALSE	FALSE	TRUE	FALSE	FALSE	3.37056	6.74112	5.68887	0.00867125	2.06192	0.684204	0	0	0	0	0	1.08782	0	0	13.918	0	49.6022	0	0	0.0887757	0	0	0	14.4154	8.27174	18.0879	18.326	136.266	28.1625	15.6754	0	0	167.701	0	0	3.52034	0	0	0	0	0	1826.09
Stim1	FALSE	FALSE	TRUE	TRUE	TRUE	FALSE	FALSE	1.63994	3.27987	6.60464	0.00879067	2.05598	0.684204	0	27.7467	9.71606	25.052	28.6882	0.286705	0.319657	17.8416	3.38634	2.10855	21.5724	16.7056	52.3113	4.12568	40.1113	34.4392	31.7747	24.8219	1.52297	21.8748	11.1402	32.1151	36.3121	26.7286	30.0591	120.187	12.287	94.7535	20.5151	13.4781	0	17.1925	20.6908	0.358216	30.7891	468.237
6820408C15Rik	FALSE	FALSE	FALSE	FALSE	FALSE	FALSE	FALSE	-3.67447	-7.34893	4.07564	0.00884021	2.05354	0.684204	0	0	111.71	0	0	0	55.5997	0.726127	9.15352	3.31584	0	295.716	0	0	0	56.5938	42.8581	194.935	0	10.5169	115.108	35.3709	0	0	0	0	0	0	0	0	0	0	0	10.203	14.4346	0
Akr7a5	FALSE	FALSE	FALSE	FALSE	FALSE	FALSE	FALSE	-3.03993	-6.07986	4.24328	0.00901164	2.0452	0.684204	76.7529	0	0	0	215.065	150.006	85.5609	20.2736	60.7882	7.79851	0	1.63066	75.5882	121.534	2.74253	0	0	0	0	0	64.5102	33.3935	25.4989	0	0	0	5.27781	68.0826	20.0718	0	0	0	0	0	0	0
Zcchc3	FALSE	FALSE	FALSE	FALSE	FALSE	FALSE	TRUE	-3.00132	-6.00264	4.36224	0.00910883	2.04054	0.684204	0	0	8.40093	0	0	0	16.2295	0.702877	40.1073	1.39011	1.01458	0	0.984201	55.6027	4.16986	0	43.6849	0	66.6633	10.5949	114.624	14.019	0	0	0	5.57333	0	0	0	0	0.93095	0.780758	0	0	0	2.43037
Pigq	FALSE	FALSE	FALSE	FALSE	TRUE	FALSE	FALSE	-2.11282	-4.22565	5.53189	0.00912738	2.03965	0.684204	0	0	0.622567	49.6147	60.2691	11.8162	0	15.1327	0	27.8902	102.602	130.735	5.06329	55.1901	7.5219	66.4474	6.92679	0	9.64511	63.8726	175.368	93.125	24.3739	72.6356	7.1941	13.6674	0.585664	168.558	1.92202	1.43647	20.0313	3.57294	1.26719	0.761942	107.925	0
Pogk	FALSE	FALSE	FALSE	FALSE	FALSE	FALSE	TRUE	-2.6004	-5.20079	4.78144	0.00917524	2.03738	0.684204	0	1.4672	4.54997	0.379163	92.7256	27.9693	0.530767	15.9915	9.13124	40.4922	1.0381	24.4023	0.774541	0.117705	0.644923	0	0	0	2.07561	0.130639	15.9401	0	4.58471	4.74318	0	0.719269	1.37451	3.98043	0	2.33318	0	19.57	0.193271	0	0	0.18656
Cecr2	FALSE	FALSE	FALSE	FALSE	FALSE	FALSE	FALSE	2.45902	4.91805	4.1481	0.00919266	2.03656	0.684204	14.1815	0	1.18719e-08	9.17608	7.73185	0	0.53855	0.0751999	2.19796	0	0	1.5413	0.395878	0.531988	0	0	1.83879	0.722535	0.696981	4.62936	0	3.08741	4.42403	0	6.41443	0	0.63258	0.812687	5.43519	0	0	13.7191	0	0.168366	2.37014	87.0845
Mterf3	FALSE	FALSE	FALSE	FALSE	FALSE	FALSE	TRUE	-1.63332	-3.26663	6.04225	0.00931362	2.03088	0.684204	60.4546	53.3647	29.6706	34.2426	246.161	19.6173	126.323	31.0867	97.3288	66.8551	10.0509	185.477	53.9138	50.6397	266.449	1.81152	118.069	199.532	194.978	61.0301	91.7738	75.2586	13.5965	199.033	408.188	62.3308	6.21538	50.0371	23.1085	0	2.35102	17.3577	0.430931	0	0.580842	4.76321
Abhd6	FALSE	FALSE	TRUE	FALSE	FALSE	FALSE	FALSE	-2.02371	-4.04742	6.02155	0.00933801	2.02975	0.684204	380.437	131.166	35.2371	1.03836	57.6083	138.588	0	43.2131	3.21661	3.4994	0	97.3453	120.105	519.161	12.4295	25.436	102.855	86.358	3.82355	4.05084	115.201	0	56.4224	7.75815	4.21863	0.673813	15.2413	0	16.559	4.46043	0	0	0	25.9006	179.656	0
Wdr1	FALSE	FALSE	FALSE	FALSE	FALSE	FALSE	FALSE	2.05207	4.10414	5.24574	0.00937027	2.02825	0.684204	0	0.310088	0.691533	5.15737	0.511383	37.2878	0.668167	1.02048	193.149	40.3373	17.1493	1.00494	33.0877	41.5728	7.09423	0	7.7603	0	1.78144	1.09563	0.266864	7.65521	11.3682	0	0	30.2856	65.9881	0	10.3068	18.0205	1.41109	7.46876	0	66.1022	67.485	15.4057
Pld5	FALSE	FALSE	FALSE	FALSE	FALSE	FALSE	FALSE	-1.959	-3.918	4.54923	0.00938247	2.02768	0.684204	2.81872	34.081	64.327	45.9086	2.45848	36.0186	23.3641	2.33251	12.448	1.29241	9.62574	40.2758	8.19822	1.03897	0	0.657357	39.1194	14.3068	0.364147	9.06011	16.6698	1.53016	0.164627	0	0	26.5785	0.515082	5.01926	0	2.53959	6.91831	8.27661	0.406863	1.91643	1.99498	2.24688
Creb5	FALSE	FALSE	FALSE	FALSE	FALSE	FALSE	TRUE	1.84252	3.68504	9.67055	0.0093929	2.0272	0.684204	74.5796	89.9	210.13	355.418	296.011	205.266	111.683	37.4797	281.482	525.914	788.113	307.177	31.52	27.5333	4336.28	267.061	57.0458	167.354	431.12	267.403	48.6643	547.491	350.208	43.3714	218.603	66.757	75.6752	4.3921	193.346	7361.16	31.1657	1347.78	769.616	2352.84	254.639	91.4293
Eif4e3	FALSE	FALSE	FALSE	FALSE	FALSE	FALSE	TRUE	-2.6242	-5.2484	4.59	0.00943617	2.0252	0.684204	20.8999	2.03942	8.40158	0	0	113.7	0	33.3349	24.2433	0	0	8.68386	6.80673	61.9688	0	0	10.1934	76.1167	63.3587	32.0268	0	48.1718	1.9396	0	4.25489	0.500609	0	1.58639	3.03209	0	11.6848	0	0	0.306306	0	1.52154
Fam84b	FALSE	FALSE	FALSE	FALSE	FALSE	FALSE	FALSE	-2.55937	-5.11873	4.12867	0.00958687	2.01832	0.689082	0	5.27332	6.75097	0.982659	0.321454	0	0.228868	1.21222	0.342099	2.19681	0.535082	0.299026	0.514113	0.150095	0.558838	24.4077	7.58918	45.7747	46.377	5.88819	4.33483	4.31438	0	0	0	7.90146	0.387502	1.07424	0	0	0	0.825171	0.166831	0	0	0
Rel	FALSE	FALSE	FALSE	FALSE	FALSE	FALSE	TRUE	2.66047	5.32095	4.23407	0.0096673	2.01469	0.689082	0	0.310299	1.48832	0.48142	0.0787051	3.17017	0	0.232438	4.80555	0	0	0	1.94688	2.03946	0.412761	0	0	1.56821	0	1.20216	3.10681	0.113266	0	0	0	3.35279	0.213243	12.128	0	19.3737	0.716003	0.606867	38.5638	0	0	0
Amt	FALSE	FALSE	FALSE	FALSE	FALSE	FALSE	FALSE	-2.79584	-5.59169	4.24473	0.00979044	2.0092	0.691995	0	1.83468	62.8294	0	226.788	32.6996	5.49311	0	95.4154	5.71518	3.72951	0	18.4936	0.121507	0	0	17.3405	0	0.900503	4.44355	1.77187	0.547707	0.505939	8.79194	0	1.59987	0	0.521168	1.99352	2.23339	0	4.86804	0	0	0	4.76943
Mettl4	FALSE	FALSE	FALSE	FALSE	FALSE	FALSE	TRUE	2.90958	5.81916	4.87969	0.00989938	2.00439	0.693864	0	0	0.0644357	0	0.293732	12.5381	0.189727	3.28053	0.928826	0	0	0	0	13.4955	0	0	5.80334	0	0	20.681	5.47307	0	10.3199	41.603	0	11.8581	0.990869	0	0	0	0.404851	0	0	0	22.6759	3.87722
Tcf7l2	FALSE	FALSE	FALSE	FALSE	FALSE	FALSE	TRUE	1.35626	2.71251	8.83938	0.0101932	1.99169	0.701942	70.4767	17.4013	150.569	525.425	122.666	253.51	123.744	46.9772	425.059	916.353	620.023	285.569	55.9925	10.1603	2221.29	361.666	270.679	404.575	1115.32	585.176	365.229	1282.1	489.276	394.388	173.347	107.039	140.628	68.8832	398.316	3789.93	3405.75	660.046	427.039	1951.16	475.067	577.884
Rps29	FALSE	FALSE	FALSE	FALSE	TRUE	FALSE	FALSE	1.24503	2.49006	7.56664	0.0102438	1.98954	0.701942	806.274	36.1667	1002.37	1115.27	949.499	521.634	19.8349	338.337	2361.13	1124.07	990.364	529.261	379.909	1010.05	2537.58	1220.57	991.467	1132.19	714.129	1255.05	385.902	1702.37	1398.21	632.18	331.593	62.9521	1375.24	50.3001	1757.96	2435.61	54.6879	1709.24	493.964	9780.31	548.554	2886.05
Def8	FALSE	FALSE	FALSE	FALSE	FALSE	FALSE	FALSE	2.49156	4.98312	4.92773	0.010265	1.98864	0.701942	0	0	1.35979	0	0.599196	0.376139	23.0384	1.39917	0	0	12.215	10.4558	0	50.7804	1.02328	0	1.05939	0	0	1.11263	19.2695	0.502053	23.746	0	0	79.5622	15.124	0.75646	6.23086	0	1.61639	1.49584	0	0	0	10.9087
Scap	FALSE	FALSE	FALSE	FALSE	TRUE	FALSE	FALSE	-1.97742	-3.95483	5.84214	0.0104814	1.97958	0.706398	0	23.5384	217.86	19.8911	31.7392	14.6424	0.307936	0.536503	45.3371	0	0.71703	32.9589	8.75812	69.0276	20.0938	3.15333	11.6747	0	20.7951	56.8697	90.5528	83.6186	22.1604	20.1924	16.9056	8.55851	32.4998	107.627	10.1843	0	8.88749	46.4934	22.2219	0	2.725	0
Dpm1	FALSE	FALSE	FALSE	FALSE	TRUE	FALSE	FALSE	1.29712	2.59424	8.01236	0.0105379	1.97725	0.706398	1.73196	32.5649	430.117	23.1078	57.0312	232.275	475.584	67.7068	241.585	18.3453	193.151	41.8196	47.5809	39.2196	213.22	60.5355	84.1595	106.388	208.983	64.4311	236.98	83.6037	76.6349	10.2189	3.06537	5.46721	48.3248	42.6981	92.3265	328.818	143.126	414.124	95.5057	148.265	41.6555	543.476
Jakmip2	FALSE	FALSE	FALSE	FALSE	FALSE	FALSE	FALSE	1.87049	3.74099	5.7391	0.0105829	1.97539	0.706398	2.3533	21.5566	14.2539	1.07362	25.8436	0	31.3556	27.2881	4.47446	0	1.75305	0.491962	36.8849	0	18.0967	0	0.420366	11.7816	0	0.537685	4.62169	1.00938	20.02	0	57.4908	7.54526	15.2985	45.1825	16.2748	0	2.40853	42.519	28.2582	0.213493	17.4161	25.7493
Zfp512b	FALSE	FALSE	FALSE	FALSE	FALSE	FALSE	TRUE	-1.97068	-3.94136	5.77736	0.0106858	1.97119	0.706398	0	1.53778	4.68584	25.9171	22.9781	22.5461	16.1434	16.7413	46.2935	0.762383	1.67117	354.937	12.1371	6.52224	0	0	40.9236	13.3458	0	20.1391	43.9887	16.7925	9.85434	5.66745	16.6021	0	3.22819	83.4821	1.33776	1.51701	1.52441	0.644235	5.09308	0.546856	0	1.94857
Commd9	FALSE	FALSE	FALSE	TRUE	FALSE	FALSE	FALSE	-3.50835	-7.01669	4.07014	0.0107501	1.96859	0.706398	0	185.722	0	144.603	0	13.6932	98.328	153.266	0	0	182.056	7.25541	77.1299	0.101712	0	0	0	0	0	0	0	0	117.824	0	36.4227	0	45.7857	0	0	0	2.9613	0	0	0	4.04726	0
Mcur1	FALSE	FALSE	FALSE	TRUE	FALSE	FALSE	FALSE	-1.46571	-2.93141	5.75488	0.0110335	1.95729	0.707312	13.7021	10.8291	28.288	71.4453	207.365	29.9934	18.4162	24.6062	112.54	146.717	56.9331	40.3105	35.7152	2.12255	19.6836	2.76595	37.6612	64.0717	61.2051	5.09392	12.3871	37.7572	3.16361	24.4522	24.3271	26.0093	28.9636	34.5839	15.4091	19.6562	15.0127	7.04238	16.2761	7.69681	4.93439	7.42497
Amph	FALSE	FALSE	FALSE	FALSE	FALSE	FALSE	FALSE	-1.92188	-3.84376	5.5413	0.0113368	1.94551	0.707312	0	43.1836	6.48443	3.09732	20.2392	167.608	8.30659	75.9635	1.93445	1.38562	3.03393	100.747	26.2288	22.7064	58.1961	58.5098	43.8277	11.3329	13.513	73.9229	46.8214	0.582241	103.038	0	0	0	22.1986	39.1351	16.3382	1.23605	6.49535	14.4875	15.2173	0	0.814163	0
Cd46	FALSE	FALSE	FALSE	FALSE	FALSE	FALSE	TRUE	-2.39652	-4.79304	4.39946	0.011337	1.9455	0.707312	0	4.14332	21.7496	17.8267	2.80856	17.0029	0	0.0926403	3.6115	0	22.3556	61.3217	23.2127	12.4184	0	0	7.56916	0	1.68974	14.7035	19.3937	108.125	1.23075	0	9.59742	5.29608	1.19177	16.5514	0	0	1.28629	0	0	4.72323	0	0.707583
Slc9a9	FALSE	FALSE	FALSE	TRUE	FALSE	FALSE	FALSE	4.02496	8.04992	4.37587	0.0115934	1.93579	0.707312	0	4.9346	0	0	0	0	0	0.0878123	0	0	0	0	22.0634	0.194832	0	0	0	0	0	0	0	0	0	0	0	0	0	16.5552	0	57.4933	0	1.71002	0	0	0	0
Pam16	FALSE	FALSE	FALSE	FALSE	FALSE	FALSE	FALSE	-2.76736	-5.53471	4.33661	0.0117149	1.93126	0.707312	0	0	334.875	655.553	388.723	466.023	0	208.062	45.0818	0	346.875	0	96.7659	237.387	83.2385	0	23.1452	162.227	164.125	6.2055	0	101.404	108.454	0	0	19.2592	59.4088	0	0	0	0	0	39.5908	0	0	0
Inpp5b	FALSE	FALSE	FALSE	FALSE	FALSE	FALSE	TRUE	2.60564	5.21129	5.4943	0.0117672	1.92933	0.707312	0	0	12.0382	0	0	0	21.7311	20.2789	1.53638	1.0986	0	12.7111	0.129155	90.141	1.66049	0	0	0	0.811967	0	162.479	68.6836	6.42818	0	464.427	4.70153	0	4.23008	3.63028	0	2.20228	12.6669	0	0	0.33897	15.5847
Alg9	FALSE	FALSE	FALSE	FALSE	TRUE	FALSE	FALSE	2.06999	4.13998	4.12426	0.011786	1.92863	0.707312	32.8175	2.97075	2.54766	0	7.78661	3.91765	13.7002	34.4141	5.77069	1.72846	0	11.3733	0.204847	29.0004	1.28473	0.439482	40.3146	11.9176	0	13.6163	4.50547	34.1586	0.192043	0	27.9645	19.5211	8.06764	126.179	6.00794	0	12.4001	3.69812	2.02652	0	74.9405	38.8095
Pskh1	FALSE	FALSE	FALSE	FALSE	TRUE	FALSE	FALSE	3.7164	7.4328	4.89313	0.0119293	1.92339	0.707312	0	0	0	0	0	0	3.28893	0	0	0	0	0	0.615061	0	0	0	14.9288	0	17.8145	0	0.251543	0	8.70054	0	0	0	0	0	0.570035	0	8.73062	9.52884	0	0	0	396.535
Nup205	FALSE	FALSE	FALSE	FALSE	FALSE	FALSE	FALSE	2.45815	4.91629	4.55967	0.0119725	1.92182	0.707312	0	0	2.04831	0	0.268201	0	1.55714	1.05611	0	28.1834	0	3.95274	0	0	3.23981	7.6916	0.213962	0	6.43985	11.7868	3.68541	0.767169	12.5317	128.357	25.4546	5.47612	0	26.928	26.8975	0	0	7.25915	0	0	0	0.200946
Npl	FALSE	FALSE	FALSE	FALSE	FALSE	FALSE	FALSE	-2.67523	-5.35046	4.4587	0.0119902	1.92117	0.707312	0	1.30769	0.28501	49.1694	4.73037	30.5822	230.594	0.989791	22.8123	0	49.9045	0	45.1121	299.928	3.89457	0.682344	55.3451	0	3.20572	10.913	0	6.30512	0	0	0	0	27.0218	0	6.51078	0	3.63258	0.749461	9.42555	0	1.38386	0
Prpf18	FALSE	FALSE	FALSE	FALSE	FALSE	FALSE	FALSE	-1.94137	-3.88275	5.51328	0.0121164	1.91663	0.707312	6.34778	21.1784	5.2425	3.74485	200.233	16.1221	32.7587	0.356132	265.895	4.78581	0.873541	152.149	41.5094	14.8937	83.2349	4.23576	16.6743	164.04	0	14.3094	84.2395	0	16.8289	0	9.71725	28.0038	0	160.705	25.5461	0	8.92969	13.7325	8.20263	0	33.2948	0.929631
Pkn1	FALSE	FALSE	FALSE	FALSE	FALSE	FALSE	TRUE	-1.96753	-3.93506	5.33174	0.0123164	1.90952	0.707312	0	3.91096	3.8488	0	41.6701	70.2874	30.4896	4.16119	87.2361	0	15.2788	54.7365	52.8349	79.666	0	25.8651	15.4954	23.2942	5.00912	6.38441	53.0993	34.5556	20.5412	0	28.7273	4.6022	9.67234	0.677206	29.1352	0	0	0.683324	0.637046	0.450124	0	0
Lima1	FALSE	FALSE	FALSE	FALSE	FALSE	FALSE	FALSE	-2.09691	-4.19382	3.91605	0.012354	1.90819	0.707312	0	349.216	1.71959	2.72666	285.25	162.736	8.6488	12.5608	269.802	3.23914	6.90117	2.66395	2.31733	94.1299	17.5578	0	17.6681	0	13.9033	26.2223	34.3332	64.0995	62.6938	0	0	11.037	3.23479	9.86645	2.11957	2.00211	2.02759	22.7046	2.22672	1.42864	63.1932	14.7585
Gk	FALSE	FALSE	FALSE	FALSE	FALSE	FALSE	FALSE	-3.0257	-6.05139	4.59089	0.012383	1.90718	0.707312	153.538	0	4.78601	2.2679	0	1.59832	0	0.182096	0	8.0223	0	0	0	42.6516	0	76.8926	0	200.556	1.08848	0	0.647455	0	5.67341	5.51014	1.91204	16.4756	0.298606	1.20169	3.85221	0	1.30994	0	0	0	0	0.339033
Zfyve19	FALSE	FALSE	FALSE	FALSE	FALSE	FALSE	FALSE	-2.87053	-5.74107	4.71005	0.0125045	1.90293	0.707312	0	4.34061	32.7019	0	9.9687	0	0	56.2129	187.9	0	63.4204	18.6218	0	150.34	767.405	2.39004	133.338	0	0	4.3983	0	66.0473	44.8135	0	0	0	15.1702	0	0	0	0	45.9477	6.8037	4.43433	45.0271	0
Gm42715	FALSE	FALSE	FALSE	FALSE	FALSE	FALSE	FALSE	-1.15617	-2.31234	7.6873	0.0125258	1.90219	0.707312	44.0102	62.3968	21.7641	51.7414	22.5969	138.313	61.6859	13.4101	50.2476	98.2915	76.5696	42.5055	18.1442	1.31876	5.63408	39.5725	6.95546	2.47397	9.70055	2.80848	9.20233	13.9594	2.09114	28.7758	19.5406	43.6346	21.7414	14.6542	21.45	8.09109	3.76536	6.36222	7.29005	8.55184	7.10673	8.19163
Lrrfip2	FALSE	FALSE	FALSE	FALSE	FALSE	FALSE	TRUE	-2.04715	-4.09429	5.71158	0.012583	1.90021	0.707312	316.658	0	409.261	240.977	169.976	76.6606	0	24.2431	2.61184	0	6.90153	3.23924	21.1963	153.495	5.47264	2.60164	71.5377	97.5972	0	58.1312	85.2095	325.733	20.0258	0	24.6754	0	6.8543	87.9961	23.6493	6.15551	0	5.03492	0	0.835083	65.4412	0.344046
E130308A19Rik	FALSE	FALSE	FALSE	FALSE	FALSE	FALSE	FALSE	2.65463	5.30925	5.07771	0.0125889	1.90001	0.707312	0	2.13726	0	0.176282	5.85985	0.684709	1.42501	0.133252	0	0	5.81164	0.149462	28.192	0.520388	0	0	1.74838	1.0254	0.142395	1.10192	1.12366	9.06535	0	0	4.41171	0	23.7803	0.179585	5.14461	0	0	0.745519	0	0	9.83413	436.167
Wdr7	FALSE	FALSE	FALSE	FALSE	FALSE	FALSE	FALSE	-1.50383	-3.00766	6.88694	0.0126075	1.89937	0.707312	81.2639	3.41878	6.65956	14.4394	19.052	88.5099	45.3744	30.7019	14.8287	1.13249	50.0803	35.7962	16.9925	3.12911	16.4946	109.365	0.263539	30.065	36.5283	27.168	99.2005	0.119196	16.8196	1.04552	0	4.97386	7.93118	9.88839	15.6713	0	0.37685	17.8806	62.6291	9.47902	8.02185	0.12453
Pkd2	FALSE	FALSE	FALSE	TRUE	TRUE	FALSE	TRUE	-1.98517	-3.97034	5.40681	0.0126842	1.89674	0.707312	0	128.873	6.60622	0	0.58584	85.0293	25.8714	0.640777	18.8403	0	7.69259	30.57	0.933615	0.422678	11.4245	0	0.778618	4.36574	0	6.12684	15.534	45.3792	17.2819	3.14537	18.2301	1.96212	2.06073	0.978375	8.94307	0.779387	0	7.64934	1.8123	0	0	4.38252
Gm16867	FALSE	FALSE	FALSE	FALSE	FALSE	FALSE	FALSE	-2.6052	-5.2104	5.48886	0.0126989	1.89623	0.707312	79.5713	0	229.482	0	140.96	20.4946	77.1898	62.0055	119.396	60.8077	0	90.739	0.490122	0	102.623	93.0148	7.95355	0	2.93128	27.6776	0	64.0931	0	0	0	8.37193	11.9917	0	42.0792	0	26.1389	0	0	0	65.6981	0
Slc25a16	FALSE	FALSE	FALSE	FALSE	FALSE	FALSE	FALSE	-2.67579	-5.35158	4.19263	0.0127309	1.89514	0.707312	0	221.845	0.71826	0	19.2298	136.078	1.74385	0.293556	1.26132	0	0	4.44697	13.6292	297.511	1.01703	16.1963	143.589	34.2553	0	10.3249	2.15656	0	0.451816	0	0	0	1.44042	0	1.77556	0	0	3.80567	0	0	0	0
Prdm2	FALSE	FALSE	FALSE	FALSE	FALSE	FALSE	TRUE	2.61138	5.22275	5.00867	0.012737	1.89493	0.707312	1.06085	0.804052	0	0	0.241609	0	0	1.07605	11.1367	0	0	74.3191	9.31939	0.912945	56.9439	4.34254	1.58874	0	0	0.85997	0	0	5.10215	0	0	12.0754	4.87408	0	1.69297	10.5957	0.732631	9.62666	31.9429	0.594706	0	108.758
Gm48082	FALSE	FALSE	FALSE	FALSE	FALSE	FALSE	FALSE	-1.62772	-3.25543	4.58879	0.0127822	1.89339	0.707312	20.7321	5.38963	2.97078	22.4517	3.69787	6.04684	4.35299	4.83929	15.9504	0	19.7374	56.5201	10.5345	17.4765	3.89189	6.49003	7.60282	7.18432	23.7215	10.2043	3.72253	32.0765	1.41237	7.2487	1.91084	4.85266	1.64833	16.2133	1.62154	0	0	11.9047	2.58321	0	2.95587	9.18091
Plpp3	FALSE	FALSE	FALSE	FALSE	TRUE	FALSE	TRUE	2.55429	5.10858	5.00513	0.0130777	1.88347	0.714469	0	0	17.8685	0	0	0	0	0.0973694	0	0	0	0	1.27213	11.0847	0	0	0	0	0.497501	31.7285	3.90272	20.3981	20.0825	0	0	0.385915	10.2123	85.4082	68.3221	108.496	0	0	0	0	1.24913	46.8659
Ftl1	FALSE	FALSE	FALSE	TRUE	FALSE	FALSE	FALSE	0.925895	1.85179	9.93364	0.0131281	1.8818	0.714469	3835.57	3264.73	265.93	1550.3	1121.22	1081	939.557	2133.43	2359.36	753.2	279.65	1760.76	760.727	720.741	816.882	2787.07	728.695	1736.33	624.593	1618.2	1357.24	1460.42	1986.72	3675.28	638.094	3144.01	9628.97	6629.28	2081.65	1577.42	195.358	4438.38	1263.29	2365.89	3031.62	1634.31
Dnajc2	FALSE	FALSE	FALSE	FALSE	FALSE	FALSE	TRUE	-2.06671	-4.13341	5.92726	0.0131664	1.88053	0.714469	218.625	148.253	98.0532	36.6658	233.197	32.1163	295.927	71.1977	0	40.9513	1.65785	110.593	102.419	0.145433	1.68427	0	66.2488	97.8427	245.388	70.0122	211.015	0	49.0388	0	6.43202	44.9734	115.377	0.721359	34.4825	0	13.9627	61.7876	10.6335	0	0	0
Emc7	FALSE	FALSE	FALSE	FALSE	TRUE	FALSE	FALSE	-1.31769	-2.63537	7.40442	0.013265	1.87729	0.715204	61.7164	69.5088	22.81	0	97.374	30.1657	124.881	96.1944	129.093	1.52647	93.3017	69.7837	51.4886	41.979	43.7013	93.0225	25.1816	24.1289	0.258458	45.6073	9.05434	86.1816	58.6463	19.4077	71.3935	38.219	17.558	0.163147	17.4536	25.7226	0.464792	1.37609	47.516	11.1362	44.9283	0
Mrps22	FALSE	FALSE	FALSE	FALSE	FALSE	FALSE	FALSE	-2.81246	-5.62493	4.21001	0.0134047	1.87274	0.715612	0	162.884	44.9807	0	0.565337	97.6656	0	6.03767	125.73	128.833	6.23617	0	0.303254	20.7044	0	0	5.59808	201.756	2.84962	0.864795	0	11.0862	80.4061	0	0	1.27786	0	5.1092	1.68693	0	29.4085	28.5444	0	0	0	0.918157
Zfp873	FALSE	FALSE	FALSE	FALSE	FALSE	FALSE	TRUE	-2.66254	-5.32508	4.40083	0.0134569	1.87106	0.715612	219.875	106.921	14.0563	0	0	14.6176	0	0.395173	0	193.539	54.456	4.24402	0.407255	80.8402	1.76625	0	10.1119	0	3.24176	0.862269	3.69886	4.77944	0	0	6.95817	0	60.4903	3.75068	12.3622	2.2242	0	1.21683	3.51544	0	0	4.3792
Mtpn	FALSE	FALSE	FALSE	FALSE	FALSE	FALSE	TRUE	1.18114	2.36228	7.6325	0.0135278	1.86877	0.715612	8.21759	29.4711	45.328	14.1317	10.18	34.0048	20.8365	28.6299	55.0077	38.9755	11.539	33.9924	122.767	143.096	0.79697	27.866	85.7086	20.88	130.043	125.148	0.844105	18.7293	92.9917	234.031	11.6538	61.5693	13.5506	48.3435	26.2823	12.4895	9.85027	21.6323	76.2299	54.0964	86.4342	661.932
Nr4a3	FALSE	TRUE	FALSE	FALSE	FALSE	FALSE	TRUE	1.72339	3.44678	6.06275	0.0140427	1.85255	0.735439	17.1759	0	1.452	0	121.054	2.79931	0.527731	3.14586	4.25217	19.4569	4.13536	0	20.4182	26.5847	0.615816	0.205725	23.7186	0.341567	0	51.7237	54.0474	13.9445	23.3399	0	30.8756	32.1092	16.9974	0	11.9508	24.1078	3.92022	24.7743	146.341	89.9216	1.99386	0.357891
Pygo1	FALSE	FALSE	FALSE	FALSE	FALSE	FALSE	TRUE	2.43274	4.86548	4.44121	0.0141563	1.84905	0.735439	0.966545	1.27894	0.107297	0	0.148555	0	0.315946	0.837035	0.94901	0.508036	0	0	20.0875	0.59963	0	0	0.118112	0.421603	2.63358	0.143369	0.487115	0.179313	0.676078	0.932895	0	0.143338	0.401635	21.0586	0.667476	0.506747	0	8.30025	0	0	10.4439	69.024
Mcm7	FALSE	FALSE	FALSE	FALSE	FALSE	FALSE	FALSE	-3.33015	-6.66029	4.29195	0.0141702	1.84862	0.735439	0	17.9138	0	80.0095	306.737	0	14.8942	5.54536	0	0	0	257.985	24.5006	0	0	0	25.9837	89.2908	0	0	0	0	0	0	13.31	0	3.24384	0	9.89161	0	0	27.8059	0	0	33.4314	1.92765
Rars2	FALSE	FALSE	FALSE	FALSE	FALSE	FALSE	FALSE	-2.60909	-5.21818	4.09378	0.01433	1.84375	0.735439	0	0	149.744	4.46216	20.6775	67.737	2.40301	22.6442	2.30932	0	3.63852	118.91	2.0927	176.819	3.63958	0	0.293364	0	0.915154	44.889	63.9096	2.61695	18.5763	0	0	86.524	0	2.58053	4.26056	0	0	1.39532	0	0	0	78.6811
Dgat1	FALSE	TRUE	FALSE	FALSE	TRUE	FALSE	FALSE	-1.99067	-3.98134	5.33245	0.0143995	1.84165	0.735439	95.205	234.934	0.257513	3.8517	7.77197	313.234	252.014	145.397	323.209	4.85369	132.689	9.44572	39.6194	840.798	16.7508	0.616752	210.375	177.949	254.014	104.311	1.83909	50.4219	66.3842	14.8576	7.7373	21.401	12.037	0	14.8467	0	0	0	1.55159	0	8.14831	9.66885
Ppm1l	FALSE	FALSE	FALSE	FALSE	FALSE	FALSE	FALSE	-2.71338	-5.42676	4.87874	0.0144272	1.84082	0.735439	38.6361	0	1.92658	0	3.52561	0	0	2.85648	3.36497	2.96038	17.006	0	23.9069	38.7283	1.30181	0	0	0	0	3.96073	0	0.267162	23.4342	0	0	0.239228	0.167477	3.1404	2.41771	0	0	2.38639	0	0.381679	2.60361	0
Tsta3	FALSE	FALSE	FALSE	FALSE	FALSE	FALSE	FALSE	-1.73834	-3.47667	5.55889	0.015236	1.81713	0.76763	121.656	38.6322	264.225	236.273	59.0303	425.929	5.69561	68.9359	95.5301	95.9936	0	49.0234	460.038	375.395	90.6385	0	136.527	0	144.563	76.6658	297.083	305.094	40.0576	0	0	40.2606	65.9328	233.11	68.7975	0	2.71293	10.2972	0	0	85.3392	38.2972
Bnip2	FALSE	FALSE	FALSE	FALSE	FALSE	FALSE	FALSE	-2.97767	-5.95535	4.55027	0.0153259	1.81457	0.76763	179.938	0	0	0	0	70.5043	72.6181	12.8026	0	0	0	158.145	0	60.841	0	0	1.38501	0	0	0	21.5445	29.1146	24.0679	0	0	29.7352	1.77483	0	0.826936	0	0	8.48731	14.7089	0	0	0
Zfp157	FALSE	FALSE	FALSE	FALSE	FALSE	FALSE	TRUE	-2.23209	-4.46418	4.82537	0.0153325	1.81439	0.76763	0	5.98628	9.72331	0	0	21.8326	2.05926	7.69755	27.3057	0	42.1555	7.65422	60.5317	21.6213	4.44273	0.391433	66.5625	2.25991	7.12085	2.04176	40.1732	20.1718	0.67245	0	9.4781	1.85443	0.407931	0.806315	67.575	0	3.07636	0.942608	0	9.24084	0	0.337832
Mief1	FALSE	FALSE	FALSE	FALSE	FALSE	FALSE	FALSE	1.53928	3.07857	4.38913	0.0158146	1.80094	0.768715	1.97612	3.65109	15.1256	3.60131	2.83107	11.7384	8.72726	1.37893	4.45654	6.46259	8.16159	9.18101	3.2797	1.63596	3.57566	0.406371	1.49507	1.34451	5.29892	11.2102	1.84969	5.21426	7.38863	9.00446	5.86796	34.7227	2.1074	7.20357	11.0914	3.11829	2.14385	3.77119	2.40826	2.32676	29.0036	20.8862
Taf9	FALSE	FALSE	FALSE	FALSE	FALSE	FALSE	TRUE	2.31885	4.63769	5.06136	0.0158712	1.79939	0.768715	0	1.18592	15.0207	1.90934	36.4981	41.6917	17.7881	53.5997	4.39046	0	0	18.5334	35.5653	0	3.85838	0	67.9474	0	0	0	49.8871	1.60299	9.81584	0	0	42.7366	61.2942	43.8327	0	6.64389	0	0	79.7253	187.347	10.6641	918.305
Cnp	FALSE	FALSE	FALSE	FALSE	FALSE	FALSE	FALSE	2.82869	5.65739	4.45558	0.0158787	1.79919	0.768715	0	0	0	0	0	2.50121	21.4359	0	0	0	1.3664	0	0.222483	15.4342	0	0	41.3015	0	0	0	2.18911	1.57294	0.62446	0	7.08136	0	11.2467	0	107.638	0	1.25948	0	20.3974	0.328995	0	0
Fbxw17	FALSE	FALSE	FALSE	FALSE	FALSE	FALSE	FALSE	3.03449	6.06898	4.12977	0.015904	1.79849	0.768715	0	0	0	0	0	0	0	11.2556	0	0	0	4.14436	58.4276	0.642663	0	0	0	65.196	0	36.9256	0	20.0434	0.265101	103.432	22.0292	0	0	0	0	0	30.9715	126.276	235.609	157.601	0	0
Slc15a3	FALSE	FALSE	FALSE	FALSE	FALSE	FALSE	FALSE	2.85043	5.70087	4.60235	0.0159596	1.79698	0.768715	3.79428	0	0	0	0	0	0	0	0	0	1.23323	0	0.359261	7.2767	18.1375	0.492052	0.220717	0	5.5454	33.8127	0	0	24.0777	72.7749	0.0605766	20.6426	2.23156	0	0.820157	108.29	0	0	0.574268	0.337978	0	0
Stub1	FALSE	FALSE	FALSE	FALSE	TRUE	FALSE	FALSE	-1.18535	-2.3707	7.00816	0.016087	1.79353	0.768715	651.381	194.293	36.9003	185.094	278.071	48.9046	206.325	165.521	221.632	146.05	2.04472	55.9153	135.004	76.0419	64.9682	136.691	307.553	131.043	3.08162	185.637	346.161	186.357	164.447	216.622	29.8538	192.352	153.036	70.6027	22.1959	0	20.9158	90.7334	157.93	26.1699	40.1022	0.607231
Psma1	FALSE	FALSE	FALSE	FALSE	FALSE	FALSE	FALSE	-1.20908	-2.41817	6.97718	0.0162791	1.78837	0.768715	254.684	478.786	177.796	27.9685	1.72273	447.698	84.5462	927.739	170.457	252.247	152.933	433.983	242.451	208.167	5.9587	467.055	61.1397	625.94	113.101	424.953	76.7596	242.956	420.582	235.402	160.593	50.1313	21.4705	216.076	166.627	10.3934	38.5245	208.457	6.86678	114.393	117.384	67.1103
Prkch	FALSE	FALSE	FALSE	FALSE	FALSE	FALSE	TRUE	1.55589	3.11177	5.81645	0.0165092	1.78227	0.768715	0	17.9546	0.860661	1.59357	0	0.801368	2.32345	29.5057	9.9913	0	3.46946	0	29.5046	30.1967	2.12744	49.9865	18.3012	0.496065	0.438768	21.5467	60.4041	20.2944	1.18864	38.0723	61.1174	34.9498	2.83816	7.07186	6.15191	3.51046	6.55966	2.35748	174.275	73.5348	11.6685	21.4494
Ahsa1	FALSE	FALSE	FALSE	FALSE	TRUE	FALSE	FALSE	-1.53624	-3.07248	6.46006	0.0166456	1.7787	0.768715	21.6192	199.185	117.4	268	116.745	118.87	44.3048	391.391	263.153	8.70614	275.677	25.3702	125.945	210.634	355.785	0	12.2505	21.1348	2.21947	242.21	232.889	169.925	151.121	0	0	192.39	47.8586	291.5	4.61412	5.46565	32.5459	69.8452	143.002	1.82586	0	0
Gxylt1	FALSE	FALSE	FALSE	FALSE	FALSE	FALSE	FALSE	2.0124	4.0248	5.21694	0.0166599	1.77833	0.768715	19.9272	18.1005	0.0647319	0	0.888629	0.263028	1.55197	0	0	0.610919	0	0.249247	0.548975	0.076262	2.33876	0	1.4312	41.2692	5.32779	0.734996	0.179331	0.99746	24.7453	1.1726	4.52229	40.53	17.7236	37.3796	13.9511	0	0	23.5758	30.8069	6.04297	36.0403	0
Col1a2	FALSE	FALSE	FALSE	FALSE	FALSE	FALSE	FALSE	2.48326	4.96652	4.66956	0.0166862	1.77764	0.768715	0	0	0.120809	0	3.29683	0.321102	0.360364	0	0	0	6.89914	0	0.27485	0.478924	0.582364	0	0	0.240422	9.97397	1.3763	3.43619	27.4994	0.729942	1.41945	0	0	0.151022	0.284427	0	1.89217	0	0.641105	0	0	0	109.545
Matn2	FALSE	FALSE	FALSE	FALSE	FALSE	FALSE	FALSE	1.67539	3.35079	5.08978	0.0166973	1.77735	0.768715	0	20.4498	6.92435	8.80466	0.676623	5.29368	12.7026	3.03802	3.18115	2.58002	46.8908	8.97232	15.4455	5.7555	1.06599	3.1392	2.0301	7.28107	1.64239	10.3165	1.44286	6.32403	2.93019	2.69638	81.3955	11.1427	7.62654	0.474794	4.52163	2.68262	1.74792	16.5403	0	85.7508	0	0
Txnrd2	FALSE	FALSE	FALSE	FALSE	FALSE	FALSE	FALSE	-2.68034	-5.36068	4.15451	0.0168527	1.77333	0.768715	0	208.017	0	62.6539	38.2084	0	0	0.188855	7.95154	93.152	0	1.018	2.27998	207.828	3.7887	0	40.8736	0	0	33.4692	106.901	39.1804	0	0	0	92.9606	78.6766	0	1.12354	0	1.75395	0.724556	0	0	0	0
Rnaseh2a	FALSE	FALSE	FALSE	FALSE	FALSE	FALSE	FALSE	2.11417	4.22834	5.88213	0.0170532	1.76819	0.768715	9.02628	3.88726	0.249356	5.06192	107.469	0.627932	2.11719	171.084	16.2071	0	0	80.0875	9.00383	0.668484	137.386	0	3.9891	164.043	8.11147	53.96	97.4821	0.926918	4.75507	4.32371	0	0.641218	51.6964	0.845202	0	2.12585	0	196.979	1.28206	0.897353	0	1049.32
Xrcc4	FALSE	FALSE	FALSE	FALSE	FALSE	FALSE	FALSE	2.24011	4.48021	4.35748	0.0170591	1.76804	0.768715	0	0.40083	0.404713	23.5826	8.10621	0	0.469502	8.85043	2.0042	1.23476	1.1044e-07	1.92268	93.7944	1.62097	0	0.314062	1.58434	0	8.64844	7.38818	0.503769	1.21943	0.78114	2.33144	81.2578	0	68.8636	40.2454	24.1284	0	0	6.92387	21.4622	0	0	19.7856
Mau2	FALSE	FALSE	FALSE	FALSE	FALSE	FALSE	FALSE	-1.77286	-3.54572	6.16473	0.0170895	1.76727	0.768715	519.739	97.5224	0.974548	21.3146	19.4463	5.89078	62.1796	6.10531	0.952648	0.76754	0	117.62	0	83.491	0	0.69392	52.4037	113.427	68.312	33.3137	0.92801	28.7942	12.4271	8.30963	8.58461	0.79593	19.4229	23.8084	16.3954	0	0	17.1477	4.23034	1.0232	14.2238	6.71751
Slc4a2	FALSE	FALSE	FALSE	TRUE	FALSE	FALSE	FALSE	2.00901	4.01801	5.06483	0.0171403	1.76598	0.768715	0	2.04541	1.55683	3.92048	0.27645	2.30495	1.19101	22.0898	3.0455	1.75442	3.83891	0	0.56839	47.3865	2.60626	0	21.075	0.36809	0.823011	28.2983	0.533435	54.9918	5.86281	12.8509	14.5342	5.24284	0.731917	3.13019	6.87736	6.8219	7.77971	9.61359	0	0.308732	1.76748	593.964
Polr2e	FALSE	FALSE	FALSE	FALSE	FALSE	FALSE	FALSE	-1.67003	-3.34006	6.3879	0.0173345	1.76109	0.768715	490.384	219.262	210.014	166.077	203.404	203.031	313.416	151.112	6.22479	514.679	0	605.308	354.264	132.238	35.0805	109.049	171.587	252.188	0	120.482	179.857	0	247.936	0	63.5026	0	295.888	327.393	85.3463	5.63058	43.6324	21.1677	93.3785	1.03787	161.711	0
Irak2	FALSE	FALSE	FALSE	FALSE	FALSE	FALSE	FALSE	2.36998	4.73996	4.15252	0.0173533	1.76062	0.768715	35.1417	2.14373	4.87466	5.06654	0.399752	3.47778	1.82148	1.6518	0	0	5.26206	1.33486	0.342397	0.937423	1.12791	0	56.629	0.835462	55.6887	0.90648	1.68364	1.03955	0.329431	175.453	1.78848	1.28547	0.588817	130.209	4.64247	0	0	0	0.334435	0.255181	0	0
Tbca	FALSE	FALSE	FALSE	FALSE	FALSE	FALSE	FALSE	-1.77716	-3.55432	5.47229	0.0173631	1.76037	0.768715	50.7776	0	149.186	496.674	392.724	759.731	29.9905	286.784	1946.39	0	506.151	132.425	82.6879	3.42682	324.249	0	114.84	8.41307	519.82	141.171	108.456	244.044	343.769	0	19.3432	0	315.967	65.1211	34.8466	0	48.4849	132.85	0	83.0122	335.145	3.89369
Rundc3a	FALSE	FALSE	FALSE	FALSE	FALSE	FALSE	FALSE	1.16436	2.32872	7.00106	0.0173822	1.7599	0.768715	118.678	122.725	84.8115	36.2732	222.929	12.6003	1.56521	53.6354	22.6705	13.2441	28.935	64.8477	80.1644	40.5397	39.2036	122.563	84.6367	25.5259	2.42384	77.6773	171.668	13.3082	130.317	106.457	686.165	254.44	178.505	561.998	128.513	4.67388	8.24357	57.6884	85.007	221.28	66.8861	12.197
Derl1	FALSE	FALSE	FALSE	FALSE	TRUE	FALSE	FALSE	-1.99781	-3.99563	5.56375	0.0174562	1.75805	0.768715	150.622	47.8392	1.27937	0	15.1221	5.67375	0	28.5063	4.99305	0	45.9982	28.6007	25.931	0	1.0068	94.4597	0	142.587	0.989512	36.1166	53.0337	85.368	22.8026	17.7855	4.93347	26.8611	15.1714	69.707	0	6.57994	0	0	0	0.951202	1.6562	1.46566
Gid8	FALSE	FALSE	FALSE	FALSE	FALSE	FALSE	FALSE	1.83905	3.6781	4.41444	0.0177564	1.75065	0.777859	11.9009	28.3092	29.5763	16.5079	67.7482	0	4.19267	33.3357	2.62415	0	0	6.15894	27.2622	10.0294	4.10774	1.44504	0.25683	2.39244	11.077	0	0.563162	6.66775	51.6573	28.0871	75.8175	160.502	32.8508	6.2368	1.22908	0	0	95.9625	0	23.0482	16.7737	49.9101
Carmil1	FALSE	FALSE	FALSE	FALSE	FALSE	FALSE	FALSE	-2.32467	-4.64933	3.85088	0.0182727	1.7382	0.791335	0	0	18.5212	0	39.5114	45.5753	207.906	2.99576	5.97142	24.4421	0	0	0	57.1483	0	3.82402	2.45681	17.278	52.0467	30.745	26.3588	2.97697	14.5938	0	0	10.5849	22.2254	0.204201	2.28834	0	9.92769	6.33774	0	0	0	0.943829
Prrc2a	FALSE	FALSE	FALSE	FALSE	FALSE	FALSE	FALSE	1.8575	3.71499	4.55246	0.0182893	1.7378	0.791335	1.14681	3.06297	10.8317	0	0.513695	0	5.72463	19.0025	1.39935	0.585236	3.50004	0	14.256	0	6.06109	10.8713	1.97489	0.24931	0	7.51432	4.33384	7.72197	9.95764	0	111.103	0	2.39762	10.0678	3.44295	12.7024	5.74043	16.9938	8.58417	0.10768	15.594	0.263222
Wdr19	FALSE	FALSE	FALSE	FALSE	FALSE	FALSE	FALSE	-2.29682	-4.59365	5.24355	0.0183463	1.73645	0.791335	209.464	47.9906	60.917	0.623737	0.0943745	104.389	20.229	0	0	0.644837	0	80.8057	1.4544	33.8269	1.29247	6.04649	5.17868	94.6653	0.650893	0.144088	4.09137	8.82585	0.215341	0	52.5139	0	3.47883	25.6843	0	0	11.2084	4.14801	5.46228	0	0.198647	0
Hdac1	FALSE	FALSE	FALSE	FALSE	FALSE	FALSE	TRUE	-2.19938	-4.39877	3.90001	0.018527	1.7322	0.795054	0	6.56171	6.08889	5.94407	43.1561	6.70726	13.4641	3.21797	0	0	0	0	3.40524	271.212	62.2069	0	10.2658	7.22064	4.9827	112.985	5.04157	0	59.3531	0	0	0	2.82023	8.63403	5.92929	0	5.22422	33.6382	4.93829	5.57509	3.43438	66.3452
Tecpr2	FALSE	FALSE	FALSE	FALSE	FALSE	FALSE	FALSE	-1.53019	-3.06038	5.67085	0.0188339	1.72506	0.804123	91.0363	0.29843	14.884	22.0704	37.253	0.358895	13.8057	7.1022	22.4386	0	18.9117	9.42456	22.2537	23.1071	25.7258	3.23607	43.4487	0.217886	29.2342	0.885779	41.2901	19.1948	25.6153	0	0	25.9463	3.39069	45.8705	8.08824	0	0.342968	23.2335	1.48689	8.26795	0.160273	0
Gm47669	FALSE	FALSE	FALSE	FALSE	FALSE	FALSE	FALSE	1.16253	2.32507	8.44848	0.01909	1.71919	0.807973	308.508	146.811	539.273	2454.69	543.729	862.613	538.65	143.536	1487.89	3474.27	1561.27	1017.56	507.021	29.542	6131.23	1180.68	1161.24	1495.1	4245.61	2312.22	1496.7	4299	2048.71	1040.67	408.36	268.572	593.342	358.343	1484.78	8349.97	4776.3	2109.96	1583.51	5686.95	2288.37	1320.71
Sik1	FALSE	FALSE	FALSE	FALSE	FALSE	FALSE	TRUE	-1.25905	-2.5181	6.34748	0.0192119	1.71643	0.807973	10.6246	31.0389	25.8936	90.9836	149.252	37.3942	26.8217	15.5057	69.6528	171.073	80.8705	54.4591	33.1732	9.38983	13.7472	2.31135	2.04697	2.85696	4.43273	17.8034	29.8358	20.0322	7.59782	30.708	29.226	18.677	35.6207	13.4702	2.80159	24.0824	12.7294	11.377	4.9825	10.7338	17.1607	2.42146
Zfp688	FALSE	FALSE	FALSE	FALSE	FALSE	FALSE	TRUE	2.50845	5.0169	4.20269	0.0192123	1.71642	0.807973	0	1.63883	0	22.3885	0	0	0.501539	0	2.44835	0	4.17109	0	0.669865	0	0	0	36.8103	0	1.16795	2.46873	46.6957	0.332847	4.22703	195.406	0	150.32	22.8482	360.485	0	0	13.171	0	0	0.887144	0	0
Sec11a	FALSE	FALSE	FALSE	FALSE	TRUE	FALSE	FALSE	-1.90932	-3.81865	5.53626	0.0193137	1.71414	0.808195	44.5372	519.666	14.2389	40.3951	156.362	1.86402	8.65807	34.6192	180.075	0	14.6057	641.296	1.21324	74.3665	28.0475	169.437	4.28765	76.0494	3.24618	104.167	247.477	413.008	114.512	434.303	118.997	93.5107	46.2258	0	0.640433	7.47957	0	50.0912	6.479	0	0	3.44773
2410004B18Rik	FALSE	FALSE	FALSE	FALSE	FALSE	FALSE	FALSE	-2.04975	-4.0995	4.74513	0.0196854	1.70586	0.81578	134.52	55.0279	0.656102	22.1794	3.02495	98.8041	315.924	35.2702	12.0771	3.08999	0	12.8431	29.825	72.435	53.226	2.25518	0.728016	0	1.12818	65.2515	54.695	26.5125	110.261	0	11.2115	86.6622	7.06836	0	54.3443	0	0	49.749	2.13355	1.40169	0	0
Obsl1	FALSE	FALSE	FALSE	FALSE	FALSE	FALSE	FALSE	-2.83054	-5.66108	4.4034	0.0196889	1.70578	0.81578	0	7.24318	136.285	14.669	1478.32	32.0065	0	0.337821	0	0	1.19711	6.07175	1.35202	20.4582	0	0	310.915	0	0	6.63023	75.1043	0.344558	0	6.28304	0	7.19619	3.93308	0	4.0172	0	76.6841	0	12.7863	0.643805	86.0597	0
Zfp941	FALSE	FALSE	FALSE	FALSE	FALSE	FALSE	TRUE	-1.6585	-3.317	5.18025	0.020077	1.6973	0.824654	4.23735	1.14521	40.9872	0.978512	21.2381	14.7478	39.7067	12.7727	10.1223	2.17126	18.1683	1.45388	28.3755	54.3419	6.30088	0.281203	43.9728	56.325	15.0491	1.21478	19.9862	31.8261	40.895	159.591	18.9475	0.775517	3.81084	0	24.2318	0	2.90144	18.4421	10.1641	13.0793	0	1.08487
Ivd	FALSE	FALSE	FALSE	FALSE	FALSE	FALSE	FALSE	-1.68547	-3.37095	4.90006	0.0200992	1.69682	0.824654	2.2409	26.5179	33.8329	44.7161	9.55053	19.4053	4.00231	44.3245	110.525	8.72977	23.4221	805.238	37.3406	130.382	33.6194	0	1.56191	2.81336	6.94298	56.8767	15.1322	22.0083	66.9884	0	1.4073	25.5458	5.22844	13.0501	8.51992	6.77734	0	25.3812	25.6323	1.93528	20.1772	3.22982
Kcnt2	FALSE	FALSE	FALSE	TRUE	FALSE	FALSE	FALSE	2.21909	4.43818	4.30459	0.0203423	1.6916	0.830021	2.26976	4.1344	1.26507	0	0.169821	4.53691	0	4.90509	0	10.5339	1.7374	0	3.69644	0	0	0	2.4995	0.248417	0	2.35249	5.86839	0	9.14031	0	5.84424	66.7885	0.46443	11.4331	0.924602	32.007	0	0	0	0	22.4328	0
Scn1b	FALSE	FALSE	FALSE	TRUE	FALSE	FALSE	FALSE	1.51571	3.03142	5.41382	0.0204877	1.68851	0.830021	42.2738	64.044	1.70319	7.16052	15.56	10.0836	6.23916	7.8487	9.76517	18.1615	0	7.34666	157.83	87.4363	0	67.3866	41.7047	1.35167	3.00703	41.6299	72.4033	36.8195	40.0511	19.6999	9.88359	7.97275	9.81207	167.299	60.2094	0	10.4225	35.623	2.97149	11.54	25.3869	446.702
Atxn10	FALSE	FALSE	FALSE	FALSE	FALSE	FALSE	FALSE	1.15427	2.30854	7.57023	0.0205961	1.68622	0.830021	19.3158	107.102	64.4471	12.6197	25.5594	92.9557	4.52061	91.4568	107.842	11.7712	29.16	15.5695	183.392	52.5525	6.88672	593.545	89.5318	130.433	71.6607	137.94	128.039	93.2748	234.465	92.4032	8.59222	118.793	103.038	287.433	170.511	187.354	30.1769	68.4398	318.196	121.668	197.716	1504.13
Uba6	FALSE	FALSE	FALSE	FALSE	FALSE	FALSE	FALSE	1.37719	2.75439	5.33676	0.0206247	1.68561	0.830021	2.35868	3.87913	7.66809	8.77476	0.80708	1.1402	4.39871	1.80766	13.3246	1.83888	3.58396	0.500165	31.1597	14.0337	3.7543	0	10.9858	7.78789	0.454374	0.273645	8.41062	1.03212	1.77289	23.804	25.7114	2.25924	8.62435	49.5106	16.31	25.7042	0.408084	16.2621	13.3959	12.0156	8.11864	0.673775
Rhbdd3	FALSE	FALSE	FALSE	FALSE	FALSE	FALSE	FALSE	-2.53627	-5.07255	4.71825	0.0211592	1.6745	0.831492	6.1742	4.34307	139.846	0	0.431634	253.159	0	52.0288	58.2786	5.8785	4.6243	0	8.84639	5.66733	6.35287	132.914	26.2955	0	0	4.65156	0.583024	64.6081	76.9663	0	0	0	0.39507	0	108.291	0	0	8.93043	0	0	0	0
Rilpl1	FALSE	FALSE	FALSE	FALSE	FALSE	FALSE	FALSE	-2.09448	-4.18896	5.65745	0.0211883	1.6739	0.831492	365.788	103.719	0.419528	0	43.4931	0	0.629379	115.828	219.177	1.97755	0	122.263	73.1226	148.378	2.92071	0	0	120.153	0	89.0377	0	13.6922	37.3417	57.4527	33.7829	4.56529	0.263966	59.4037	10.3199	1.91252	1.33029	7.19913	0	0.693083	8.5685	0
Adck1	FALSE	FALSE	FALSE	FALSE	FALSE	FALSE	FALSE	1.84964	3.69927	5.462	0.0212264	1.67312	0.831492	0	0	1.06334	5.74754	78.044	0	5.77102	30.024	31.8028	0	0.966838	0	79.5937	1.31451	7.16621	0	5.17063	0	1.46457	0.889299	66.5505	1.39039	27.2979	386.997	107.485	2.95896	3.61892	27.5024	8.51579	5.24511	6.74596	70.0671	0.302546	15.4023	65.5058	0
Col4a1	FALSE	FALSE	FALSE	FALSE	FALSE	FALSE	FALSE	-3.03098	-6.06196	4.09988	0.0213559	1.67048	0.831492	0	1.07568	0.990445	0.557547	0.0911697	0	0	9.18923	0.291316	0	0.910888	33.8172	0	0	0	28.0667	12.2922	0	314.237	117.246	112.366	6.64441	12.4888	0	0.768743	29.1829	0	0	4.65191	1.86612	0	18.629	0	0	0	0
Gtf3c6	FALSE	FALSE	FALSE	FALSE	FALSE	FALSE	FALSE	2.1167	4.2334	4.99072	0.0214244	1.66909	0.831492	0	14.1276	2.31527	27.0865	24.204	0	7.51607	0	9.35728	0	12.987	0	114.858	0	4.32745	0	4.85822	68.1298	0	20.6108	3.36339	0	2.1478	0	0	21.9155	73.9668	0	7.20539	0	54.0365	0	97.2834	132.303	96.1594	0
Smarcc2	FALSE	FALSE	FALSE	FALSE	FALSE	FALSE	TRUE	-1.50152	-3.00305	5.78346	0.0214434	1.66871	0.831492	21.1866	41.3756	22.5045	12.6273	10.0591	2.5618	23.7353	46.7781	2.12516	18.2148	132.801	326.351	38.2792	24.7897	0	82.7262	11.7165	30.2748	52.2085	36.1031	56.5196	32.3741	3.95003	1.70099	5.6045	0	35.1031	24.3683	23.016	7.22345	1.82308	1.45295	1.24641	4.07143	5.51427	0
Ptpro	FALSE	FALSE	TRUE	FALSE	FALSE	FALSE	FALSE	2.13806	4.27611	4.86051	0.0216135	1.66527	0.831492	0	44.2515	1.72994	0	32.2623	0	0	0.11778	0	24.1846	15.5332	92.2058	9.08262	18.6039	0	0	7.3302	6.59608	0	12.7188	4.48203	25.9388	0	134.001	120.062	10.0286	17.5709	1.17156	0	0	0	0	14.6941	0	0	177.619
Cdh11	FALSE	FALSE	FALSE	FALSE	FALSE	FALSE	FALSE	1.90458	3.80916	5.26635	0.0216964	1.66361	0.831492	0	0	15.0522	27.7163	0.697548	0	0	8.43349	0.336876	0	1.58066	0	2.02463	40.6338	0.550435	0	0.306441	0	0.294119	12.2393	0	1.50879	20.4516	21.411	15.9981	13.8519	2.47994	18.3868	25.315	0	17.1849	1.57059	30.4529	24.3278	51.1017	0
Dnajc30	FALSE	FALSE	FALSE	FALSE	FALSE	FALSE	FALSE	-2.13408	-4.26816	5.15838	0.021858	1.66039	0.831492	5.9212	52.6469	26.1461	0	10.3929	0	0	31.7437	37.8853	14.1567	0	0	94.9673	65.4471	6.13642	229.471	34.9769	357.265	144.95	115.056	2.24223	0	30.5802	0	0	70.2306	2.28161	7.82663	26.923	0	0	1.57926	0	33.6953	0.878899	0
Amz1	FALSE	FALSE	FALSE	FALSE	FALSE	FALSE	FALSE	-1.56387	-3.12773	5.78348	0.0221006	1.6556	0.831492	12.2513	5.55244	1.2589	56.1127	175.552	18.9743	0	4.25983	34.7338	53.3786	27.5838	6.85825	183.699	177.579	23.2534	0	149.071	10.3894	13.3483	9.25817	15.6597	73.8923	36.7841	0	22.4008	4.70098	4.32801	28.168	10.2243	0	2.4643	21.1079	0	45.4299	50.0205	3.02912
Opcml	FALSE	FALSE	FALSE	FALSE	FALSE	FALSE	FALSE	-1.4403	-2.88061	6.80356	0.0223926	1.6499	0.831492	78.0275	125.768	629.394	361.281	11.4548	581.311	8.82863	406.699	497.059	1.88807	2120.33	629.121	25.9365	377.258	0.463062	10.0872	393.922	1782.53	15.0904	109.71	343.211	402.734	207.978	0	383.077	766.777	118.113	80.2991	45.5484	61.6935	55.5278	57.0849	8.6389	2.02267	25.9403	12.0108
Ccnf	FALSE	FALSE	FALSE	FALSE	FALSE	FALSE	FALSE	-2.00963	-4.01927	4.23748	0.0225763	1.64635	0.831492	0	0.586184	7.77119	4.93403	6.09085	17.3216	1.0373	3.64502	14.4072	48.1276	12.0767	1.72169	1.65614	129.344	2.28592	0	42.065	1.79893	0.371888	2.63341	7.97764	9.08291	4.53485	34.9894	6.57949	0.798529	1.58934	0.541678	6.16613	7.75255	0	5.69094	2.5189	0	0	1.46942
Smc5	FALSE	FALSE	FALSE	FALSE	FALSE	FALSE	FALSE	2.0506	4.10121	4.74135	0.0226112	1.64568	0.831492	0	0	0.379478	0.320378	6.31558	2.61555	0	4.43085	0	0	17.0831	0	12.949	0.148802	0	0	8.43444	0	0.479862	7.57379	27.825	0.760007	0.0796663	0	87.7311	0	4.6629	28.2573	21.3992	1.42671	0	5.47899	66.3784	0.230763	2.81	0.284325
Gm13722	FALSE	FALSE	FALSE	FALSE	FALSE	FALSE	FALSE	-1.64008	-3.28015	4.49519	0.0226391	1.64514	0.831492	2.11725	8.98213	13.7188	1.49882	5.47919	5.98545	2.29493	0.197537	4.7843	7.18524	2.35482	26.5659	5.77013	10.2869	13.1335	0	3.08848	8.2716	94.6971	27.8247	20.0918	85.1023	2.07151	6.42427	4.24392	6.36494	1.55277	7.07516	2.13785	0	3.67884	16.9447	1.31505	0.062383	2.74112	10.3535
Hgs	FALSE	FALSE	FALSE	FALSE	FALSE	FALSE	TRUE	-1.87978	-3.75956	5.24845	0.0226415	1.6451	0.831492	106.232	0	27.2687	0	40.1266	62.8256	0	18.0141	9.80666	1.48312	5.41146	0	55.2465	72.551	25.5185	52.7444	29.7292	21.6557	0.544935	35.3048	60.5515	0	51.1283	42.3624	1.817	9.3226	9.43596	18.378	0	18.8602	1.98869	0.416324	0.339586	0.262103	0	0.324021
Eftud2	FALSE	FALSE	FALSE	FALSE	FALSE	FALSE	TRUE	-1.20839	-2.41679	6.60023	0.0227215	1.64356	0.831492	57.6245	283.484	53.0182	207.08	9.03428	105.833	195.354	125.741	173.98	0	106.951	12.1033	61.9815	242.582	163.642	1.90678	109.231	275.293	547.527	135.925	248.549	62.0504	47.6604	53.513	220.703	36.3958	47.1711	37.0792	126.43	168.742	17.6892	19.7547	123.311	27.9747	148.969	7.07648
Akt1	FALSE	FALSE	FALSE	FALSE	FALSE	FALSE	TRUE	-1.90661	-3.81321	5.52661	0.0227404	1.6432	0.831492	432.924	0	57.9772	0.720889	0	2.60218	6.03612	0.699821	22.4858	69.3502	5.50681	245.285	36.4532	52.1995	0	0	28.104	0	7.72374	20.2705	75.0313	0	61.9811	3.08467	0	0.4632	97.7686	7.09411	18.1875	0	4.13456	25.7884	0.739104	1.13828	58.0205	0
Chordc1	FALSE	FALSE	FALSE	FALSE	FALSE	FALSE	FALSE	-1.51613	-3.03226	5.53573	0.0228672	1.64079	0.831492	0	105.288	234.262	46.7362	33.8196	47.8904	20.6991	35.8332	151.93	12.9887	62.1342	32.5338	105.167	168.405	35.6971	0	72.6322	114.591	28.6012	14.3612	67.5621	26.322	40.4822	123.036	312.551	59.2622	8.5119	6.51209	6.45785	2.09944	8.0114	41.096	47.2289	0	52.3528	62.0497
Rnaset2b	FALSE	FALSE	FALSE	FALSE	TRUE	FALSE	FALSE	1.57712	3.15424	6.0123	0.0230393	1.63753	0.831492	0	412.196	22.1808	0	54.8918	2.0075	2.74596	158.115	207.437	0	17.2605	332.887	145.161	0.0818625	0	13.2537	36.0151	103.92	2.27524	40.1515	89.0258	70.4317	187.616	293.564	30.4217	55.9615	267.584	85.8122	104.001	19.4517	13.2027	132.878	76.9277	44.5682	33.442	537.234
Prr36	FALSE	FALSE	FALSE	FALSE	FALSE	FALSE	FALSE	3.04442	6.08885	4.26046	0.0231949	1.63461	0.831492	0	0	0	0	0	0	0	0	0	0	0	0	0	17.7113	0	0	14.8942	0	11.8982	0	0	0.187888	0.894038	0	0	15.7848	4.23365	0	0.391477	0	1.1919	0	25.2611	0.15978	6.33441	142.262
Rps6ka2	FALSE	FALSE	FALSE	FALSE	FALSE	FALSE	TRUE	-1.51676	-3.03352	6.33396	0.0234842	1.62922	0.831492	1.5081	13.271	39.1178	72.2504	217.888	20.7312	24.3153	17.0012	35.7477	0	227.607	55.0999	163.992	136.941	1.72765	42.2268	17.6117	65.2745	76.3642	91.9795	3.87886	9.81805	15.6607	83.7861	0	11.2105	168.461	2.19985	1.56478	46.9298	0.503235	6.63919	51.3901	14.032	20.3044	0.810298
Naa10	FALSE	FALSE	FALSE	FALSE	FALSE	FALSE	FALSE	1.89757	3.79514	5.05934	0.023485	1.62921	0.831492	0	3.44032	77.8801	3.71134	0.959914	0	0	52.0909	44.8305	0	5.57159	0	11.4084	54.456	0	0	75.3213	140.499	0	41.3871	104.391	5.82209	31.4939	1009.63	111.226	161.802	63.6444	88.263	109.195	0	0	275.032	84.0028	0	65.9796	592.84
Otulin	FALSE	FALSE	FALSE	FALSE	FALSE	FALSE	TRUE	-2.63503	-5.27007	4.66098	0.0235733	1.62758	0.831492	0	104.361	31.2588	206.441	0	268.577	0	1.65234	70.9258	0	0	0	0	0	0	0	48.0542	0	422.91	57.8758	0	155.515	26.9133	6.55188	3.90826	4.64769	2.61468	0	1.39431	0	13.1842	112.564	0.749238	0	0	0.697197
1700086L19Rik	FALSE	FALSE	FALSE	FALSE	FALSE	FALSE	FALSE	1.29252	2.58504	7.4295	0.0236728	1.62575	0.831492	23.4013	616.89	60.3033	266.721	112.3	363.339	167.985	1010.94	125.31	15.5037	214.904	0	30.1055	908.643	103.439	648.476	533.267	245.234	3.29558	228.329	170.549	168.948	357.596	712.846	743.772	3005.86	1059.37	66.5266	1443.22	242.061	182.888	638.447	2546.94	816.056	437.138	0
Ahr	FALSE	FALSE	FALSE	FALSE	FALSE	FALSE	TRUE	2.3686	4.7372	3.9431	0.0236902	1.62543	0.831492	0	2.11622	0	0	0	0	0	1.63917	7.20725	0	1.07363	0	3.26669	0	0	0	8.64043	0	0.816255	0.328185	2.99209	0	0	1.36405	0	0.208613	0.0971909	27.4349	0	0	0.489545	3.5183	23.767	7.51313	1.40673	11.2949
9030612E09Rik	FALSE	FALSE	FALSE	FALSE	FALSE	FALSE	FALSE	1.22229	2.44459	6.78523	0.0237936	1.62354	0.831492	5.09453	7.97206	16.14	62.3569	59.5696	25.8209	11.2605	5.38884	47.2707	109.125	44.1926	20.37	16.8867	1.79104	264.376	40.8439	27.1215	48.4194	123.35	55.207	54.3921	136.195	38.9158	43.8421	9.01337	77.3165	11.3979	11.562	37.3334	330.439	195.56	60.4041	48.7887	165.049	78.6001	58.8148
Ap2a1	FALSE	FALSE	FALSE	FALSE	FALSE	FALSE	FALSE	1.34649	2.69298	6.46863	0.0240832	1.61829	0.831492	48.1464	12.6889	10.622	32.1652	5.31034	14.1272	39.2562	80.5342	33.3491	0	0	41.7277	53.4427	81.2814	68.2417	139.319	44.041	7.57127	9.25366	83.279	3.92493	34.635	19.703	149.17	0	2.20414	17.0415	90.3713	39.0013	36.0311	10.6647	62.2381	39.8127	1.09015	94.8155	0
Gpr137	FALSE	FALSE	FALSE	FALSE	FALSE	FALSE	FALSE	2.03167	4.06334	5.4557	0.024149	1.6171	0.831492	7.27449	8.07613	0	0	35.9301	96.1153	0	1.58292	6.2499	20.3859	37.0636	0	56.1446	0	0	0	0	0	15.3616	29.2241	1.35884	22.0262	75.3463	6.92175	209.062	76.0744	75.7009	510.368	26.3277	159.101	4.62126	0	0	74.8135	0	244.261
Bicdl1	FALSE	FALSE	FALSE	FALSE	FALSE	FALSE	FALSE	-1.77861	-3.55722	4.7006	0.0241726	1.61668	0.831492	2.79479	7.80651	0	199.432	12.3249	36.5145	1.96493	26.3569	0	12.1554	86.2442	8.838	28.5497	8.90301	0	0	168.072	60.8749	25.5787	90.462	224.191	56.5415	38.4689	0	3.67683	10.6708	4.90504	0	14.4268	0	6.18275	3.38666	15.544	21.1126	27.376	1.26122
Uqcrb	FALSE	FALSE	FALSE	FALSE	FALSE	FALSE	FALSE	-1.12843	-2.25686	6.93749	0.0241849	1.61646	0.831492	542.385	104.095	1376.68	2909.56	742.548	991.929	222.513	1642.82	894.384	629.561	767.635	1223.63	413.333	778.596	218.64	170.962	190.173	678.994	1743.55	482.414	611.615	364.599	1483	286.558	0	157.586	1052.14	81.6366	969.319	319.437	104.866	91.4115	35.7932	327.298	224.39	0
Akap10	FALSE	FALSE	FALSE	FALSE	FALSE	FALSE	FALSE	1.8162	3.63239	5.12991	0.0241978	1.61622	0.831492	2.44653	2.52714	0.132083	2.18008	3.23479	1.75629	1.96159	0	2.29655	0	2.72876	1.55097	0.459077	116.211	0	0	1.75454	0	0.858667	12.6531	8.02356	35.6127	2.05084	407.177	56.2683	33.7523	30.5954	2.4743	74.1367	1.22558	7.57409	7.11277	1.05652	0.664117	1.08078	0.273303
Cstf2t	FALSE	FALSE	FALSE	FALSE	FALSE	FALSE	FALSE	1.70532	3.41063	5.91942	0.0242044	1.61611	0.831492	2.18334	16.4882	2.13202	4.49699	2.29053	1.25899	2.80952	6.44744	4.68746	41.3439	2.44783	1.83043	62.4123	0.051072	6.75222	65.374	0.130365	0.233226	30.966	1.25055	0.214776	3.28881	10.6842	0	4.11885	0.637742	34.835	36.7038	10.7564	0	0	41.7896	215.144	0.995109	0.344791	0
Fbxo32	FALSE	FALSE	FALSE	FALSE	FALSE	FALSE	FALSE	-1.81592	-3.63184	4.25208	0.0244344	1.612	0.831492	1.10596	5.53608	0.0781796	0.526866	0.410766	0.81053	0.549184	4.77008	0	0	0.844324	19.1631	2.09864	3.329	25.2434	0	16.8099	17.0335	1.20688	10.1556	7.56008	1.01533	0.385516	0	0	2.3065	5.19522	2.41506	9.38182	0.57711	0	1.83184	1.84049	0	0.380968	1.10307
Adcy3	FALSE	FALSE	FALSE	FALSE	FALSE	FALSE	FALSE	-2.08631	-4.17262	5.43158	0.0244436	1.61183	0.831492	0	42.0791	0	69.5378	0	0	9.55543	24.3032	3.99908	16.5425	1.39128	25.7098	0	94.5337	101.156	0.242283	18.7339	1.39045	0	21.408	0.365085	0.200296	9.81681	43.3482	3.51521	5.9843	7.77389	6.87396	0	0	4.44976	7.23638	16.8835	2.63367	41.38	0
Prmt7	FALSE	FALSE	FALSE	FALSE	FALSE	FALSE	TRUE	2.27464	4.54928	4.79112	0.0244868	1.61107	0.831492	0	24.9747	0	0	0	0	0	3.2968	0	0	0	0	6.36734	84.8806	4.98038	0	0.733616	10.1839	0	0	0.266426	0	43.1497	66.5025	5.78596	1.45432	14.9841	0.835441	40.917	0	0	6.56525	9.88729	31.7602	82.3147	0
Tmem94	FALSE	FALSE	FALSE	FALSE	FALSE	FALSE	FALSE	1.97739	3.95478	5.17479	0.0245218	1.61045	0.831492	0	9.90103	0.165476	0	0.342764	7.89912	0.244191	0	6.56359	0	0.570459	77.6857	19.3858	20.5108	1.19013	0.198647	2.72817	0	0	8.05032	9.40046	0.328537	3.6472	0	5.77153	9.76088	1.96318	35.6109	15.4104	0.776444	1.56136	59.9019	0.711729	0	0	0.171423
Eed	FALSE	FALSE	FALSE	FALSE	FALSE	FALSE	TRUE	-1.96184	-3.92369	4.81272	0.0246822	1.60762	0.831492	4.44291	187.094	0	7.30234	50.9461	223.165	8.58771	16.5303	72.0454	8.1984	11.2245	414.273	0	43.8507	1.60222	0	20.5588	356.578	0	3.28307	48.6737	3.01888	120.751	0	19.0738	28.0572	21.8353	0	0.947114	2.09958	6.56841	55.8338	1.91292	0	7.7311	32.2522
Bex4	FALSE	FALSE	FALSE	FALSE	FALSE	FALSE	FALSE	-1.90591	-3.81181	4.85898	0.0247144	1.60705	0.831492	0	25.5394	215.073	3.18349	0	159.955	48.6121	80.9219	153.094	0	258.863	0	146.43	115.131	23.314	162.013	0	118.832	567.896	66.2622	112.198	1.88341	152.065	0	0	90.5621	23.0334	114.661	57.0065	18.5751	11.4015	47.3009	0	56.7523	32.3657	0
Usp37	FALSE	FALSE	FALSE	FALSE	FALSE	FALSE	FALSE	-1.39493	-2.78986	5.41273	0.024823	1.60514	0.831819	51.6003	5.71248	11.2275	29.4045	42.3416	5.95046	9.80304	2.44359	9.40472	26.6796	47.1761	63.9754	13.6593	49.8042	2.46084	0.303239	22.6594	1.29581	0.65356	11.5323	1.32182	1.88905	3.48853	1.99766	4.29671	7.90251	6.69441	61.9025	2.32966	1.42371	1.79454	10.6232	1.134	13.6435	1.10717	15.1866
Cux2	FALSE	FALSE	FALSE	FALSE	FALSE	FALSE	TRUE	1.07884	2.15768	8.19495	0.0249493	1.60294	0.832733	6.06192	4.54816	8.54336	125.318	16.229	11.3856	85.4289	90.5315	21.3203	77.8211	38.4586	16.4605	167.81	7.87502	127.274	17.7088	58.968	51.0297	108.41	31.6066	17.2788	63.1825	28.5052	24.4262	1619.8	6.93561	18.1761	56.7251	127.936	218.438	119.138	125.175	27.6158	88.3686	32.6703	30.5233
Cnbd2	FALSE	FALSE	FALSE	FALSE	FALSE	FALSE	FALSE	-1.84952	-3.69904	4.35086	0.0252069	1.59848	0.836285	6.86948	0.806069	252.721	11.1987	14.9162	37.3224	0	8.29502	4.37566	0	70.0192	3.62646	102.36	194.482	145.49	8.97545	120.834	1.32422	2.15017	1.31509	2.26529	73.0114	24.6821	0	3.20807	1.43699	10.8743	5.88904	6.5908	43.9863	0	17.0861	5.11392	0	3.3092	8.62192
Ganc	FALSE	FALSE	FALSE	FALSE	FALSE	FALSE	FALSE	2.52019	5.04038	4.71183	0.0252546	1.59766	0.836285	2.72944	10.7302	0.148754	0	6.54935	0	1.39936	0	13.3872	2.10171	73.4838	0	0.780744	4.4775	0	0.351018	4.56639	0.717655	0.503815	0.368945	0	6.99919	0	0	0	0	3.25412	1.69445	0	1.34175	0	0	2.19659	0	0	462.842
Noc4l	FALSE	FALSE	FALSE	FALSE	FALSE	FALSE	FALSE	-2.44827	-4.89655	4.21982	0.0254467	1.59437	0.839342	8.84233	0	61.7212	26.192	0	1.84803	20.7905	1.10254	4.02302	0	14.9281	0.896247	75.571	0.0500921	0	0	193.786	88.9756	0	64.4777	0	22.3127	39.3899	63.5087	0	2.92395	5.23433	0.248473	4.26424	2.09059	7.19197	0	0	0	0	0
Yif1a	FALSE	FALSE	FALSE	FALSE	TRUE	FALSE	FALSE	2.29815	4.59629	5.20334	0.0257738	1.58882	0.841745	0	0	0	0	0.949035	0	95.2919	62.6819	0	3.22975	0	0	2.34186	136.238	6.92972	0	0	0.680427	1.17822	13.1644	0	1.35135	29.0178	300.823	0	245.398	3.9153	0	20.8804	3.03612	0	14.3845	0	0	56.2224	458.702
Arl15	FALSE	FALSE	FALSE	FALSE	FALSE	FALSE	FALSE	1.68616	3.37233	5.78992	0.0258878	1.5869	0.841745	0	47.0403	10.1367	0.562528	58.7777	153.226	0	3.02285	0.585932	0	17.7517	1.54734	0.592835	0.892434	0	30.5728	28.5044	5.33919	0.928961	26.4916	2.66646	19.4084	15.5244	0	32.5577	24.8842	0.835356	0	12.0426	2.22008	2.52515	72.275	23.5847	10.5039	40.8567	421.621
Zfp653	FALSE	FALSE	FALSE	FALSE	FALSE	FALSE	FALSE	-2.14587	-4.29173	4.66307	0.0259359	1.5861	0.841745	146.549	0	1.80259	35.6408	30.6381	51.9964	0	3.998	14.5201	0	0	0	3.65279	94.6628	15.8276	0	43.3459	84.4619	0.889616	21.8467	47.9176	35.7677	4.4091	54.6458	0	0	11.3378	0	7.4078	2.05431	0	11.9301	0	0	0	0
Ccdc78	FALSE	FALSE	FALSE	FALSE	TRUE	FALSE	FALSE	1.45701	2.91402	5.3017	0.0259702	1.58553	0.841745	0	2.60532	5.33054	13.5948	7.74984	8.14896	0.810065	0.647728	18.0872	28.0781	35.8186	3.36692	5.10691	1.50952	95.3955	46.4065	4.04601	9.66413	45.1101	36.4985	13.8058	38.0399	29.5839	104.317	9.9164	2.47205	2.65614	4.04007	19.8306	157.01	21.7578	32.924	42.1488	196.693	15.1358	56.6106
Grem2	FALSE	FALSE	FALSE	FALSE	FALSE	FALSE	FALSE	-2.39482	-4.78964	4.6331	0.0261011	1.58334	0.841745	2.18664	0	63.2231	142.111	0	0	0	2.66345	24.5142	0	0	0	9.34273	0.0255734	0	0	9.5305	0	0	8.51615	41.5131	0	12.4415	0	0	0	0.445353	0.253501	4.8963	1.10402	3.73931	0.314661	12.5237	0	3.45294	0.245059
Gnptab	FALSE	FALSE	FALSE	FALSE	FALSE	FALSE	FALSE	1.91826	3.83652	5.28375	0.02612	1.58303	0.841745	0	0.222344	0	1.03532	0	0	0	4.55452	2.83045	3.08614	14.6571	24.0575	10.4585	21.6542	1.80556	14.3302	16.0918	1.44713	0	6.19094	17.5138	16.5273	14.2451	58.8067	0	3.10009	0.902012	0	6.09179	0	0	24.4303	0	0	106.553	81.0049
Chm	FALSE	FALSE	FALSE	FALSE	FALSE	FALSE	FALSE	1.77291	3.54582	5.35612	0.0262711	1.58052	0.843382	0	0.249997	0	3.35114	13.9819	0	2.98498	2.59426	2.75817	0	19.6245	130.059	8.36102	3.33926	0	0.220463	36.9079	5.999	16.9961	9.24273	1.99022	17.1348	8.57705	87.299	4.59965	3.45082	7.91144	0.685393	2.2791	0	0	21.4688	0.285552	0.155083	17.8992	0.190135
Gnpda1	FALSE	FALSE	FALSE	FALSE	FALSE	FALSE	FALSE	2.84543	5.69085	4.4154	0.0266269	1.57468	0.849539	0	0	0	0	0	0	0	0.140389	0	0	0	38.4474	0	0.401501	0	0	70.1711	0	0	9.90774	0.377737	0	13.1303	0	0	0	16.0323	0	4.21459	0	2.60631	20.0818	60.0705	0	0	293.098
Mthfr	FALSE	FALSE	FALSE	FALSE	FALSE	FALSE	FALSE	-2.33385	-4.66771	4.93833	0.0268633	1.57084	0.849539	0	4.37822	0	9.54518	126.898	27.8745	1.557	0	66.8274	2.13642	52.9446	0	0	8.5982	1.57119	0	67.1032	0.184115	28.4612	34.142	58.9219	97.5022	20.4045	0	0	0	0	36.1708	81.45	0	5.75561	26.4173	0	0	0	0
Sh3rf3	FALSE	FALSE	FALSE	FALSE	FALSE	FALSE	FALSE	1.97018	3.94036	4.71706	0.027001	1.56862	0.849539	4.81928	0.206311	13.7148	2.80703	4.27018	0	0	1.22255	6.02451	0	1.71217	0.354453	0.349624	7.26044	0	0.182271	41.776	77.3975	0	15.2612	15.3053	3.66445	7.2036	0	65.5287	0.203372	3.79036	0.624846	4.51166	0	0	5.85291	15.5028	0.923954	54.9441	116.445
Gars	FALSE	FALSE	FALSE	FALSE	FALSE	FALSE	FALSE	-1.73642	-3.47284	5.73665	0.027004	1.56857	0.849539	0	0	0.766616	71.2178	27.4363	17.8358	29.4341	110.034	9.45955	0	1.35134	0	62.9102	239.142	27.4572	0	45.5639	150.942	162.914	80.7905	94.1403	17.8897	21.4092	10.7209	6.79024	35.7693	13.3449	0	12.9047	0	0	18.6922	32.3207	2.2995	2.86629	0
Atp8a2	FALSE	TRUE	FALSE	FALSE	FALSE	FALSE	FALSE	-2.29652	-4.59303	5.26173	0.0270253	1.56823	0.849539	478.584	26.1344	0.473974	1.80086	1.1696	15.7358	16.3884	40.1054	7.68062	0	0.453324	0.287224	36.715	24.6643	0	0	0	0	84.1202	0.0785382	12.3285	0	17.6913	0	0	1.28927	29.836	88.4789	2.77045	0	1.44108	22.8702	0.240894	0	0	0.345062
Naf1	FALSE	FALSE	FALSE	FALSE	FALSE	FALSE	TRUE	1.81188	3.62377	4.68559	0.0270938	1.56713	0.849539	0	1.24835	1.06355	23.0622	7.7672	18.2029	0.452448	9.4875	9.33346	5.73197	0	0.588232	2.53779	18.3773	0	9.47519	23.8627	20.6663	0	0.642605	0	1.5052	0	0	8.78121	30.3845	12.0034	10.7453	17.5166	11.2275	0	58.7412	80.0239	0	11.0664	0
Tet3	FALSE	FALSE	FALSE	FALSE	FALSE	FALSE	TRUE	-1.74122	-3.48244	5.25295	0.0272636	1.56442	0.849539	3.45263	10.6385	8.48601	0.650794	1.01652	41.4602	0.549868	11.3391	43.4825	0	99.913	0.278847	0.746558	5.56276	2.80268	3.79419	0.711249	12.4811	52.2341	14.0189	34.1515	1.82	20.33	0	12.1366	0.969251	0.924153	0	38.6907	0.365208	0.241623	6.08859	0.33057	0.490736	7.50643	0.080091
Auh	FALSE	FALSE	FALSE	FALSE	FALSE	FALSE	FALSE	-1.24472	-2.48944	6.32227	0.0274499	1.56146	0.849539	15.7137	44.5681	77.8569	94.3784	44.4611	50.3601	299.377	140.53	127.041	211.243	166.947	49.2747	78.9972	35.8599	13.9152	1.00214	70.3094	9.69427	1.66361	65.4499	276.731	75.84	73.2135	134.363	42.8554	235.177	61.9018	64.7299	114.888	7.73951	63.7909	14.821	8.21724	4.17459	62.4834	4.56
Mfsd10	FALSE	FALSE	FALSE	FALSE	FALSE	FALSE	FALSE	-2.01332	-4.02664	5.08045	0.0274784	1.56101	0.849539	0	143.587	124.924	12.8399	1.70706	15.7248	180.678	28.8262	131.561	0	82.991	3.21751	332.681	191.196	0	0	373.102	187.377	0	26.7778	135.771	57.0329	7.42651	0	0	7.23182	0	112.224	27.0444	19.3733	0	22.2666	0	0	47.2266	0
Fbl	FALSE	FALSE	FALSE	FALSE	FALSE	FALSE	TRUE	-1.90365	-3.80731	4.64344	0.0274902	1.56082	0.849539	36.5012	28.8209	204.854	21.0667	2.55398	0	0	43.053	5.89361	304.904	0	2.55304	12.6319	323.607	16.7923	0	51.8237	0	2.22839	40.9571	85.5145	176.711	8.9255	0	6.69203	12.7786	7.82181	35.6318	0	0	0	18.2166	52.2469	28.8483	16.0792	0
Trpv2	FALSE	FALSE	FALSE	TRUE	FALSE	FALSE	FALSE	1.27653	2.55306	7.38076	0.027621	1.55876	0.849539	0	0.772212	6.20084	31.8493	6.33716	2.61001	2.04425	4.45158	76.2436	20.0627	2.85497	16.2994	46.9931	28.8313	360.154	30.8785	25.471	105.44	125.78	30.1413	45.3303	42.1555	41.583	41.0872	16.3898	5.84576	6.03074	7.94164	27.2557	187.214	130.853	59.8869	36.5046	186.465	39.6997	89.1812
Mtg2	FALSE	FALSE	FALSE	FALSE	FALSE	FALSE	TRUE	-2.07811	-4.15623	4.78047	0.027756	1.55664	0.849539	7.98168	0.76253	3.18882	0	1.82005	0	426.912	7.81312	3.56725	0	34.804	445.511	56.5518	120.111	2.60452	52.0964	5.86053	0.246023	5.7535	2.55385	124.713	2.72568	5.68267	0	62.7626	1.4892	2.04759	7.75572	8.88964	0	0	1.61655	0.453035	0	0	7.40599
Tubgcp3	FALSE	FALSE	FALSE	FALSE	FALSE	FALSE	FALSE	1.90611	3.81222	5.58204	0.0277759	1.55633	0.849539	0	0	0.350557	3.00655	2.96156	0	0	5.20938	0	2.24331	79.9247	0	47.8403	20.0299	0	6.44962	17.6322	10.5002	0	24.126	20.2586	25.2454	0.595649	13.156	12.2119	0.408804	51.0023	89.2907	0.973682	17.2509	4.53639	11.5578	0	0	0	338.673
Capn15	FALSE	FALSE	FALSE	FALSE	FALSE	FALSE	FALSE	-1.61594	-3.23188	5.4846	0.0279418	1.55374	0.84998	38.8108	0	20.2692	0	59.6632	0.703509	3.22046	46.7044	1.0609	0	0.664765	52.8439	9.77543	44.8935	34.4829	38.5104	12.8052	61.2997	0	64.3956	0.921703	16.1702	10.8826	0	6.99124	1.81307	4.98343	18.5182	6.97122	0	1.82161	25.9117	14.2261	1.45827	3.86351	0
Apaf1	FALSE	FALSE	FALSE	FALSE	FALSE	FALSE	FALSE	2.07672	4.15344	5.39701	0.0281043	1.55123	0.84998	3.18398	13.2875	0	12.369	2.04211	7.18772	5.22102	0	0	20.6917	276.672	3.29157	0.197145	2.09746	2.42202	0	29.2393	25.1204	2.95108	12.4566	1.86438	3.22679	0.899928	1.47861	0	1510.77	0	20.2092	46.4288	0	11.3586	49.9659	0	0	0	0
Rnf220	FALSE	FALSE	FALSE	FALSE	FALSE	FALSE	FALSE	1.23572	2.47144	7.40834	0.028156	1.55043	0.84998	212.699	27.9213	2.27873	160.742	56.1127	17.055	41.5939	105.72	21.1297	4.99839	122.823	226.826	140.627	80.4231	9.10447	152.621	0.442046	2.6241	122.709	73.2748	144.992	229.142	230.226	0	616.491	106.742	50.8546	162.038	58.0501	42.9906	27.9742	119.54	11.4978	223.973	50.3681	92.6121
2510009E07Rik	FALSE	FALSE	FALSE	FALSE	FALSE	FALSE	FALSE	1.676	3.352	5.55056	0.0283436	1.54755	0.84998	0	8.91062	14.6996	0	20.3029	0.222775	0	13.1827	3.33148	15.8526	3.47474	0.647637	26.8327	0.0903077	1.81177	0	12.2796	0	0	18.4185	0	6.6705	6.48539	4.42367	0	53.3835	3.35699	0.357988	6.25738	1.57607	14.9155	102.092	52.5699	29.2634	7.20467	0.174014
Rab9b	FALSE	FALSE	FALSE	FALSE	FALSE	FALSE	FALSE	-1.80457	-3.60914	4.72669	0.0284373	1.54611	0.84998	0	71.9386	0.94874	0.937001	2.62988	2.82714	2.31117	29.3305	0.488488	3.14301	6.94693	6.58477	63.1258	8.57191	0.79276	91.1387	24.3384	1.77931e-08	2.7306	3.56057	3.09582	6.67271	0.754613	0	1.45341	1.49342	0	38.3614	2.56673	1.03527	0	9.61844	0.249798	0	0	0
Taf5	FALSE	FALSE	FALSE	FALSE	FALSE	FALSE	TRUE	-2.5833	-5.16659	4.79069	0.0285232	1.5448	0.84998	5.12927	2.64504	0	0.582658	0	20.5826	0	0.282266	36.4056	0	37.1006	141.625	0	0	0.979533	0	0	0.272228	104.855	20.7315	0.251283	56.1407	15.0657	0	0	0	1.90423	0	0	7.68118	1.74434	1.09837	25.3308	0	0	7.97974
Ddx23	FALSE	FALSE	FALSE	FALSE	FALSE	FALSE	FALSE	1.06171	2.12342	7.4992	0.0285453	1.54447	0.84998	34.1297	15.2173	23.7996	52.2373	31.2662	51.2058	20.1054	8.92009	50.6751	133.875	86.2967	41.2766	20.0235	1.26563	221.816	30.221	17.5722	22.1795	125.15	58.3888	76.9426	106.436	40.5184	15.6236	31.6829	400.155	21.2139	52.856	76.6139	370.418	170.748	86.1868	70.8631	235.512	52.189	60.7463
Rbfa	FALSE	FALSE	FALSE	FALSE	FALSE	FALSE	FALSE	-1.91713	-3.83427	5.38761	0.0288806	1.53939	0.84998	0	281.202	29.6349	408.666	3.15527	0	2.33183	88.6498	52.5876	175.288	0	2.98473	100.756	78.071	5.0726	244.358	44.3552	113.977	0	97.3943	4.30577	0	51.9603	58.6869	8.61979	3.16292	44.9254	95.8832	104.587	0	0	13.9178	0	0	63.4622	0
Timm23	FALSE	FALSE	FALSE	FALSE	FALSE	FALSE	TRUE	1.12085	2.24171	7.81159	0.0289759	1.53796	0.84998	0	26.64	167.595	210.349	200.407	52.8764	417.977	483.587	284.967	55.5194	232.183	45.6393	221.627	12.6285	1175.44	317.742	424.643	504.254	293.13	342.251	337.816	120.564	350.418	30.2785	398.398	261.712	96.7843	47.9794	363.114	1460.26	55.676	306.433	522.211	920.139	51.0133	226.285
Zfp248	FALSE	FALSE	FALSE	FALSE	FALSE	FALSE	TRUE	-2.00315	-4.00631	4.79774	0.0290757	1.53647	0.84998	212.479	314.919	40.9728	16.8702	10.7086	43.8475	222.466	17.3063	28.3002	20.5572	40.2156	59.401	0	0.136585	0	0	2.11891	13.2996	0	26.2312	0.446224	0	14.9154	0	2.42039	66.9002	2.11834	11.8577	31.0549	0	0.787687	4.81287	0	18.6987	28.7376	19.7883
Slc25a32	FALSE	FALSE	FALSE	FALSE	FALSE	FALSE	FALSE	-2.27063	-4.54125	4.21766	0.0290932	1.53621	0.84998	0	0	0.232784	4.15944	108.945	24.9138	0.231286	0.419279	0.642872	0	1.50801	0.308024	0.264102	1.46913	7.30573	0.175023	27.984	0	0.331162	0	78.5032	38.2516	31.5635	0	0	19.6715	0.116045	0	0.388856	0	11.0911	0.483066	0.156667	0	2.7551	0.151615
Cbx8	FALSE	FALSE	FALSE	FALSE	FALSE	FALSE	TRUE	-2.87538	-5.75076	4.07718	0.0292966	1.53318	0.84998	0	0	0	0	2.58154	1.32475	0	0.169591	6.0239	0	0	38.522	0.691524	151.51	0.886397	0	1.09727	0	0	9.03032	127.82	9.88214	0.522655	0	2.88683	0	0.15598	0	18.5213	0	1.57162	0	0	0	57.6641	0.257272
Ssna1	FALSE	FALSE	FALSE	FALSE	FALSE	FALSE	FALSE	-1.82102	-3.64203	5.45584	0.0293011	1.53312	0.84998	275.687	175.361	0.751249	3.13799	0	91.4069	0	75.0794	119.111	7.04577	361.714	455.588	86.1476	0	13.4677	839.817	137.535	27.4911	77.8581	169.179	551.395	83.4942	153.739	0	224.931	194.996	66.2509	70.2344	175.761	18.3425	23.7156	3.84634	0	1.12939	0	0
Rps2-ps10	FALSE	FALSE	FALSE	FALSE	FALSE	FALSE	FALSE	1.1722	2.34439	6.55034	0.0294166	1.53141	0.84998	38.1557	14.5254	46.9761	151.664	34.6996	63.2334	33.7229	21.7623	113.705	174.594	87.4622	116.423	25.4153	2.60018	409.47	85.8134	77.8683	114.382	238.033	168.304	118.487	253.626	121.922	115.676	64.3394	24.7411	52.3508	25.4545	109.262	700.306	627.39	107.814	89.0444	340.752	161.073	160.53
Ier3	FALSE	FALSE	FALSE	FALSE	FALSE	FALSE	FALSE	-2.50284	-5.00568	4.92191	0.0295687	1.52917	0.84998	1036.33	1.39762	0	0	80.5414	0	1.5351	33.3996	46.556	46.3512	0	0	179.762	0	3.2018	0	11.5546	265.308	0	11.6359	0	118.884	74.4323	79.1153	0	1.38559	0	0	0	0	6.36517	62.8	0	23.9843	0	1.97697
1190002N15Rik	FALSE	FALSE	FALSE	FALSE	FALSE	FALSE	FALSE	2.25769	4.51538	5.56073	0.0296547	1.52791	0.84998	0	7.02357	0.111951	0	0.618524	0	16.9145	10.0522	10.8345	0	0	0	0	58.7418	0.799091	0	0	0	0.390409	13.2345	30.0143	0.222078	0.352312	0	0	0	0	0	0	8.34854	0.705533	51.0982	46.7804	0.188339	43.3359	195.541
Cst3	FALSE	FALSE	FALSE	FALSE	FALSE	FALSE	FALSE	0.990272	1.98054	10.1777	0.0296995	1.52725	0.84998	1332.44	757.167	1806.95	1937.15	1137.78	474.971	1185.11	991.794	2030.17	507.525	4973.05	12477.8	1185.98	301.521	256.654	5783.31	414.335	878.79	425.963	655.358	395.668	1063.24	1985.11	763.319	2474.36	1223.15	23837	3494.49	2901.95	3685.92	276.099	12398.7	1183.77	1003.76	933.862	2939.91
Phip	FALSE	FALSE	FALSE	FALSE	FALSE	FALSE	TRUE	-1.28709	-2.57418	6.4772	0.029768	1.52625	0.84998	127.37	13.6352	98.8598	195.047	35.4466	68.7971	25.0692	23.3912	97.8469	0	3.89854	23.2111	33.4033	192.839	2.4711	0	22.1483	31.9017	110.292	8.97237	72.4798	46.4787	21.5534	4.66021	26.4989	18.6853	15.516	4.8832	37.4851	36.9484	0	10.0353	44.2549	0.412791	3.24104	0.324885
Cbx1	FALSE	FALSE	FALSE	FALSE	FALSE	FALSE	TRUE	1.01104	2.02207	8.21938	0.0299202	1.52404	0.84998	36.581	25.4513	75.0777	245.475	40.9566	101.72	60.1346	41.8397	109.136	209.698	140.742	75.2081	84.4558	3.68003	401.426	96.2471	55.7661	100.645	254.178	143.64	171.656	283.531	146.061	162.672	61.1991	17.6438	53.1519	36.0008	108.231	673.107	552.555	144.622	101.991	321.05	169.11	189.723
Prrc2b	FALSE	FALSE	FALSE	FALSE	FALSE	FALSE	FALSE	1.20222	2.40444	7.5549	0.0299559	1.52352	0.84998	2.18516	0.134237	46.0976	0.760127	1.86547	14.6995	10.1411	16.8711	26.6977	36.5122	103.524	15.2393	129.797	9.9862	0.583141	36.8309	31.5739	21.6538	45.4285	17.7108	24.8345	0.0976704	7.41396	6.83149	22.9189	0.803957	44.3294	5.47188	42.6693	5.90576	15.7853	44.143	284.945	13.2185	38.558	166.42
Ache	FALSE	FALSE	TRUE	FALSE	TRUE	FALSE	FALSE	1.63436	3.26872	5.96106	0.0303101	1.51841	0.84998	24.9819	0.702439	1.30759	0	25.0191	0.679709	0	47.7096	8.57022	4.1087	2.99618	0.989074	39.1613	32.4218	7.57026	117.404	82.8325	0	0	5.14687	0	2.24548	84.8882	2.14208	637.156	12.8971	9.60817	43.7212	7.21916	14.3396	0	27.6604	44.8832	4.15972	104.382	116.113
Txlng	FALSE	FALSE	FALSE	FALSE	FALSE	FALSE	FALSE	-1.36326	-2.72653	5.22398	0.0303132	1.51837	0.84998	17.6534	158.202	13.8043	12.7436	3.51927	10.1219	25.5349	22.3148	9.38821	8.85313	11.8402	46.5729	32.1362	0.990371	4.75793	0.643355	6.6811	2.97013	3.7352	17.5089	1.70594	68.3959	24.6193	4.78089	8.52376	6.27234	10.5812	2.4076	0.552805	6.21763	13.7354	22.2356	1.4457	3.59411	2.73317	0.829978
Slc2a1	FALSE	FALSE	FALSE	FALSE	FALSE	FALSE	FALSE	1.80063	3.60126	6.54259	0.0303402	1.51798	0.84998	0	75.4412	0.421259	0	1.90742	0	1.89614	0.143897	10.1287	115.17	0.950656	0	135.971	223.724	7.3303	0	2.61343	0.416043	1.4597	28.1478	67.262	0.416616	17.1777	76.9409	0	2.86537	0.795206	43.5496	10.3044	61.4413	16.0302	16.6812	1131.35	0.347916	13.9604	0
Gns	FALSE	FALSE	FALSE	FALSE	FALSE	FALSE	FALSE	-1.51701	-3.03403	5.70868	0.0304141	1.51692	0.84998	261.229	50.8289	4.61888	59.464	13.764	7.4179	0.386388	10.6348	8.60245	0	75.6837	15.2601	2.39771	1.77361	16.289	48.4202	17.0664	3.1132	14.1489	18.5077	91.5879	63.7281	20.0306	2.274	41.5585	7.98053	27.0552	158.207	3.03675	0	0.724537	10.4767	6.44977	2.26452	0.877775	0
Rps8	FALSE	FALSE	FALSE	FALSE	TRUE	FALSE	FALSE	0.955114	1.91023	7.58677	0.0304178	1.51687	0.84998	299.799	61.5066	380.75	343.378	377.079	203.272	496.474	684.809	739.886	319.626	356.567	146.859	193.011	251.313	531.08	293.44	169.22	131.445	337.057	191.91	274.746	250.036	432.846	371.865	141.641	71.4004	1570.35	371.333	659.606	880.798	45.859	350.466	530.928	559.191	72.6106	2056.15
Naaa	FALSE	FALSE	FALSE	FALSE	FALSE	FALSE	FALSE	1.98906	3.97811	4.71906	0.0309722	1.50903	0.853696	0	3.92747	13.0494	21.4485	27.7573	0.982838	4.77708	4.31933	0	2.89294	4.70772	1.77443	48.704	0.936277	0	0	45.2277	0	0	20.2167	19.4101	3.81573	0.718551	56.2009	3.75416	0.959816	0	82.2641	0	0	1.95976	1.59548	0.994099	0	0	3.43337
Frmpd3	FALSE	FALSE	FALSE	FALSE	FALSE	FALSE	FALSE	1.09369	2.18738	7.89992	0.0310277	1.50825	0.853696	8.02729	24.0134	20.5092	71.4381	19.4105	37.6608	32.8615	7.39331	78.9423	150.611	71.3064	39.5229	16.3289	2.15927	300.296	44.5161	34.6614	52.8458	150.577	71.088	60.6823	195.455	62.793	21.1618	33.279	21.7505	17.6509	17.715	54.5264	538.422	225.294	107.908	76.8935	225.076	86.1925	73.8539
Lpcat4	FALSE	FALSE	FALSE	FALSE	TRUE	FALSE	FALSE	-1.20482	-2.40964	6.66527	0.0310319	1.50819	0.853696	374.213	35.2531	18.8839	65.293	221.003	151.808	36.8485	16.9673	43.5151	176.868	7.22917	45.8343	407.971	161.872	15.8633	307.595	209.759	93.2116	0	74.1593	202.047	19.731	62.6473	81.985	133.079	9.00738	32.1908	392.05	40.3546	14.8454	22.3129	38.1868	2.68896	46.9116	37.4435	0
Tmem161b	FALSE	FALSE	FALSE	FALSE	FALSE	FALSE	FALSE	-1.46416	-2.92832	5.63508	0.0311136	1.50705	0.853696	2.99027	8.14311	25.6324	235.298	22.9639	5.89247	30.0597	2.95692	3.96242	1.5075	85.009	61.0581	25.0479	222.874	161.997	0	40.1797	134.595	5.31557	24.369	182.797	9.44627	22.7324	0	6.78815	2.88405	3.53117	33.5186	35.5077	1.76959	6.06278	11.3632	2.21121	22.058	1.86318	1.3719
Mrpl45	FALSE	FALSE	FALSE	FALSE	FALSE	FALSE	FALSE	-1.79452	-3.58903	5.31314	0.0311598	1.50641	0.853696	214.189	1.05503	24.9663	1.86921	0	1.20543	92.5824	41.6479	29.5253	1.80873	0	39.3916	50.828	15.5003	6.17017	182.566	2.31598	0.407352	2.66208	2.43831	53.5215	45.5041	77.4105	41.7936	249.797	0	11.8158	78.301	9.65524	0	3.64547	20.7048	0	0	0.559457	13.4445
D130040H23Rik	FALSE	FALSE	FALSE	FALSE	FALSE	FALSE	FALSE	-1.60854	-3.21709	4.73947	0.0313035	1.50441	0.85485	0	7.24662	24.3495	16.2565	7.43088	0.750706	0.539911	63.5034	56.7216	0	10.1976	74.2749	9.19208	66.454	2.53367	0	7.78451	20.9173	5.23041	5.61186	6.88142	185.684	7.01897	6.53569	13.9754	3.52504	5.75535	11.6245	0.840607	1.65771	4.57355	16.2254	20.0717	1.20008	0	53.4906
Drg1	FALSE	FALSE	FALSE	FALSE	FALSE	FALSE	FALSE	-1.6448	-3.2896	5.92105	0.0315192	1.50142	0.856561	17.7356	0.644145	55.1749	97.7463	0	266.117	321.343	202.707	5.69873	26.7084	3.26213	2.67917	100.486	192.915	93.2144	351.924	85.6136	0.450958	933.925	112.329	1.30392	42.8781	75.3707	10.2254	0	0.905563	82.6324	308.086	30.245	22.0881	58.6256	71.4082	33.7883	0	0	249.569
Bcar3	FALSE	FALSE	FALSE	FALSE	FALSE	FALSE	FALSE	-2.21626	-4.43251	4.50618	0.0317491	1.49827	0.856561	191.313	14.2504	361.416	0	296.468	3.48335	11.9591	0.594681	0	0	17.0119	52.4164	0	79.3696	0	4.05287	1.96265	0	0	11.8944	0.806124	0	10.4823	204.488	0	10.835	34.7885	5.07383	0	12.8263	0	0	54.8177	7.25376	0	8.86212
Timm9	FALSE	FALSE	FALSE	FALSE	FALSE	FALSE	FALSE	-1.66407	-3.32814	5.81667	0.0318081	1.49746	0.856561	0	693.495	265.121	14.8225	164.945	928.881	256.579	37.6645	854.097	0	190.431	25.1663	143.484	47.657	49.9482	0	3.56493	1.94531	1.56342	155.752	289.153	96.8428	23.8974	0	5.75808	36.1107	150.927	92.3611	2.05697	0	1.14288	0	126.527	41.8547	80.3696	0
Leng1	FALSE	FALSE	FALSE	FALSE	FALSE	FALSE	FALSE	-2.60214	-5.20429	4.95697	0.0319387	1.49568	0.856561	0	0	2.93873	3.58417	73.0852	31.2551	0	9.84148	66.9007	0	0	0	0	0	329.994	0	27.492	0	0.736975	43.2677	0	23.5599	24.6798	0	39.7737	0	4.28361	0	11.3343	0	6.74627	0	49.7528	0	6.2069	0
Ddx51	FALSE	FALSE	FALSE	FALSE	FALSE	FALSE	FALSE	2.25032	4.50064	4.2473	0.0320214	1.49456	0.856561	18.6317	0	0	13.6552	4.22002	1.43067	0	0.0610775	0	0	1.23913	0	21.1333	1.04405	0	0	0	0.530399	0	4.35951	0	0	0.565905	0	0	6.03288	5.40753	243.743	1.11539	0	0	1.91024	56.1801	17.4603	0	33.2218
Ralyl	FALSE	FALSE	FALSE	FALSE	FALSE	FALSE	FALSE	-1.49483	-2.98966	6.30242	0.0321185	1.49325	0.856561	42.5753	913.03	6.00108	78.6421	0.857912	68.446	540.031	130.761	30.5891	435.707	26.5976	0	253.7	254.539	5.72722	0	110.629	220.434	82.0509	56.3058	78.8583	2.44712	258.848	0	118.563	215.355	60.0918	261.524	22.8926	3.11852	11.2977	212.413	0.770362	43.184	0.926175	1.59881
Rbp1	FALSE	FALSE	FALSE	FALSE	FALSE	FALSE	FALSE	2.48448	4.96896	3.98726	0.0321809	1.4924	0.856561	9.96335	0	0	1.46517	1.70084	0	3.51543	0	0	8.13217	0	0	0.214704	18.0834	0	0	5.99378	0	0.603633	8.82942	0.637518	6.22599	0	0	0	0	0.45564	0.544786	0	0	0	0	0	136.997	0	11.6984
Zfp40	FALSE	FALSE	FALSE	FALSE	FALSE	FALSE	TRUE	-2.61226	-5.22451	4.41767	0.032541	1.48757	0.861965	0	77.0451	0	0.707299	307.115	0.447122	1.00139	0	51.6836	0	5.77239	0.829641	0	289.602	0.767819	0	0.118207	0.211487	0	22.4504	64.6859	26.859	74.3279	0	92.0779	0	15.1383	0.182646	10.6533	1.54432	0	17.2305	0	0	0	0
Tmem110	FALSE	FALSE	FALSE	FALSE	FALSE	FALSE	FALSE	-1.93257	-3.86515	4.56401	0.0327054	1.48538	0.861965	0	3.56465	47.7258	1.04209	9.01944	3.33164	2.13517	5.17001	2.61443	0	16.3567	0	0.131704	66.513	0.845931	0	0.130669	0.467541	337.226	27.7791	12.4865	0.235459	21.0308	0	2.75223	2.24045	14.8284	2.04943	26.9102	0	19.6353	0.314933	22.5113	0.943028	0.345596	0.24527
Vezf1	FALSE	FALSE	FALSE	FALSE	FALSE	FALSE	TRUE	-2.17585	-4.35169	4.67703	0.0327369	1.48496	0.861965	0	0	0	12.0258	1.29128	3.00282	37.5108	0.58361	15.9108	67.5094	0.65754	9.56878	28.6046	3.66104	0	57.2388	0	0.222534	0.394162	7.15892	68.4026	7.1946	3.17268	0	0	2.74978	0	0	2.76132	0	9.97384	0	0.730458	1.12692	25.5334	0
Mrpl37	FALSE	FALSE	FALSE	FALSE	FALSE	FALSE	FALSE	-1.67226	-3.34452	5.31304	0.0329339	1.48236	0.861965	0	0.953584	4.43941	2.97153	43.3119	79.9557	112.67	108.876	124.374	0	4.82887	0	67.5503	87.1165	126.558	18.556	57.1786	141.699	213.558	1.4565	275.67	0	29.6726	0	15.7023	23.5841	23.9464	16.1425	188.908	0	0	14.6002	12.3517	41.8621	29.9921	0.693225
Ddx21	FALSE	FALSE	FALSE	FALSE	FALSE	FALSE	TRUE	2.06123	4.12246	4.92455	0.0329973	1.48152	0.861965	0	0.503077	0	0	8.64594	0	0.273039	0.690777	14.6507	0	0	0	0	37.4684	0	0	7.31472	0.181775	0.322627	1.1693	0.674025	0.183394	8.04761	6.50484	7.90674	0	0.23091	0.394064	6.49661	9.51682	0.581573	36.5715	26.8391	0.156014	0	0.191288
Arrdc3	FALSE	FALSE	FALSE	FALSE	FALSE	FALSE	FALSE	2.29451	4.58902	6.1054	0.0331909	1.47898	0.861965	0	67.4578	0	0	0	0	0.767496	0.219335	0.946065	8.11388	0	0	32.6613	0	0	3.04549	0	110.878	0	49.5016	0.583818	0.426555	1.57025	0	26.6003	0.445326	0.672245	1.37435	0	1.0031	0	3.36197	0	0	0	610.631
Fn3k	FALSE	FALSE	FALSE	FALSE	FALSE	FALSE	FALSE	-2.54388	-5.08775	4.63026	0.0331993	1.47887	0.861965	0	0	222.043	0	74.4658	229.941	89.5026	214.044	2.34674	278.407	0	0	144.463	0	0	155.623	52.1563	0	0	0	148.972	0	0	0	0	0	0	0.369836	4.38436	0	21.3266	19.9089	47.1648	0	1.61356	0
Pex19	FALSE	FALSE	FALSE	FALSE	FALSE	FALSE	FALSE	1.72736	3.45473	5.40447	0.033565	1.47411	0.861965	0	50.898	0.642651	0	36.2685	0.677148	70.992	18.1645	0.704578	0	2.21126	0.622361	26.4453	122.334	0	6.1354	25.2594	2.95007	0	23.1562	9.36373	5.41025	38.2184	0	2.8988	67.3213	12.1244	104.984	23.1611	1.48112	0	28.8109	0.346968	0.803529	27.7381	594.949
Nol4	FALSE	FALSE	FALSE	FALSE	FALSE	FALSE	FALSE	1.77082	3.54165	4.93881	0.0336643	1.47283	0.861965	0	0	34.2458	2.04561	0.132805	7.69618	5.3933	5.32126	24.1153	0	0	0	38.4058	2.80545	4.54467	0	19.8845	40.9192	0	9.87049	0.472751	0	5.69629	0	58.1341	104.951	18.3415	42.8855	1.04421	0	1.62357	83.5837	30.5937	33.2919	0	0.66603
Memo1	FALSE	FALSE	FALSE	FALSE	FALSE	FALSE	FALSE	-1.76341	-3.52681	5.10317	0.0337029	1.47233	0.861965	18.7857	148.992	2.22576	0.7094	4.42923	16.4489	0	13.4155	195.448	29.6215	166.321	2.07043	53.5041	329.967	19.0919	1.31829	71.2953	0.318051	4.3894	24.5541	84.1403	195.764	63.7864	73.4661	0	1.00933	80.1089	0.736294	1.5067	0	0	28.1269	0	0	2.77582	3.91917
Zhx3	FALSE	FALSE	FALSE	FALSE	FALSE	FALSE	TRUE	-1.76474	-3.52947	5.55492	0.0337197	1.47212	0.861965	0.83352	10.3838	46.8349	6.98741	345.002	19.3627	2.31846	5.91317	23.7616	0.437697	0.640003	1.35137	13.9793	17.5131	0	0	0	26.4	8.81406	16.2914	0.83168	15.6351	4.23697	0	20.549	0.371457	41.1714	8.92355	5.28163	0.914154	0	13.7945	1.47096	1.21409	0.284397	0
Wrap53	FALSE	FALSE	FALSE	FALSE	FALSE	FALSE	FALSE	-2.61506	-5.23013	3.86073	0.0338488	1.47046	0.861965	0	30.9808	0	0	0.710833	0	0	7.47941	0	0	0	3.1181	0	223.735	0	0	86.1771	150.358	0	0	0	93.4476	16.1919	0	2.94523	1.70285	8.75789	0	2.3822	0	0	17.0166	0	0	4.58157	0
Zfp959	FALSE	FALSE	FALSE	FALSE	FALSE	FALSE	TRUE	2.26866	4.53732	4.35525	0.0339118	1.46965	0.861965	0	23.55	6.93602	0	11.3855	3.16586	12.9849	0.323983	20.257	2.23033	0	2.75459	0.272597	0.412962	0	0	3.28712	0	0	0	0	0	39.6991	4.41075	2.73429	0	0	201.468	0	0	4.50986	115.671	0	89.4756	0	0
Zdhhc13	FALSE	FALSE	FALSE	TRUE	TRUE	FALSE	FALSE	2.22604	4.45208	4.89913	0.0339254	1.46947	0.861965	0	1.06575	0	34.2872	21.4219	0	0	18.8327	9.27913	0	0	7.07893	42.4861	0	2.05387	0	16.8805	0	0	0	0	44.661	11.7539	133.746	0	22.1252	0	2.29315	5.56663	0	0	22.0123	7.22612	28.2497	35.5987	0
Rnpep	FALSE	FALSE	FALSE	FALSE	FALSE	FALSE	FALSE	-1.28267	-2.56534	6.1732	0.0340038	1.46847	0.861965	6.83566	99.6983	39.828	107.732	239.653	222.729	82.9679	25.9166	8.11998	47.7025	89.1547	51.8499	172.89	185.365	1.44211	1.26265	68.1721	2.98054	123.824	48.2518	22.7788	38.6739	27.5017	31.5737	0	79.4086	4.68426	251.443	65.1076	102.499	11.7344	55.9097	34.4203	7.75093	5.20161	1.70649
Mphosph8	FALSE	FALSE	FALSE	FALSE	FALSE	FALSE	TRUE	-1.30613	-2.61226	6.39668	0.0340236	1.46822	0.861965	119.43	436.771	147.228	438.161	22.3198	217.169	32.6933	201.322	272.88	41.439	38.5925	87.774	21.2499	298.995	53.1037	47.1759	63.3449	537.536	53.8593	18.9416	78.3083	381.507	29.8233	0	147.46	29.2838	20.979	0	91.5346	0	42.8999	42.4736	274.775	0	207.542	1.25076
Galnt16	FALSE	FALSE	FALSE	FALSE	FALSE	FALSE	FALSE	1.63175	3.2635	5.39503	0.0343988	1.46346	0.866538	0	12.6385	8.58473	2.05586	15.2004	0.299697	3.83384	36.954	0.496259	37.2524	0	0.627774	17.4585	119.849	10.4734	0.560736	0.644121	0	13.3267	20.4823	1.1875	1.86364	32.9648	0	25.8711	1.20176	5.01426	43.9443	0.465893	0	2.13309	9.09028	28.6755	0	4.78318	1.33206
Osbpl3	FALSE	FALSE	FALSE	FALSE	TRUE	FALSE	FALSE	-1.59685	-3.1937	5.92127	0.0344913	1.46229	0.866538	90.4388	39.461	0.601478	33.932	66.5403	60.5673	57.3868	58.4605	6.97682	0	68.6047	9.90148	10.2793	7.01257	81.4696	0	94.0208	57.9484	0	1.44496	3.82591	41.4101	30.6792	0	19.4463	96.3661	37.4097	0.161108	1.92929	0	4.86376	39.8869	2.38584	0.363195	0	0.620039
Alg13	FALSE	FALSE	FALSE	FALSE	TRUE	FALSE	FALSE	1.07355	2.14709	7.05013	0.0345131	1.46202	0.866538	82.2396	51.6524	66.5584	265.406	65.5219	80.8732	64.5534	25.5218	177.529	346.27	204.903	129.689	41.01	10.8188	791.464	87.5804	93.2261	164.947	265.866	183.542	249.127	400.203	113.688	120.65	62.7062	57.1493	44.8946	31.0011	172.181	991.542	702.104	192.192	146.326	437.945	219.876	201.451
Ipo9	FALSE	FALSE	FALSE	FALSE	FALSE	FALSE	FALSE	-1.38405	-2.76809	5.82245	0.0348728	1.45751	0.86784	1.92762	130.92	5.89758	17.4009	41.3988	22.7543	1.61904	7.85936	20.6057	24.9524	1.4214	18.6568	27.4186	170.402	2.25388	10.8437	66.1705	26.0556	133.663	18.8202	167.686	2.18311	3.02894	0	14.4942	39.9393	13.8099	13.7427	17.6334	0	5.77937	6.47809	12.1049	0.176987	5.39239	18.6582
Jcad	FALSE	FALSE	FALSE	FALSE	FALSE	FALSE	FALSE	-1.5697	-3.13941	6.26521	0.0349183	1.45695	0.86784	99.1271	31.7475	434.364	119.387	12.0476	5.84332	16.6982	5.39018	3.05918	4.75844	0	3.8823	84.443	59.5978	1.82245	0.458858	20.8973	0	7.05546	7.45979	16.5795	0.189685	13.631	1.09929	0	0.168602	2.90866	68.1348	8.62103	0	1.20341	46.4468	31.5001	0	0.834175	0
Tbcb	FALSE	FALSE	FALSE	FALSE	FALSE	FALSE	FALSE	-1.44497	-2.88993	5.57961	0.0350156	1.45574	0.86784	65.6385	229.918	43.3769	12.1726	279.682	360.954	215.107	145.843	129.672	104.032	112.695	481.049	218.995	137.647	2.45539	269.687	92.6122	133.415	57.7612	70.1031	106.374	2.72679	140.135	0	0	8.20002	70.2095	142.483	41.0531	0	9.39543	107.92	1.10661	61.2256	109.943	3.35836
Gm42669	FALSE	FALSE	FALSE	FALSE	FALSE	FALSE	FALSE	-1.06635	-2.13271	6.6226	0.0353223	1.45195	0.86784	220.526	77.5002	69.0546	131.331	37.7386	18.3277	72.1528	13.8852	8.16372	7.6805	62.6518	129.351	46.0413	74.9398	4.12495	0	70.8952	41.7022	64.3423	32.2625	16.4348	61.5337	17.8654	39.503	77.8731	29.1195	16.1933	40.8022	13.739	3.84019	14.7245	38.0688	28.4471	1.64581	17.2162	56.1077
Nudt11	FALSE	FALSE	FALSE	FALSE	FALSE	FALSE	FALSE	-2.44647	-4.89295	4.15222	0.0354512	1.45037	0.86784	83.5206	0	44.515	24.5646	1.44472	5.96466	4.00219	0.102753	7.21121	0	0	0	0.166291	0.74248	0	0	0	61.5392	0	16.1089	0	0	49.6235	0	3.45412	0.403575	10.8632	0	0	0	1.88734	0	7.73769	4.49199	0	0
Nfe2l1	FALSE	FALSE	FALSE	FALSE	TRUE	FALSE	TRUE	-1.22676	-2.45351	6.3752	0.0357779	1.44639	0.86784	186.397	0	9.74167	1.06727	245.527	71.1817	166.8	99.1016	116.845	4.77366	25.2134	23.2199	46.6953	133.004	0	84.3908	20.1514	3.3251	15.897	20.8628	26.4149	19.5672	29.0556	0	2.29492	5.11363	12.1706	57.7289	29.2892	15.8111	10.3742	16.1023	82.9461	12.2447	36.8351	7.66089
Orc3	FALSE	FALSE	FALSE	FALSE	FALSE	FALSE	FALSE	1.46272	2.92543	5.40743	0.0358012	1.4461	0.86784	0	150.326	20.4654	9.36368	95.3422	30.2397	19.1044	4.17044	28.6591	7.00736	54.9072	0	43.728	119.002	13.4677	0	65.7991	2.43955	7.62689	20.6463	41.7854	11.259	39.0629	15.957	77.837	171.333	15.2977	52.2528	20.2731	0	7.18852	76.7685	135.94	0	0	256.103
Dnttip2	FALSE	FALSE	FALSE	FALSE	FALSE	FALSE	FALSE	-1.82473	-3.64945	5.12084	0.0358615	1.44537	0.86784	0	0	29.5697	67.1546	5.59311	29.7869	58.6275	47.6092	214.858	0	8.92618	99.1206	24.7717	4.5246	51.5562	0	87.9531	53.443	0	11.3549	35.6044	258.78	6.03393	0	32.4572	3.96112	12.0684	0	28.0373	0	9.73052	42.1131	14.6536	144.765	0.559986	0
Lss	FALSE	FALSE	FALSE	FALSE	TRUE	FALSE	FALSE	-1.6689	-3.3378	5.13763	0.0358995	1.44491	0.86784	13.047	2.06015	32.8547	6.03582	51.96	29.9515	7.68157	2.14063	5.38822	0.576142	48.3686	12.1369	20.7776	5.34381	0	0	1.7898	0.703317	39.5169	2.56138	1.62465	5.03219	0.376708	0	0	0.757052	4.18889	18.6872	30.9414	0	1.125	60.4184	3.15546	0	0.262712	1.31042
Tspyl5	FALSE	FALSE	FALSE	FALSE	FALSE	FALSE	FALSE	-1.87447	-3.74895	5.16712	0.0360005	1.44369	0.86784	2.02429	0	27.4248	0	83.6697	59.3857	0	37.0827	27.1356	1.03911	4.55329	0	13.4273	17.5841	25.9555	0	0.484738	0	0.384136	9.06699	59.4398	12.0173	26.8054	0	0	0	2.20434	0.940864	1.36478	0	0.694036	31.861	0.237211	0.185354	34.9396	0
Cdkal1	FALSE	FALSE	FALSE	FALSE	TRUE	FALSE	FALSE	-1.54719	-3.09439	4.40969	0.036032	1.44331	0.86784	37.0516	77.5019	34.0416	12.8918	4.56243	2.58295	13.9749	5.6071	48.0787	6.44809	21.9401	13.61	65.737	14.703	6.16253	0	43.7526	19.7751	5.57755	61.0818	4.73427	52.4838	7.15023	14.2601	157.061	3.12175	1.39168	17.3774	5.34489	6.45023	0	5.36218	0.379332	3.21077	0	1.08288
Map2k4	FALSE	FALSE	FALSE	FALSE	FALSE	FALSE	FALSE	1.11878	2.23757	6.44401	0.0368318	1.43378	0.86784	0	119.716	9.99033	22.2903	37.9592	34.5587	40.1369	50.758	162.54	0	7.54255	92.7234	88.3069	164.313	6.001	0.577669	1.98732	30.2172	38.3627	114.291	18.24	100.002	62.3213	87.346	183.404	17.6246	54.8028	10.7969	49.3823	1.11984	43.5116	68.4733	218.764	48.7243	65.3311	30.482
Specc1l	FALSE	FALSE	FALSE	FALSE	FALSE	FALSE	FALSE	-1.59016	-3.18032	5.49594	0.0368969	1.43301	0.86784	20.4971	1.6691	0.382105	328.371	22.3036	47.6996	7.56199	4.69152	21.1141	0	0.81701	3.86095	16.6694	22.9977	17.2743	65.0171	0	28.2572	20.4223	2.3381	28.3796	3.47701	27.3832	0	0	0.194406	1.86507	10.7859	6.91569	0	5.01958	9.50291	0.244725	32.2734	3.37701	1.06578
Spata7	FALSE	FALSE	FALSE	FALSE	FALSE	FALSE	FALSE	-1.35818	-2.71636	6.01316	0.0370158	1.43161	0.86784	0	0.453089	39.1235	96.2493	65.6733	5.02019	297.72	41.2652	248.246	1.55806	44.6844	71.9179	48.9029	215.27	152.604	120.227	66.135	29.5226	7.2852	3.88455	62.1085	22.53	156.827	107.973	3.75479	22.1912	52.491	26.5992	1.21656	16.0161	20.0531	10.4581	79.8471	43.5334	0	0
Sulf2	FALSE	FALSE	FALSE	FALSE	TRUE	FALSE	TRUE	2.76977	5.53955	4.23043	0.0370525	1.43118	0.86784	0	0	0	0	3.11226	0	0	0	0	0	0	0	2.45774	62.6138	12.4057	0	0	0	0	3.19736	39.1736	8.27649	4.64299	0	0	0	0	0	0	0	0	0	0	2.54541	3.02947	0.197589
Ctsl	FALSE	FALSE	FALSE	FALSE	FALSE	FALSE	FALSE	-1.22612	-2.45224	6.74659	0.0370841	1.43081	0.86784	103.876	1437.9	5.87294	0.591664	87.0737	3.96813	64.1705	39.1928	48.4218	41.4396	40.3334	5.76263	111.628	226.441	7.70016	77.9624	165.992	122.914	10.2898	212.709	85.36	119.203	113.579	4.5186	162.147	41.4418	80.8499	1.43816	18.8104	19.9241	23.1544	29.7747	279.243	9.19798	73.896	85.5913
Nt5dc3	FALSE	FALSE	FALSE	FALSE	FALSE	FALSE	FALSE	-2.41363	-4.82726	4.74975	0.0371056	1.43056	0.86784	0	0	0	0	16.9179	0	0.245275	0	128.547	0	0.501769	0.560572	9.787	0.822123	5.3161	0.347138	0	0.288792	0	2.2996	0.131486	32.313	25.2086	0	0	0.196961	3.0101	0	0.300794	0	0	8.76009	0.157171	17.6587	0.840661	0
Crbn	FALSE	FALSE	FALSE	FALSE	FALSE	FALSE	FALSE	-1.63479	-3.26959	5.33852	0.0371371	1.43019	0.86784	132.877	0	8.09292	89.3967	0.238523	0.434543	122.674	2.79006	20.0787	0	1.4199	124.887	48.8559	10.1267	1.59792	175.116	34.2683	130.445	0	4.26282	36.2197	5.65231	72.9465	8.4759	8.6985	0	25.9872	34.5074	23.9574	0	0	17.6459	65.5267	0.27412	0	25.1406
1810055G02Rik	FALSE	FALSE	FALSE	FALSE	FALSE	FALSE	FALSE	-2.17985	-4.35969	5.32248	0.0371783	1.42971	0.86784	290.767	248.339	10.5981	0	1.78723	0.69237	0.780556	107.064	128.435	0	63.8869	0	0	63.8264	1.77776	0	123.001	6.6484	0.892939	28.0101	123.097	13.7853	0	62.3283	0	2.82879	0	0	14.7824	2.33136	18.0892	0	0.561207	0	0	0
Hectd2	FALSE	FALSE	FALSE	FALSE	FALSE	FALSE	FALSE	1.60266	3.20532	4.57243	0.0371916	1.42955	0.86784	0	14.2474	2.2797	0.938859	1.47087	1.47045	0	0.105295	22.3637	0.919882	0	0.422892	17.701	5.06713	0	0	1.85264	0.220195	2.66218	7.51989	3.49865	9.90306	8.34886	3.43716	29.3116	1.09187	4.30767	2.77606	0.47633	0.911807	6.48635	15.0509	4.86041	60.5756	0.283648	63.4935
Map7d1	FALSE	FALSE	FALSE	FALSE	FALSE	FALSE	FALSE	-1.09916	-2.19831	7.18328	0.0372039	1.42941	0.86784	71.4163	344.727	59.0519	215.41	105.174	95.7414	454.152	200.792	121.375	0	87.196	0.769434	37.3091	240.155	62.2629	36.7481	206.583	172.149	129.88	78.9432	64.7488	149.315	106.683	14.4198	157.443	4.19138	54.7927	1.616	36.5557	43.4744	23.8595	308.383	97.7705	1.181	58.0043	3.66137
Olfr45	FALSE	FALSE	FALSE	FALSE	FALSE	FALSE	FALSE	-1.41935	-2.83869	4.2764	0.0372332	1.42907	0.86784	3.79191	9.94153	6.38215	10.1001	7.25184	0.249211	1.62565	0.290438	1.92223	0	0.537227	5.41357	3.25889	6.96246	24.1501	0.167498	8.54458	2.68048	14.6084	10.4649	3.14547	4.88751	2.05123	1.34933	3.53315	1.24007	1.40471	3.9859	0.725578	1.61519	0.876796	13.5496	1.6381	0	1.13705	3.94761
Gtf2h2	FALSE	FALSE	FALSE	FALSE	FALSE	FALSE	TRUE	-1.4915	-2.983	5.1264	0.0373344	1.42789	0.86784	290.914	5.92276	86.6336	0	66.4292	71.5645	0.934723	57.5287	279.955	0	182.558	18.2221	16.4009	283.793	31.3311	0	30.9975	131.296	1.03911	178.196	204.295	3.17018	71.9897	22.2213	40.4173	2.35938	50.9333	94.1254	32.392	3.73577	14.2486	121.384	10.145	1.01968	5.39747	8.13306
Babam1	FALSE	FALSE	FALSE	FALSE	FALSE	FALSE	FALSE	-1.38096	-2.76193	6.0434	0.0373779	1.42739	0.86784	276.709	31.3237	297.217	13.6597	241.817	51.5662	2.2108	100.581	48.4786	516.898	145.911	70.8381	559.713	41.8469	48.4343	0	142.109	1.43395	83.032	99.7908	7.84295	19.9121	54.2358	0	27.2103	34.996	104.107	43.5241	58.5564	0	4.62544	90.6611	74.9002	3.48258	35.1223	0
Tut1	FALSE	FALSE	FALSE	FALSE	FALSE	FALSE	TRUE	-2.03234	-4.06467	4.57374	0.0379118	1.42123	0.86784	0	64.1448	0.167037	0	61.3971	2.22546	0	42.5977	1.46447	0	1.14932	0	5.4033	66.7991	1.17555	25.2357	70.9137	3.29449	0	32.5195	0	57.5618	7.70215	24.0718	0	0	1.25795	31.0046	2.06098	0	4.22566	6.6296	0	2.50326	0.486841	0
Zmym1	FALSE	FALSE	FALSE	FALSE	FALSE	FALSE	FALSE	-2.30839	-4.61679	4.192	0.0381342	1.41868	0.86784	0	17.9385	0	1.67715	11.5539	1.06261	44.4731	0	0	0	5.20775	2.22182	0	8.42258	3.56396	0	47.0904	57.3745	92.2022	188.226	234.233	83.0557	0	0	0	0	0	9.92442	1.05851	14.0216	3.82411	0	0	3.81844	7.33255	0
Mest	FALSE	FALSE	FALSE	FALSE	TRUE	FALSE	FALSE	-1.72056	-3.44112	5.67061	0.0382131	1.41779	0.86784	198.627	28.0761	6.14689	0	0	56.5723	42.2691	4.36529	91.6704	23.8669	160.811	35.1161	108.305	803.498	10.1539	170.499	102.503	61.7166	8.84297	157.353	0	23.8838	18.772	0	0	0	1.97413	409.782	15.6008	0	13.326	49.0089	0	0.300277	22.9591	0
Rmc1	FALSE	FALSE	FALSE	FALSE	FALSE	FALSE	FALSE	-1.5797	-3.15941	4.74428	0.038384	1.41585	0.86784	238.162	2.93934	24.6191	34.2565	33.621	0	0	37.7273	33.7665	1.10905	116.554	180.099	66.582	102.541	0	82.5557	119.591	24.8546	63.3864	14.6875	6.56913	6.42125	4.51752	0	18.4508	32.268	46.3517	101.214	8.06167	14.3462	18.7138	7.35474	179.822	0.39513	22.3495	20.6388
Polr2f	FALSE	FALSE	FALSE	FALSE	FALSE	FALSE	FALSE	-1.32537	-2.65074	5.82911	0.0385607	1.41386	0.86784	63.47	16.329	103.506	2.63654	1378.5	395.191	39.9591	118.82	335.959	23.6181	334.588	189.182	31.969	191.47	19.9437	0.590769	83.4018	141.624	126.857	113.381	124.628	132.467	404.818	14.8576	3.01698	149.733	207.053	5.33989	183.662	48.2784	9.11096	259.666	1.6061	19.2567	94.3331	0.514826
Aarsd1	FALSE	FALSE	FALSE	FALSE	FALSE	FALSE	FALSE	1.33068	2.66136	6.42915	0.0386301	1.41307	0.86784	19.7626	23.4738	147.584	12.7305	10.9776	151.052	64.6654	265.964	115.273	12.6748	4.6107	6.58913	423.423	160.091	2.26973	74.8526	79.5396	0	2.83852	42.4254	80.7783	0	46.1721	482.884	710.28	50.1565	107.915	221.087	312.282	74.5702	40.8715	84.9313	55.5848	5.06357	524.837	0
Ccz1	FALSE	FALSE	FALSE	FALSE	FALSE	FALSE	FALSE	-1.53598	-3.07196	5.16847	0.03869	1.4124	0.86784	311.767	9.6876	11.9749	23.9203	14.2452	92.8396	2.51657	36.6552	52.7839	2.97812	165.343	113.653	35.5409	3.33396	4.04771	152.183	87.4022	2.90099	6.01325	1.61868	65.0706	69.2204	3.39688	0	55.9972	1.08505	8.07477	54.4985	56.4177	0	10.6406	40.5425	67.6158	0	2.35742	0
Galnt11	FALSE	FALSE	FALSE	FALSE	FALSE	FALSE	FALSE	-1.5341	-3.06821	5.18915	0.0389234	1.40979	0.86784	212.27	5.94958	9.55073	0.801576	4.51176	1.01508	22.7717	2.85646	22.7238	3.58717	0	58.2581	85.5651	124.001	9.31605	31.9213	45.3825	2.62832	5.28007	60.4215	5.58012	9.85468	12.2566	0	0	2.58168	9.25922	4.08346	2.34298	0	0	12.6676	0.247047	0	4.16711	15.2399
Syt16	FALSE	FALSE	FALSE	FALSE	FALSE	FALSE	FALSE	1.49504	2.99007	6.17554	0.0389733	1.40923	0.86784	0	20.7427	0.257341	0	3.7327	0.342118	0	19.6201	1.13085	0	19.733	4.40123	18.55	82.0168	0.91448	21.994	28.7106	0	41.2369	23.6487	0.934732	0.510236	34.3428	80.1564	8.94123	14.219	0	139.88	1.59218	3.58454	0.811769	7.16411	32.733	3.66844	0.604439	389.127
H2afy	FALSE	FALSE	FALSE	FALSE	FALSE	FALSE	FALSE	-1.26575	-2.53151	6.46466	0.0391449	1.40733	0.86784	259.492	5.44848	100.986	633.771	122.149	41.5654	113.769	98.4186	37.9133	445.683	11.2608	1.6975	123.7	290.692	15.534	4.95177	223.069	0.216342	185.32	141.463	14.2304	290.046	258.751	4.63241	57.419	72.5432	42.1761	81.8338	180.528	89.7548	10.817	44.892	0	74.3217	146.526	1.02393
Zfp445	FALSE	FALSE	FALSE	FALSE	FALSE	FALSE	TRUE	-1.15444	-2.30888	6.67491	0.03951	1.40329	0.86784	1.25693	4.33363	56.2494	14.9389	91.1766	41.5467	64.6213	12.9877	113.843	33.414	39.8934	56.6446	56.0785	38.7295	8.51148	0	29.3023	3.64859	64.8933	2.84914	30.2149	153.3	83.0326	1.21237	28.2601	25.4345	14.2989	58.1375	15.5218	4.57117	13.3057	37.9074	9.78826	3.93918	22.9926	2.01437
Mpi	FALSE	FALSE	FALSE	FALSE	FALSE	FALSE	FALSE	1.97815	3.9563	5.82336	0.0395892	1.40242	0.86784	0	52.2184	9.23982	0	0.889168	5.12025	0.836393	29.9139	1.20303	0	18.1243	0	0	28.1626	100.279	0	0	1.3297	110.643	74.2287	1.77154	73.6454	100.29	0	0	0	8.72842	88.2742	1.12726	2.48246	5.27999	0	0	0	58.9571	1150.6
Fibp	FALSE	FALSE	FALSE	FALSE	FALSE	FALSE	FALSE	1.58287	3.16575	5.81403	0.0395961	1.40235	0.86784	0	0	37.9505	49.8015	2.5513	87.6156	3.15024	55.7282	5.53156	0	123.875	13.3694	291.343	124.437	11.4965	0	76.8157	0	2.74438	62.7022	0	163.632	27.204	1155.46	129.081	61.1478	25.3011	161.523	319.984	45.487	40.6111	59.1414	0	302.067	11.3353	0
Adamts3	FALSE	FALSE	FALSE	FALSE	FALSE	FALSE	FALSE	-1.88138	-3.76276	5.39358	0.0397321	1.40086	0.86784	0	79.0511	160.736	1.42319	230.96	29.5641	6.88926	15.6764	0.494631	0	149.429	83.6534	48.2813	54.9527	0	0	9.03239	0	0.784232	2.26802	20.9819	0	22.8776	0	16.9481	13.9118	6.09621	2.40128	17.3357	0	3.11493	35.395	108.004	0	0	0
Lsm7	FALSE	FALSE	FALSE	FALSE	FALSE	FALSE	TRUE	-1.51218	-3.02436	5.58776	0.0398207	1.39989	0.86784	440.513	0	480.688	207.586	0	616.832	189.376	138.787	757.384	0	1111.97	1371.47	472.111	136.277	54.1905	369.53	0	114.66	393.167	128.389	624.816	521.564	151.23	92.0393	0	12.7442	409.548	145.082	458.417	280.647	26.5783	296.809	0	5.57831	67.0945	0
Rpap1	FALSE	FALSE	FALSE	FALSE	FALSE	FALSE	FALSE	-2.1504	-4.30081	4.67906	0.0399402	1.39859	0.86784	2.16632	0.285371	27.2725	0	1.37943	0.707725	0	16.4841	18.5259	0	0	1.52631	0	27.0001	120.334	0.518204	11.4288	38.625	0	2.84087	1.73294	6.97348	0	0	0	0	6.13379	0.33752	2.38732	0	1.36036	3.58243	2.38652	30.2213	0	0
Gosr1	FALSE	FALSE	FALSE	FALSE	FALSE	TRUE	FALSE	-2.40641	-4.81282	4.407	0.0400112	1.39782	0.86784	0	180.36	0	0	45.4957	7.87736	0	1.53227	10.821	11.5974	162.238	5.53481	25.2939	26.6664	0	0	80.2286	0	0	9.07806	0	0	9.45737	0	1.18893	20.9197	36.5642	8.74458	1.27001	0	2.5806	0	0	1.38106	0	0
Rfx3	FALSE	FALSE	FALSE	FALSE	FALSE	FALSE	TRUE	-1.47055	-2.94109	5.83889	0.040018	1.39774	0.86784	0	10.0818	113.977	154.209	0.158701	15.1361	106.214	7.02376	3.29289	2.19854	75.3748	3.71703	4.38566	45.9669	15.5332	12.5807	11.2453	116.148	137.197	15.5308	25.9011	0	32.1507	0	0	0.301858	16.1729	14.0928	13.6075	0	4.44434	2.60404	20.648	24.6796	0.536698	0.928021
Zfp664	FALSE	FALSE	FALSE	FALSE	FALSE	FALSE	FALSE	-1.53648	-3.07296	5.47451	0.0402549	1.39518	0.86784	0	27.0064	31.5623	0.932849	111.107	29.9868	79.3435	53.2612	5.80541	0	26.6089	34.7888	1.31333	60.8142	1.62676	67.2839	110.249	0.224467	6.75833	92.9642	8.16079	28.0433	27.9052	0	5.28831	146.562	1.88679	0.301111	6.08593	0	0	5.6147	4.2298	0.766941	2.2711	0.689494
Ddit3	FALSE	FALSE	FALSE	TRUE	FALSE	FALSE	TRUE	-1.55416	-3.10832	6.39906	0.0404115	1.39349	0.86784	0	138.522	78.2759	1089.36	419.839	47.6646	203.812	225.877	1213.46	1439.74	0	636.295	90.1127	105.611	0	8.23911	65.4516	1.38942	0	14.9866	1.1996	140.586	70.4645	0	0	0	156.935	0	291.031	32.5039	31.619	79.4745	0	44.2448	83.949	534.496
Rsl1d1	FALSE	FALSE	FALSE	FALSE	FALSE	FALSE	FALSE	-1.33973	-2.67945	6.1689	0.0404176	1.39343	0.86784	302.605	144.444	74.8221	3.13963	21.6538	58.8098	298.359	121.966	36.8592	2.3428	0	166.545	40.3009	193.306	131.409	2.05078	47.0206	3.51939	0.859245	19.0266	47.8294	127.694	149.31	0	19.9529	70.4451	50.1272	19.604	36.5812	38.1971	23.706	3.54424	192.371	55.4545	12.3421	0.508301
Ppp2r3a	FALSE	FALSE	FALSE	FALSE	FALSE	FALSE	FALSE	1.52138	3.04276	5.08148	0.0404399	1.39319	0.86784	0	15.2458	28.2613	29.9866	296.978	7.30109	3.71062	7.12144	6.48516	1.18888	11.8258	2.9568	1.01679	9.20295	8.41812	0.151263	6.33443	1.84819	6.51216	5.37898	4.93184	0.414646	7.87955	2.00665	78.5846	20.0511	6.23287	39.5367	8.52514	3.14128	0	144.972	138.594	0.106942	0	8.94075
Tmem130	FALSE	FALSE	FALSE	FALSE	FALSE	FALSE	FALSE	1.02611	2.05222	6.94058	0.0404527	1.39305	0.86784	18.3362	29.8162	47.8175	3.43925	27.2807	65.2025	36.9816	69.2488	7.15444	40.0084	3.36837	18.3326	90.6279	23.0595	17.7835	105.261	38.4978	9.00962	2.26849	54.1999	116.796	3.55504	221.861	0	282.644	168.722	12.4899	66.1626	34.9059	5.81044	15.4752	64.7776	115.466	53.2905	35.6634	167.121
Dph7	FALSE	FALSE	FALSE	FALSE	FALSE	FALSE	FALSE	1.96096	3.92192	5.03341	0.0404543	1.39304	0.86784	0	164.618	3.26217	0	32.0449	0	19.7794	1.79199	1.41576	13.517	0	1.27698	1.4823	1.28644	0	0	73.9949	0	33.6601	0	7.67638	0.643065	0	0	3.71685	5.39733	12.5021	130.278	1.32584	0	0	56.3749	2.13259	0	0	386.638
Zfp655	FALSE	FALSE	FALSE	FALSE	FALSE	FALSE	TRUE	1.88923	3.77846	5.27577	0.0405672	1.39183	0.86784	3.94469	21.9652	0.859334	8.61115	0.296725	0	1.27215	0	0	1.01345	0	9.53835	0	46.6483	18.4907	0	0	210.843	0	3.54264	0	0	10.6018	269.654	18.6939	53.4312	36.6412	40.7093	4.31432	0	0	22.7961	112.484	35.2684	60.1204	0
Galnt14	FALSE	FALSE	FALSE	FALSE	FALSE	FALSE	FALSE	-2.1022	-4.20441	4.53037	0.0408315	1.389	0.86784	10.3274	0.735751	188.541	4.46649	62.7959	0.406212	0.45764	2.49721	3.47062	11.32	1.82279	0	0.170394	168.308	0	0.406202	0.683392	0	0	9.03031	0	7.86606	14.6563	0	0	11.6337	27.159	0	1.08415	0	5.35737	32.2711	0	0	6.66402	0
Rad17	FALSE	FALSE	FALSE	FALSE	FALSE	FALSE	FALSE	-1.83194	-3.66388	4.82938	0.0410785	1.38638	0.86784	0	5.29231	61.977	115.945	74.9856	0.463516	2.87965	26.6663	7.77282	0	1.21463	161.587	2.74915	0.41614	0	0	31.8863	2.96748	4.99549	1.3299	0.293814	2.08699	0.370015	5.73876	7.43751	0	8.4832	0.344046	9.9357	15.365	2.47624	9.80657	51.4476	0.53671	8.02056	2.08985
Fbxo34	FALSE	FALSE	FALSE	FALSE	FALSE	FALSE	FALSE	-1.36851	-2.73703	6.46748	0.0410969	1.38619	0.86784	28.9444	292.987	0.154992	431.296	18.4171	321.049	14.7754	17.1755	78.1947	0	20.2683	0	138.293	348.729	83.979	0	79.7824	31.779	74.3816	26.8804	1.69575	220.172	38.3406	29.6919	39.4045	4.60908	24.0775	21.5963	22.9691	42.9204	3.91791	11.1155	105.159	27.4181	26.6442	0
Srpr	FALSE	FALSE	FALSE	FALSE	TRUE	FALSE	FALSE	-1.72723	-3.45446	5.21594	0.041133	1.38581	0.86784	2.83093	0.415647	95.7646	131.964	0	99.8978	0	61.2371	25.1195	0	0	0	20.7863	82.8727	1.07225	157.623	31.1092	20.0448	16.3646	43.0062	72.1512	2.31865	14.4771	0	1.75431	0.410136	10.9977	66.45	3.47026	5.60773	10.7594	36.5722	47.8293	0.25343	0	1.87631
Chchd3	FALSE	FALSE	FALSE	FALSE	FALSE	FALSE	FALSE	-1.66911	-3.33823	5.63949	0.0411453	1.38568	0.86784	567.581	0	150.399	198.608	18.5489	78.3503	1.07163	134.309	96.5742	3.62438	218.536	48.107	74.5121	85.2889	6.22288	0	0	0	264.492	84.9937	263.078	27.624	214.008	101.997	3.98647	0	102.571	72.6376	151.48	0	12.2282	0	0	0	21.5582	0
Fuca1	FALSE	FALSE	FALSE	FALSE	FALSE	FALSE	FALSE	1.31043	2.62087	5.63193	0.041215	1.38494	0.86784	0	80.9702	2.85795	2.34903	2.32871	3.12001	76.2162	46.78	7.70486	14.2268	7.33886	11.7197	2.0656	147.45	25.6685	3.12352	2.83804	5.87684	10.3397	33.0754	11.448	40.5833	6.05348	155.804	0	6.97633	7.66393	94.4074	7.2635	34.6453	36.1646	9.71121	6.34725	163.593	39.4987	11.7917
Nudt16	FALSE	FALSE	FALSE	FALSE	FALSE	FALSE	TRUE	-1.62384	-3.24767	4.64381	0.041277	1.38429	0.86784	0	233.214	39.1975	1.67538	157.675	66.9629	25.1553	2.70815	1.33531	0	0	46.1053	4.48411	16.3804	27.1753	0	8.40528	666.865	53.539	7.89667	59.7112	14.6518	31.5109	0	10.9893	25.2812	11.6775	26.2223	0	0	0	18.3737	0.872617	6.33751	2.69669	20.0944
Exosc4	FALSE	FALSE	FALSE	FALSE	FALSE	FALSE	TRUE	-1.57446	-3.14893	5.52594	0.041284	1.38422	0.86784	5.38616	85.0563	152.836	6.02757	129.66	0	4.59345	30.7526	8.72484	2.69858	97.7734	113.134	1.74549	109.621	1.95617	257.253	31.646	121.711	1.06248	30.4216	99.8878	24.9575	111.361	0	0	19.6687	141.269	2.09455	3.50595	4.91495	12.1857	28.637	1.24553	0	58.6241	1.93934
Pdcd5	FALSE	FALSE	FALSE	FALSE	FALSE	FALSE	TRUE	1.17124	2.34248	6.37835	0.0413988	1.38301	0.86784	247.04	131.376	2.46663	38.5649	35.3965	5.95362	48.0715	499.863	807.748	0	320.63	343.441	366.664	7.43979	10.0477	18.3424	105.742	616.744	38.4532	179.525	58.0382	93.1369	241.697	0	955.176	127.767	405.682	135.274	509.847	520.284	41.1916	147.471	192.871	849.912	9.307	1204.05
Unkl	FALSE	FALSE	FALSE	FALSE	FALSE	FALSE	FALSE	-2.58926	-5.17851	4.61699	0.0416389	1.3805	0.86784	0	0	28.0796	0	0	0	4.28729	0.112624	219.102	0	4.39753	61.3982	55.7752	0.372495	0	0	94.3546	0	0	0	48.1897	0	11.6237	0	0	0	4.19094	0	16.1846	0	12.3854	0.356935	0	0	14.3705	0
H2-Ke6	FALSE	FALSE	FALSE	FALSE	FALSE	FALSE	FALSE	-1.83213	-3.66426	5.24523	0.0418837	1.37796	0.86784	264.429	0	178.65	150.399	0	279.568	186.908	126.619	43.0575	9.17046	132.026	520.684	79.0932	0	70.026	0	43.4207	685.553	0	82.4011	0	117.987	42.0491	0	0	0	70.948	0	78.5531	0	0	0	4.34722	133.597	131.003	0
Car7	FALSE	FALSE	FALSE	FALSE	FALSE	FALSE	FALSE	-2.20261	-4.40523	5.59767	0.0419161	1.37762	0.86784	0	283.874	2.71604	265.154	204.35	0	0	41.3033	0	0	0	141.37	4.13814	599.97	4.46519	0	148.877	122.588	1.0056	0.62276	48.431	17.553	1.05063	245.746	0	0.937656	1.72241	0	106.925	0	4.34247	0.813189	0	1.09561	0	0.689298
Gps2	FALSE	FALSE	FALSE	FALSE	FALSE	FALSE	TRUE	1.52671	3.05342	5.41086	0.0423111	1.37355	0.86784	0	1.34968	1.66071	0	9.0055	7.17588	55.0927	202.572	0	54.4333	15.204	88.5322	40.1835	71.8888	0	0	0	138.699	0	112.673	92.559	4.49589	55.1333	671.867	48.2761	62.8741	4.54357	64.0327	34.4819	4.10041	3.07534	79.7657	129.788	29.5278	106.406	508.593
Taf6	FALSE	FALSE	FALSE	FALSE	FALSE	FALSE	TRUE	1.75471	3.50942	5.02108	0.042466	1.37196	0.86784	3.87662	13.9299	0	0	1.54672	36.3772	88.6388	0.65017	23.2269	0	13.3266	2.16429	34.2989	87.7434	0	0	27.3389	0	8.4073	94.3715	6.68517	5.65269	4.03104	14.895	5.02043	6.97441	20.7598	91.0794	63.0323	0	0	44.2392	4.53272	0	0	362.252
Lhfpl4	FALSE	FALSE	TRUE	FALSE	FALSE	FALSE	FALSE	-1.2145	-2.42899	5.63336	0.0425184	1.37142	0.86784	7.73557	31.6275	51.2575	15.7218	8.50699	14.8116	29.3244	34.0074	47.9517	40.4386	6.95653	26.0841	93.2472	9.37281	43.9691	0	10.7636	34.4908	11.2303	28.0646	13.545	8.99621	15.4572	0	36.5573	28.7453	9.25366	9.91721	15.8924	13.7211	0	13.4298	3.55958	1.58313	0.804709	2.34975
Rragc	FALSE	FALSE	FALSE	FALSE	FALSE	FALSE	FALSE	-1.56226	-3.12453	5.77028	0.0425327	1.37128	0.86784	0	3.99504	23.5311	35.3125	43.112	0	173.1	67.0093	12.4945	48.7488	206.216	350.79	169.434	85.7527	28.7729	70.098	6.88305	65.7735	98.421	1.13226	59.3742	0.352937	85.5446	9.66792	0	0	10.9712	44.6069	11.7209	1.63688	1.12824	27.3415	0	0	0	0.366551
Adprhl2	FALSE	FALSE	FALSE	FALSE	FALSE	FALSE	FALSE	1.87126	3.74251	5.5109	0.042534	1.37126	0.86784	0	0	70.9518	63.3219	2.36207	0	0	12.8928	37.5868	0	28.626	0	10.8018	71.8225	0	0	87.8785	6.49673	0	0.634527	97.876	0.588155	0	324.883	44.2589	0	1.75992	15.201	224.62	5.33072	9.19637	2.35017	112.198	10.19	1.74358	493.072
Cgrrf1	FALSE	FALSE	FALSE	FALSE	TRUE	FALSE	FALSE	-2.10854	-4.21708	5.16563	0.0425966	1.37062	0.86784	0	3.36809	0	75.6928	0.261318	0	0.565781	75.7093	1.51791	1.78281	17.4001	711.051	152.078	96.6113	31.7752	162.392	58.2533	0	12.0602	1.20151	1.38639	3.14447	83.4137	0	0	11.1157	0	0	69.4647	0	9.30366	0	0	25.5177	0	1.5538
Etl4	FALSE	FALSE	FALSE	FALSE	FALSE	FALSE	FALSE	-1.70806	-3.41612	4.77495	0.0426717	1.36986	0.86784	3.32556	1.95672	1.56779	44.2249	3.31948	0.392148	0.0340952	0.32854	121.687	0.859403	30.9919	0.778996	0	57.2835	25.8691	0.469768	6.68027	60.3567	2.96378	23.0308	20.2183	108.47	14.148	0	2.257	48.9259	17.778	0.632332	0.606845	19.2652	0	2.07099	0	0	2.22336	0.404029
Abhd11	FALSE	FALSE	FALSE	FALSE	FALSE	FALSE	FALSE	-1.97513	-3.95026	5.22875	0.042684	1.36973	0.86784	7.04725	239.111	6.65918	1.47493	36.4372	0	612.993	166.816	3.96459	3.30444	0	0	53.7515	237.108	0	0	101.63	40.2613	449.434	53.9107	79.983	0	16.7064	130.747	0	121.674	83.7763	48.3991	33.9692	0	0	0	0	1.12368	16.172	0
Pip4p2	FALSE	FALSE	FALSE	FALSE	FALSE	FALSE	FALSE	-1.78539	-3.57079	4.1152	0.042687	1.3697	0.86784	0	27.5913	37.0916	5.06839	2.77123	0	1.20168	4.10738	8.7705	1.8903	2.75683	0.778614	0.448989	20.9231	0	83.6204	17.9312	0.39589	0.69519	11.0475	91.3077	0.396689	57.7462	0	0	1.08973	15.3818	5.6088	0	1.83182	0	0.529569	0	0	0.584855	0.411536
Acot9	FALSE	FALSE	FALSE	FALSE	FALSE	FALSE	FALSE	2.06064	4.12127	4.81377	0.0427638	1.36892	0.86784	11.1223	0.788411	6.47836	0	0	3.0474	0	7.33514	4.90339	0	5.10335	117.644	5.29344	3.34908	0	0	0	42.4367	21.3338	30.553	0.528387	6.72685	1.78211	47.3753	0	15.2237	25.9876	0	0	0	0	0	128.504	0	0	526.211
Plcxd3	FALSE	FALSE	FALSE	FALSE	FALSE	FALSE	FALSE	-2.33586	-4.67172	4.94441	0.0427828	1.36873	0.86784	0	0	0	0.440719	3.28153	0	0	19.8604	0	2.4847	126.695	0.40318	0	221.258	5.43302	0.250698	0	0	378.149	6.16373	135.282	42.6126	7.77624	4.89866	0	28.8714	0	1.35118	1.0766	0	1.67794	51.4351	0	0.862623	0	2.49949
Mrpl24	FALSE	FALSE	FALSE	FALSE	FALSE	FALSE	FALSE	1.64941	3.29882	5.22304	0.0429995	1.36654	0.86784	0	6.05893	91.1425	170.108	1.39208	7.83555	0	31.9626	6.80844	0	3.05083	0	2.56582	2.16096	26.0591	0	4.31776	2.76138	0	2.0095	152.194	16.6844	125.501	0	0	156.333	55.3715	38.8206	175.857	0	0	2.0714	304.484	0	149.161	3.96561
Slc17a5	FALSE	FALSE	FALSE	TRUE	FALSE	FALSE	FALSE	1.84932	3.69864	4.65706	0.0430062	1.36647	0.86784	0	0	0.398696	0.840944	24.5353	0.858485	5.66099	0.947984	7.00033	0	0.999842	0.562055	5.00256	11.8408	1.02783	0	3.84039	0	0	53.8874	13.6097	0.287822	8.99316	0	0	44.6568	1.45644	0	15.9697	0	5.50349	10.0849	37.1573	2.74999	8.4613	227.771
Srgap3	FALSE	FALSE	FALSE	FALSE	FALSE	FALSE	FALSE	-1.06671	-2.13342	6.64676	0.0430236	1.36629	0.86784	0.922805	75.6538	30.6006	2.60395	81.3531	24.5363	38.3611	18.4115	21.2842	7.71155	61.8432	7.99627	74.06	7.68531	1.38117	13.278	22.3686	67.665	5.85358	113.9	43.6023	17.4007	25.1901	14.2309	32.8703	111.08	7.9278	57.2681	6.92402	3.43343	6.56898	20.4739	55.1033	0.310782	18.4179	0.396397
Snrk	FALSE	FALSE	FALSE	FALSE	FALSE	FALSE	FALSE	-1.21891	-2.43783	6.29046	0.0431786	1.36473	0.86784	61.7156	0.534775	56.1474	12.5002	57.1559	40.9919	0.878027	32.2708	24.2539	3.58364	75.9577	114.355	56.0078	39.6564	2.79338	0.249465	40.5963	170.951	61.6652	27.5343	69.9081	5.12165	12.1209	0	45.7227	25.2557	51.9075	47.5045	25.2229	1.90958	14.4426	34.5817	3.05958	8.92924	15.6864	12.7267
Bpnt1	FALSE	FALSE	FALSE	FALSE	FALSE	FALSE	FALSE	-1.52954	-3.05907	4.85179	0.0431919	1.3646	0.86784	8.27894	31.2803	56.1379	34.5106	2.43373	14.0685	8.50217	2.47757	213.468	10.1426	16.407	653.467	27.5095	5.45004	1.49602	0	11.1697	0	4.78946	24.2913	168.099	2.63424	12.7039	0	149.41	33.1917	46.6426	68.1816	10.0422	1.95952	8.53761	36.6988	2.8559	2.48594	1.88801	1.42838
Idh3g	FALSE	FALSE	FALSE	FALSE	FALSE	FALSE	FALSE	-0.955952	-1.9119	8.31998	0.0433634	1.36288	0.86784	33.3743	290.948	760.593	1321.58	540.065	1086.95	955.116	887.413	375.843	13.7413	266.735	483.654	968.694	1824.84	425.185	0	353.739	517.869	1048.75	536.413	527.917	274.453	794.527	798.218	83.3845	559.095	179.673	1230.99	251.103	17.367	52.4459	327.526	231.244	72.8996	624.882	2.23983
Slc32a1	FALSE	FALSE	FALSE	TRUE	FALSE	FALSE	FALSE	1.54299	3.08598	5.059	0.0434232	1.36228	0.86784	0	16.1583	7.85709	0	0	4.3609	0.488194	15.289	47.3691	1.54371	1.12638	0	17.1566	0.424958	11.5298	23.946	9.92621	10.3299	0	16.6242	6.87434	0.648433	13.0379	0	7.56101	0	15.2007	10.0078	6.06054	1.50799	1.03502	29.4571	1.06069	24.2735	0.477043	36.3925
Gmeb1	FALSE	FALSE	FALSE	FALSE	FALSE	FALSE	TRUE	-1.52015	-3.04031	4.30571	0.0436063	1.36045	0.86784	2.05208	11.1435	1.49668	9.1772	4.00773	21.7226	21.7272	9.98907	1.63817	3.56005	4.23175	2.53617	0.30727	1.333	5.20083	0.477157	35.3563	134.89	2.21358	3.16999	5.38897	1.48633	18.6952	0	11.4606	6.76852	0.470211	27.1773	0.486853	1.86113	0	6.62877	11.4688	0.310371	0.545552	1.09182
Rnf141	FALSE	FALSE	FALSE	FALSE	FALSE	FALSE	TRUE	-1.80862	-3.61725	4.46773	0.043616	1.36035	0.86784	9.15448	1.87539	0	0	1.33647	36.0411	0.324263	0	0.438371	1.03299	1.15707	112.558	1.17781	19.9471	0	4.28789	2.01969	7.87868	5.18828	9.39248	35.5915	9.26045	8.25922	0	0	44.5359	0.689599	7.30419	8.66863	4.0848	5.87984	3.17589	0.603516	0	0	1.65578
Sinhcaf	FALSE	FALSE	FALSE	FALSE	FALSE	FALSE	TRUE	-1.55407	-3.10813	5.0781	0.043722	1.3593	0.86784	97.4801	32.0097	2.27747	44.2305	173.165	32.59	0	0.390802	31.0027	1.79944	1.31237	13.3323	64.2075	20.3868	8.01004	0	31.067	25.2738	6.15449	50.1103	5.96548	58.2863	44.1142	0	9.96535	0.518062	9.51411	69.4861	0.783511	13.9794	0	4.86487	2.08667	3.00776	0	5.72659
Rabac1	FALSE	FALSE	FALSE	FALSE	FALSE	FALSE	FALSE	-0.898254	-1.79651	7.63408	0.0437399	1.35912	0.86784	649.005	229.2	1101.28	77.2008	596.712	645.691	1074.27	1206.46	249.637	19.4929	878.236	813.944	227.372	1500.56	234.288	786.043	169.91	173.857	23.5914	282.109	995.974	987.729	438.012	270.846	1007.27	551.755	184.265	368.114	259.009	145.047	39.1501	282.117	246.911	576.869	629.153	137.607
Med20	FALSE	FALSE	FALSE	FALSE	FALSE	FALSE	TRUE	1.78979	3.57958	5.64025	0.0438113	1.35841	0.86784	5.22046	1.13259	12.9556	193.388	2.55826	9.33585	0	2.11564	12.5899	23.2653	1.60139	0	3.86706	1.87463	8.06706	0	0.682354	0.812256	24.01	7.85701	3.12809	33.5703	1.43538	0	119.202	0	8.15293	28.1166	31.4494	0	0	0	0	0.383467	0	10.9703
Vac14	FALSE	FALSE	FALSE	FALSE	TRUE	FALSE	FALSE	-2.13197	-4.26394	4.7864	0.0438673	1.35786	0.86784	0	10.5055	0.0793864	0	0	4.32148	0	21.0164	45.3473	0	0	70.8388	72.7737	72.4063	0	0	34.3157	28.5098	0.2749	25.2776	56.2886	0	13.1522	0	17.0672	0	12.085	0	0	0	2.79692	9.77347	0	0	0	0.836819
St3gal3	FALSE	FALSE	FALSE	FALSE	FALSE	FALSE	FALSE	2.36442	4.72884	4.33232	0.0439701	1.35684	0.86784	0	7.67499	0	14.9498	0	0.592969	0	0	0	0	0	0	5.97606	36.9747	10.3432	0	0	0	0	21.647	0.408727	0	0	0	61.2084	3.86414	9.49854	0.239122	31.414	0	2.81597	6.43824	3.36477	150.099	113.313	0
Flot2	FALSE	FALSE	TRUE	FALSE	FALSE	FALSE	TRUE	1.54139	3.08277	6.157	0.0441907	1.35467	0.86784	0	0	0.181023	33.5676	1.00069	10.1376	0	52.5326	3.96407	29.893	7.47044	2.10642	139.892	19.7552	0	0	112.91	43.0847	1.2569	28.2398	0.994274	4.65879	35.8782	41.3603	0	0	14.5534	0.38891	24.5429	1.66102	4.5832	43.0753	143.338	0.300651	13.3487	369.924
Fbxo41	FALSE	FALSE	FALSE	FALSE	FALSE	FALSE	FALSE	1.65765	3.31529	5.41709	0.0442625	1.35396	0.86784	0	0.366311	3.37237	0	1.67631	0	1.58937	0.915815	0	46.467	0	1.29873	18.003	2.4334	12.8414	0	0.814977	0	2.12302	3.55258	6.18913	4.15308	3.46964	17.6706	0	1.62474	4.64827	6.02817	3.63333	0	2.96698	33.5488	2.31887	0.114422	0.392167	0.139913
Rbm45	FALSE	FALSE	FALSE	FALSE	FALSE	FALSE	FALSE	1.06247	2.12494	6.5723	0.0442639	1.35395	0.86784	21.811	75.1617	42.6289	60.0398	18.1846	43.5496	51.4343	15.9423	53.6886	106.738	71.0959	44.0925	10.8233	11.1213	200.033	22.5136	14.9117	18.9868	52.7952	34.2259	29.0293	102.605	22.4826	60.5633	17.5955	55.7671	8.72575	9.53429	31.6315	411.943	218.926	90.8079	35.619	101.638	41.4788	29.8075
Rnpepl1	FALSE	FALSE	FALSE	FALSE	FALSE	FALSE	FALSE	1.52455	3.04911	5.63285	0.0444026	1.35259	0.868196	0	0.596846	17.4809	55.645	6.76091	37.4475	20.0116	3.2059	10.5431	0	0	18.0903	115.522	80.0851	14.5495	0	0	1.9387	0	20.853	11.2992	1.0761	17.8633	143.786	109.189	150.615	14.4939	0.817913	64.8836	0	17.1844	10.5224	162.037	119.556	0	0
Osbpl9	FALSE	FALSE	FALSE	FALSE	FALSE	FALSE	FALSE	-1.21116	-2.42232	5.73138	0.0446987	1.3497	0.868196	97.0246	55.997	8.52999	32.7221	54.8637	28.9715	17.2764	27.1103	30.3114	100.379	88.5573	183.981	178.785	62.7183	8.32858	58.4322	111.722	86.3399	5.21169	54.1933	89.1076	173.832	16.6949	0	87.2341	28.4151	36.3737	290.104	1.63166	1.77441	2.5202	20.1848	54.322	1.63125	21.7699	0.408183
Hira	FALSE	FALSE	FALSE	FALSE	FALSE	FALSE	TRUE	2.10595	4.21189	4.23359	0.0447158	1.34954	0.868196	0	0	19.6939	47.3893	58.863	0	0	0	0	13.0783	0	0	1.42977	0.511114	0	0	32.2355	0.463472	0	1.4379	2.61929	4.43413	0	0	49.4596	76.7572	26.5149	219.886	4.05992	0	0	97.5491	75.9027	0	0	0
Slc16a10	FALSE	FALSE	FALSE	FALSE	FALSE	FALSE	FALSE	1.59234	3.18467	5.14847	0.0448254	1.34848	0.868196	3.84764	2.60639	61.3933	2.27545	14.6426	6.99156	12.1022	0.504087	2.64913	0	1.65823	0.145974	5.0199	89.4758	0	0	7.24386	1.71632	5.45795	6.22941	39.8413	28.7606	2.9126	25.7392	450.841	5.18374	6.98098	0	4.14072	0	1.27966	33.937	9.98089	0	2.35569	68.4893
Tubgcp2	FALSE	FALSE	FALSE	FALSE	FALSE	FALSE	FALSE	1.65788	3.31576	6.2515	0.0448505	1.34823	0.868196	48.2436	3.40105	0	53.7993	0.244537	0	1.58599	0.241422	0.775217	4.34744	19.1582	0	0	0.609858	7.94871	94.9937	17.9387	2.92727	0	18.7458	159.627	1.2765	19.2491	79.9304	2.04116	88.0402	0	99.4189	3.31448	0	5.09259	10.7632	0	0.294111	48.3438	497.255
Slc6a20b	FALSE	FALSE	FALSE	TRUE	FALSE	FALSE	FALSE	1.03023	2.06047	6.64843	0.0450858	1.34596	0.868196	5.75474	12.4377	4.42866	16.2527	5.11002	6.24478	26.0678	4.07726	10.8643	16.0095	33.1889	20.4508	3.49142	1.02051	53.3571	7.21613	10.0813	10.7134	29.8943	10.8075	6.1404	19.431	18.251	3.82108	12.4389	13.1231	3.28299	3.61459	12.5858	60.9979	31.5145	15.0736	16.0431	39.5948	23.9215	15.9545
Fam89b	FALSE	FALSE	FALSE	FALSE	FALSE	FALSE	FALSE	-1.83542	-3.67084	4.37232	0.0450976	1.34585	0.868196	90.4128	77.1794	9.7268	0	12.0972	81.3511	99.7855	21.4314	0	80.6218	198.53	0	156.935	0	0	0	15.7764	0	0	6.91045	132.163	95.3002	47.9585	0	0	17.1215	17.656	0.524392	44.4239	0	18.4299	0	16.7342	0	56.3714	0.956299
Rps27	FALSE	FALSE	FALSE	FALSE	FALSE	FALSE	FALSE	0.958011	1.91602	7.35035	0.0451078	1.34575	0.868196	637.101	18.7759	862.908	2078.32	1387.92	1108.19	97.8465	808.449	942.838	3205.57	1778.53	1143.18	426.115	1138.71	1009.51	1073.3	502.145	225.133	1880.54	803.993	753.061	1210.89	1542.36	849.768	128.142	507.578	2650.39	211.861	1560.6	3612.23	44.1138	638.238	907.472	6493.81	41.0767	880.124
Zfp30	FALSE	FALSE	FALSE	FALSE	FALSE	FALSE	TRUE	-2.15016	-4.30031	4.52046	0.0453432	1.34349	0.870735	0	36.3606	0.374761	0	152.332	0	2.84555	12.8253	0.590137	1.26723	9.9146	0.519543	41.3635	1.53065	0	0	0	0	0	1.86175	64.8517	6.18464	0	0	1.77903	24.332	5.76846	11.94	8.86217	0	0	5.0904	0	0	0.391226	0
Snrpd3	FALSE	FALSE	FALSE	FALSE	FALSE	FALSE	FALSE	-1.59905	-3.1981	5.7292	0.0457898	1.33923	0.874083	200.45	43.0493	9.6825	99.0218	0.830652	95.7709	13.7853	81.0333	342.266	0	0	83.845	38.1538	18.3674	2.11207	67.6134	0.329216	0.675965	79.7618	46.9945	0	34.3357	40.2412	50.9815	0	36.7253	57.4213	13.2929	14.7644	0	3.77468	0	0	91.8992	0	0
Vta1	FALSE	FALSE	FALSE	FALSE	FALSE	FALSE	FALSE	-1.58222	-3.16444	5.63847	0.0459252	1.33795	0.874083	557.234	1.35062	34.7416	43.5144	8.01861	174.011	2.92677	73.9312	3.83741	117.368	242.223	0	272.668	0.0984967	58.5411	119.163	73.2492	0	128.375	176.597	109.248	0	160.184	0	29.4095	4.98233	25.1019	128.065	5.38321	14.3991	38.277	42.3598	0.529915	0.705262	182.489	0
Pcdh11x	FALSE	FALSE	FALSE	FALSE	FALSE	FALSE	FALSE	-2.0183	-4.0366	4.79944	0.0460202	1.33705	0.874083	0	60.4421	0.393393	0	27.7892	1.43179	0.722537	0	0.968086	0	93.015	15.9852	7.30711	2.1513	0	0	43.1622	1.8354	0	22.0333	47.123	6.84089	14.8409	0	0	0.535171	0	0	7.182	0.931144	8.4386	1.85152	0	0	12.7684	0
Desi1	FALSE	FALSE	FALSE	FALSE	FALSE	FALSE	FALSE	1.56895	3.13789	5.41681	0.0461663	1.33568	0.874083	0	11.6552	0.788956	0	0	12.6516	4.62269	8.93445	38.228	0	31.9381	48.352	27.8287	75.2909	5.40785	0	0	33.7649	19.4721	19.0019	21.7705	0	20.3593	0	0	53.6779	43.8248	0	2.14776	47.2169	6.06998	12.4622	168.42	0	10.725	187.836
Slirp	FALSE	FALSE	FALSE	FALSE	FALSE	FALSE	TRUE	-1.48444	-2.96887	5.56378	0.0461819	1.33553	0.874083	99.3975	2.37486	224.158	157.534	307.192	906.076	14.0177	78.4827	105.77	15.2886	304.084	502.008	96.8772	30.2969	0	196.863	128.47	77.7082	0	38.5263	89.2189	6.95866	43.1889	184.8	202.279	45.5964	91.78	7.6954	34.3503	0	0	20.3291	0	157.346	39.1394	0
Elp6	FALSE	FALSE	FALSE	FALSE	FALSE	FALSE	FALSE	-1.92522	-3.85044	3.92015	0.0464662	1.33286	0.874083	22.8018	46.3826	0.249142	0	20.2682	0	0	0.742051	0	0	22.3975	0	0	193.241	5.40604	2.48405	127.429	0	13.4315	25.7142	10.7692	90.9723	13.1314	11.6826	2.45016	0.579812	1.06457	95.3373	4.36604	7.11765	5.23684	0	0	0	22.4238	1.10685
Dll1	FALSE	FALSE	FALSE	FALSE	FALSE	FALSE	TRUE	-2.69672	-5.39345	3.88893	0.0465408	1.33217	0.874083	0	80.388	0	0	1.26046	12.5661	0	10.7777	0	0	12.0102	0	0	64.1513	5.37878	0	0	0	0	1.95531	186.406	64.6099	0.979567	0	0	0	0	0	0	0	5.89236	22.9419	0	0	7.25237	0
Zfp319	FALSE	FALSE	FALSE	FALSE	FALSE	FALSE	FALSE	2.53172	5.06344	4.63665	0.0466643	1.33102	0.874083	0	0	11.0791	0	0.771382	0	0	0.0420839	0	0	0	3.62926	0	0	0	0	0	0	0	14.5213	0	0	2.90826	0	0	0	0.293959	17.1683	14.1726	7.78514	0	0	2.91115	0.100136	17.1288	0
Fbxw5	FALSE	FALSE	FALSE	FALSE	FALSE	FALSE	FALSE	1.3819	2.76381	5.66643	0.0466888	1.33079	0.874083	0	16.1581	27.9973	6.59958	2.99145	42.8489	55.2756	19.1142	0.856702	0	168.565	41.8054	88.6647	35.1021	10.9429	0.572899	11.2389	0	0	20.7417	0	1.93712	64.7524	32.273	2.25487	26.3769	6.64653	104.731	63.7811	14.3254	6.04781	92.0517	83.1774	8.16678	169.969	84.8258
Ece1	FALSE	FALSE	FALSE	FALSE	FALSE	FALSE	FALSE	-1.74432	-3.48864	5.63828	0.0468487	1.3293	0.874083	0	2.38857	145.809	55.3679	487.712	12.0156	0.545314	10.3914	24.8423	8.92188	37.4221	25.2726	1.26171	0.147599	2.59755	0.217195	35.8298	0.194333	0	21.6797	0.674519	14.5376	17.1329	62.0786	287.937	1.03133	7.32115	6.47187	4.02861	0.847523	0.569392	17.2094	0.207858	0	0.281371	0.191501
Leprotl1	FALSE	FALSE	FALSE	FALSE	FALSE	FALSE	FALSE	1.3894	2.77881	5.26876	0.046896	1.32886	0.874083	11.8532	0.43433	5.22986	18.708	32.4088	3.37671	11.3361	30.1384	24.3287	0	1.09067	0.613823	13.7752	41.7097	2.23554	0	1.39759	4.68723	0	0.335239	41.6364	0	5.48155	56.9434	64.0814	119.582	2.58461	17.1614	9.78331	20.4642	0	39.8547	55.7811	5.28624	41.5622	5.22207
Ppp1r21	FALSE	FALSE	FALSE	FALSE	FALSE	FALSE	FALSE	-1.84736	-3.69471	5.25734	0.0469242	1.3286	0.874083	5.35152	0.393662	32.3469	264.396	7.3536	212.319	0	102.253	19.4785	0	0	1.99653	99.4261	73.1806	29.0303	102.3	126.198	0	67.0839	6.69029	102.027	0	50.425	0	187.631	28.4011	29.0713	65.1491	2.02273	44.2294	19.731	43.2602	0	0	0.419027	0
Med26	FALSE	FALSE	FALSE	FALSE	FALSE	FALSE	TRUE	1.93778	3.87556	5.31916	0.0469362	1.32849	0.874083	0	0	1.51541	0	0	0	26.1725	0	8.64449	0	0	0	38.6412	85.5871	4.2829	1.09046	9.35223	11.3517	1.05423	0.320462	15.7426	0	1.11198	0	5.25522	0	2.85046	1.78618	1.87196	0	1.91492	15.6507	48.412	0	26.0487	350.044
Strn	FALSE	FALSE	TRUE	FALSE	FALSE	FALSE	FALSE	-0.815828	-1.63166	8.06831	0.0470578	1.32737	0.874083	31.839	43.0539	52.3467	103.22	64.8456	54.8664	80.9678	24.121	110.689	175.915	103.945	87.7869	81.0867	2.6596	44.509	93.7301	52.6273	18.8505	6.01195	14.145	22.9945	17.3296	4.89401	51.9821	33.7366	57.4705	51.4429	84.0865	38.4976	21.8745	10.2235	25.9159	88.92	12.0635	31.3432	2.85321
Zfp697	FALSE	FALSE	FALSE	FALSE	FALSE	FALSE	FALSE	-1.77421	-3.54841	4.44969	0.0470764	1.3272	0.874083	3.78237	6.95784	3.75451	0	476.122	116.217	10.2206	0.820601	55.9186	1.87925	2.01003	5.41798	8.27641	11.4556	0.66566	0	2.96936	0	6.54455	10.1374	8.41693	4.51214	0.709652	0	11.7285	10.5395	0.250667	3.31552	4.08896	0	0	16.927	1.78369	0	0	0
Fbxw2	FALSE	FALSE	FALSE	FALSE	FALSE	FALSE	FALSE	-1.21134	-2.42269	5.99691	0.0472404	1.32569	0.875196	657.24	11.805	60.4748	134.831	89.1152	7.12505	8.47072	6.21048	119.776	7.51708	263.703	86.0621	93.399	87.022	14.6709	0	122.063	114.244	1.35434	65.8453	39.9484	104.336	120.215	58.5013	43.9474	41.9949	126.884	119.903	55.5283	0	4.82756	6.17411	150.407	5.63295	46.1991	43.969
Mrgpre	FALSE	FALSE	FALSE	FALSE	FALSE	FALSE	FALSE	-1.56921	-3.13841	4.17573	0.0473486	1.32469	0.875211	2.43882	2.18636	2.86455	0	13.3226	7.11571	0.764392	0.444342	7.52303	0	4.28996	10.5804	37.1572	48.1721	0	0	4.68498	38.0559	14.0696	10.7806	2.76429	1.25395	15.1362	22.4618	1.94929	2.87242	2.44445	1.43617	0.712922	0	1.6857	3.62304	6.96209	0.209166	0	3.89794
AU022252	FALSE	FALSE	FALSE	FALSE	FALSE	FALSE	FALSE	-1.41595	-2.83189	5.36252	0.0475359	1.32298	0.875211	4.73194	4.72212	3.04619	2.32855	7.54671	22.2331	1.41077	20.9921	6.22204	2.79184	45.7161	3.36283	1.22726	9.50929	0	0	73.3394	0.237444	117.928	6.87686	1.89454	6.62869	8.97957	1.03948	19.7456	1.32067	0.379374	3.59983	3.22567	0	0.822696	4.22467	30.6017	0	7.10633	1.67748
Bhlhe41	FALSE	FALSE	FALSE	FALSE	FALSE	FALSE	TRUE	0.984805	1.96961	11.378	0.0475636	1.32273	0.875211	53.6201	73.4745	133.906	476.642	202.069	268.363	120.335	37.3201	479.4	800.716	528.969	262.476	85.21	22.6979	1824.99	233.463	190.58	285.038	912.103	397.643	352.961	1004.73	290.136	216.161	137.843	92.4388	86.5666	68.0686	352.167	2793.35	1267.2	514.167	413.911	1499.37	519.206	363.802
Supt16	FALSE	FALSE	FALSE	FALSE	FALSE	FALSE	FALSE	2.03301	4.06601	5.07241	0.0476574	1.32187	0.875211	0	1.87334	0	0	0	1.83334	0	9.42085	2.46172	0	0.959662	27.6319	11.6912	3.55047	0	0	0	6.41839	19.4598	2.33435	0	97.0233	1.02205	82.2482	0	42.2558	27.0134	0	4.15346	0	0	13.9701	0.297401	12.412	0	0
Bcl2l13	FALSE	FALSE	FALSE	FALSE	FALSE	FALSE	FALSE	-1.79485	-3.58971	5.22745	0.0478046	1.32053	0.875933	0	2.39313	0.545947	24.994	5.5322	22.5746	18.8758	2.9286	0	0	3.52558	0	34.8751	36.2066	0.891867	103.516	0.188285	12.2396	0	0.363086	0.328182	247.886	2.86576	0	0	0.543541	0	0.377788	9.96953	0.58149	2.32416	0.328139	6.44728	0.28228	0	0.479969
Hsdl1	FALSE	FALSE	FALSE	FALSE	FALSE	FALSE	FALSE	1.49144	2.98288	5.25455	0.047905	1.31962	0.875933	0	33.7079	11.6706	3.59724	1.8525	0	66.7576	0.583483	0.933138	6.93747	52.8229	3.31907	13.4065	3.07638	0	2.07051	3.06594	39.2155	0	9.73133	0.392833	3.37795	8.74739	0	179.706	7.83087	13.7046	91.81	0	45.262	0	0.762198	0.310387	59.4214	45.2549	4.05913
Zfp830	FALSE	FALSE	FALSE	FALSE	FALSE	FALSE	FALSE	2.56135	5.12271	4.07327	0.0482843	1.31619	0.877349	0	0	2.21797	0	0.876697	0	0	0	5.50372	5.9695	8.68892	1.23959	0	0	0	0	0	0	0	0	84.7308	0	15.8957	101.835	0	34.0383	42.1385	0	0	0	8.09354	21.627	100.755	222.791	0	0
Sptlc1	FALSE	FALSE	FALSE	FALSE	TRUE	FALSE	FALSE	-2.08648	-4.17295	4.94561	0.0482924	1.31612	0.877349	26.6953	61.2739	24.4618	0	0	9.45213	4.22564	2.71515	44.2632	0	293.865	22.6833	26.7237	58.1211	2.48851	0	1.61525	0	0.615548	0	0	0	43.2746	0	0	0	0	0	0.728479	0	7.85263	0	5.74732	0	12.4025	0
Tfrc	FALSE	FALSE	FALSE	TRUE	FALSE	FALSE	TRUE	-1.36367	-2.72734	6.28929	0.0482954	1.31609	0.877349	139.656	58.459	15.0696	37.3905	632.045	20.8734	69.1607	30.7286	36.7326	1.67987	1.79954	55.0278	39.2689	140.641	12.6069	0	46.6724	0	0.441197	23.0051	92.167	79.5982	7.43715	0	27.0247	39.2426	4.59831	0	18.2844	1.1765	2.39648	40.2947	78.3457	0	11.4882	5.22915
Camsap3	FALSE	FALSE	FALSE	FALSE	FALSE	FALSE	FALSE	-2.0429	-4.0858	4.94589	0.0486603	1.31283	0.880656	0	233.933	0.182569	290.18	37.1353	310.054	9.13884	34.2664	8.82591	0	0	1.17507	0	267.634	3.93999	195.417	104.932	0	1.37459	0	49.0166	0.217896	9.44158	32.0261	33.012	174.936	0	0.105107	20.3895	0	12.4859	28.904	0	0	0	0.619381
Zbtb17	FALSE	FALSE	FALSE	FALSE	FALSE	FALSE	TRUE	-1.63907	-3.27814	6.43673	0.0487439	1.31208	0.880656	0	0	191.398	394.816	130.312	172.543	30.0519	5.13452	336.503	13.5483	137.312	1226.4	228.976	115.222	0	0	60.4392	0.332872	14.0727	56.7528	2.7755	34.2871	108.568	0	0	197.227	35.6354	2.42801	16.4977	0	14.1027	34.3712	186.313	0	139.697	0
Myadm	FALSE	FALSE	FALSE	FALSE	FALSE	FALSE	TRUE	1.61941	3.23883	4.35071	0.0489889	1.3099	0.880656	20.2769	4.28127	30.1664	0	14.4392	0.435732	0.274528	9.67378	0	2.46656	5.65022	1.26737	0.288348	5.87029	1.76004	5.51266	5.40952	5.93572	5.6846	0	0.475795	2.56985	24.9161	0	0	0	9.45935	141.12	0	11.9853	0	19.4561	67.8526	49.5715	3.58986	0
Wdr4	FALSE	FALSE	FALSE	FALSE	FALSE	FALSE	FALSE	-1.54009	-3.08018	6.04763	0.049022	1.30961	0.880656	264.236	209.218	142.42	288.752	3.07603	11.7851	0	42.1008	1.76694	0	0.876526	69.8586	18.1214	112.133	1.80967	0	13.2109	67.1125	141.54	18.9575	78.7998	31.7956	46.9729	28.4486	9.49902	216.885	13.5532	0	48.7099	36.493	17.004	0	189.342	0	0	0.525496
Miga2	FALSE	FALSE	FALSE	FALSE	FALSE	FALSE	FALSE	-1.75654	-3.51309	5.27742	0.049086	1.30904	0.880656	0	36.3459	0.215634	0.559428	10.0781	49.3854	32.7023	1.91553	5.24452	0	0	0	65.4332	218.079	29.1938	5.88002	11.2473	18.2913	0.461938	56.8702	97.1391	72.3138	27.2614	120.229	0	0	3.82125	82.6046	0.546939	1.96346	0.837029	10.8996	0	0.222284	0	0.442081
Zfand5	FALSE	FALSE	FALSE	FALSE	FALSE	FALSE	FALSE	0.847132	1.69426	7.51903	0.049157	1.30841	0.880656	18.9933	361.257	59.3494	63.1306	481.869	44.2549	50.855	103.494	46.684	38.4238	71.1671	56.9726	118.446	129.096	44.5526	71.9511	80.0929	52.799	27.4741	116.102	67.1555	35.1451	130.664	162.419	661.776	38.7764	29.548	34.1781	123.195	34.7195	26.6785	292.007	390.9	147.609	99.5062	12.62
Sars	FALSE	FALSE	FALSE	FALSE	FALSE	FALSE	FALSE	-1.07595	-2.1519	6.85584	0.0492103	1.30794	0.880656	208.41	189.895	54.8219	4.98223	55.6653	154.741	132.985	70.909	95.5879	7.38275	179.962	56.5511	93.4906	175.263	27.0152	0	115.917	217.427	1.81237	128.107	437.417	225.904	109.03	63.0199	12.092	75.7532	62.2049	165.607	107.576	9.51127	4.98473	151.873	103.703	101.746	3.50611	1.37023
Agfg1	FALSE	FALSE	FALSE	FALSE	FALSE	FALSE	FALSE	-1.31987	-2.63974	5.66272	0.0494028	1.30625	0.882223	0	67.8016	7.91864	64.8857	45.4716	73.0921	76.887	5.08692	11.3293	0	21.6305	5.27695	86.5383	42.2875	2.22148	0	71.0587	20.9718	0	17.1042	74.7639	5.51864	32.0275	0.917224	13.5789	0	1.14275	38.7386	7.0025	6.0107	1.62198	22.7489	0.498495	9.97456	22.8501	1.87769
Anxa5	FALSE	FALSE	FALSE	TRUE	FALSE	FALSE	FALSE	-2.1903	-4.38059	4.94715	0.0495829	1.30467	0.882726	33.5997	111.307	0.571615	0	68.3647	0	0.866158	181.298	0	0	543.141	459.924	0	96.6252	0	0	31.0455	0	15.7691	14.5919	181.878	24.9342	0	225.911	6.53453	0	19.7066	0	9.9257	0	0	0	3.72862	0	0	0
Sox8	FALSE	FALSE	FALSE	FALSE	FALSE	FALSE	TRUE	-1.95153	-3.90305	4.7828	0.0496409	1.30416	0.882726	45.0769	87.3383	245.288	0	1.46402	1569.44	22.8037	1.34919	0	2.90607	3.12581	95.2843	0.210639	35.9887	2.18746	0.363083	11.844	0.91592	1.05307	55.3179	0.562365	1.49965	1.11075	0	0	19.6346	3.03708	0	92.7863	1.39842	0	4.40943	0.653482	1.01117	0.892953	0.623834
Mmgt1	FALSE	FALSE	FALSE	TRUE	TRUE	FALSE	FALSE	1.7579	3.51579	5.32283	0.0502487	1.29888	0.888823	1.90475	1.69851	0	0	0.286906	3.5851	1.22952	0.282509	6.45271	0	11.4521	2.80637	26.6872	33.3531	0	0	0.571265	0	44.5752	0.219182	0.727669	11.1286	2.09539	0	0	3.34986	0.32837	0.11085	1.71685	4.84993	3.9254	14.8901	44.788	0.175	18.1342	16.9256
Zfp709	FALSE	FALSE	FALSE	FALSE	FALSE	FALSE	TRUE	-1.77349	-3.54698	4.21449	0.0502966	1.29846	0.888823	4.2846	2.73801	0.17808	9.28488	2.17849	272.119	0	1.47147	4.90681	0	1.49372	0	120.086	19.7351	0	0	0.792845	8.13248	6.03039	26.5222	2.80842	1.44748	0.249796	0	0.691072	0.634917	1.88872	1.38082	13.9695	0	1.11786	5.47131	1.6872	0	1.20704	2.10391
Chst2	FALSE	FALSE	FALSE	FALSE	FALSE	FALSE	FALSE	-0.945097	-1.89019	7.33387	0.0503008	1.29843	0.888823	14.6918	32.771	33.186	80.9957	30.378	45.5648	26.3304	38.0025	64.1436	113.017	63.3605	50.8697	49.1857	34.0276	0.420745	32.8069	48.1275	34.7231	0.717836	27.6625	41.9493	2.01027	30.7557	25.3208	62.1337	37.4436	17.8465	47.3394	15.1849	0.598142	4.74577	2.62995	70.9074	12.2491	18.9218	0.521821
Olfr157	FALSE	FALSE	FALSE	FALSE	FALSE	FALSE	FALSE	1.06972	2.13944	7.0206	0.0509765	1.29263	0.898876	0	2.39167	6.07311	24.578	5.58365	11.6484	4.03118	2.68267	19.1238	22.501	12.2214	9.8219	4.54934	0.523791	85.0745	10.0985	10.0015	13.9974	33.1448	21.7247	17.6287	51.1341	16.3682	10.16	4.5217	2.64459	4.6527	2.8393	17.4898	125.048	75.2656	19.1328	15.0065	45.98	21.1081	12.1767
Rapgef5	FALSE	FALSE	FALSE	FALSE	FALSE	FALSE	FALSE	1.28947	2.57894	5.71303	0.0514013	1.28903	0.904469	8.55515	0.853043	20.2393	0.746242	12.2408	2.73081	5.09077	6.23424	12.4497	24.3242	0.540929	3.02316	12.8897	83.4669	16.9636	0.422278	16.983	0	6.67274	11.3644	11.3106	0.340516	3.39904	97.6093	9.1236	7.56828	15.2897	0.0835443	7.47033	2.21071	2.95995	19.5422	1.53666	0	2.05313	5.20169
Cd302	FALSE	FALSE	FALSE	FALSE	FALSE	FALSE	FALSE	2.23706	4.47412	4.07797	0.0521824	1.28248	0.906562	0	0	20.1886	0	0	0	0	0	0	0	0	0	0	0.0944452	7.7597	1.02187	44.908	0	0	9.1264	40.7002	0.840588	49.8465	0	17.6046	0	32.1023	37.5329	0	0	7.47242	467.183	0	0	105.83	0
Eif4a2	FALSE	FALSE	FALSE	FALSE	FALSE	FALSE	TRUE	0.807697	1.61539	9.30003	0.052307	1.28144	0.906562	321.954	370.19	247.004	166.71	292.23	237.126	466.359	240.732	400.456	182.236	478.862	120.657	518.73	575.04	1442.38	214.288	346.309	1037.25	454.491	418.81	617.085	373.8	702.452	596.041	222.874	356.113	134.041	403.527	256.054	2250.21	74.1484	872.81	827.168	1379.06	327.784	189.365
Prex2	FALSE	FALSE	FALSE	FALSE	FALSE	FALSE	FALSE	-1.45095	-2.90191	5.25768	0.0524802	1.28	0.906562	2.88059	3.91452	28.0954	3.79006	168.445	25.822	3.50398	1.01357	0.705691	0.717168	9.71443	3.08646	52.3378	20.1817	4.61974	0	5.16066	84.6916	3.71072	8.93344	25.7733	11.3768	19.3412	6.39599	47.3207	2.43202	4.21964	12.4668	1.82923	119.222	0.476533	2.40822	3.66727	1.60995	0.220703	1.88528
Rhebl1	FALSE	FALSE	FALSE	FALSE	FALSE	FALSE	FALSE	2.07304	4.14608	4.36703	0.0524953	1.27988	0.906562	0	0	0	0	134.644	0	1.66824	30.6285	36.5061	0	0	0	44.0002	0	0	0	45.8637	0	0	0	0	0	0	0	184.961	25.5809	79.6515	0	51.1617	4.52812	3.5995	70.0388	105.628	29.7747	98.0661	0
Fnbp1l	FALSE	FALSE	FALSE	FALSE	FALSE	FALSE	FALSE	-1.05309	-2.10618	6.92525	0.0526306	1.27876	0.906562	33.5956	98.0125	150.031	142.411	97.4097	82.2969	32.7342	28.0988	21.7481	7.32403	26.1156	31.9396	31.9898	161.356	1.76977	66.3898	91.0288	101.423	0.211917	5.57236	0	73.0173	61.6512	4.97184	21.1635	59.236	31.6848	56.1962	9.32895	12.2449	4.5923	16.1024	10.9899	2.46915	15.2115	0
Il34	FALSE	FALSE	FALSE	FALSE	FALSE	FALSE	TRUE	1.84147	3.68294	5.34222	0.0526714	1.27843	0.906562	0	0.806303	238.111	0	21.2795	0	0	40.5231	4.51158	0	0	0	38.636	84.2934	1.98069	129.252	33.7701	0.574925	0	0	8.64086	0	17.4316	0	11.6137	36.6666	4.27989	56.9623	0	0	0	17.0121	39.2037	1.55298	47.7553	248.835
Ess2	FALSE	FALSE	FALSE	FALSE	FALSE	FALSE	FALSE	-1.24564	-2.49128	5.69861	0.0528141	1.27725	0.906562	18.1148	0	25.8743	8.20189	182.347	66.4004	40.5679	24.5808	29.8166	0	57.624	16.0874	86.3756	243.145	47.4908	46.5451	121.55	98.1111	52.4007	19.8748	9.67573	62.8209	17.4258	2.96054	8.95516	36.749	4.7476	12.8682	2.22108	1.51501	4.33854	9.35717	344.441	2.70915	10.0522	12.0536
Rngtt	FALSE	FALSE	FALSE	FALSE	FALSE	FALSE	FALSE	1.37955	2.75911	4.245	0.0528766	1.27674	0.906562	0	31.7567	53.0179	0	21.2389	19.2569	3.83207	6.1884	4.68874	0	0	21.0474	23.2012	28.5753	5.98904	0	52.7033	10.6745	6.34283	0	24.5287	15.2379	3.84837	0	38.4963	1.6024	35.0555	19.9687	30.7482	3.59619	6.55262	14.7719	47.3049	0	53.2558	43.2139
4833420G17Rik	FALSE	FALSE	FALSE	FALSE	FALSE	FALSE	FALSE	-1.57759	-3.15519	5.68805	0.0528896	1.27663	0.906562	0	11.6794	46.465	27.3816	18.4561	163.855	63.6726	0.372996	59.2843	0	172.819	16.0992	110.101	292.937	19.4147	0	76.7781	8.90272	0.62657	0.783818	86.0888	2.89321	88.2505	63.2866	0	23.4873	0.661782	0	64.9561	0	14.8508	56.3075	1.33622	57.6924	0	0.409212
Edc4	FALSE	FALSE	FALSE	FALSE	FALSE	FALSE	TRUE	-1.36003	-2.72007	6.02741	0.0529244	1.27634	0.906562	165.362	0	0.384833	62.3041	35.014	12.2274	16.8142	24.6108	8.43619	1.77457	90.7444	53.2982	9.68264	38.804	2.74984	0	13.9302	83.5361	0.328313	14.0852	21.4094	28.7829	10.8543	0	10.9223	77.5032	8.47008	9.42599	26.0294	0.880173	0	4.2462	11.534	0	7.38627	0
Herc3	FALSE	FALSE	FALSE	FALSE	FALSE	FALSE	FALSE	-1.53495	-3.06989	4.88119	0.0533066	1.27322	0.906562	90.9412	21.281	33.1364	11.4129	24.3456	19.0011	26.6771	19.9544	0	139.565	74.2617	2.0122	13.223	2.00218	0	0	31.5706	71.1163	19.3185	47.6595	654.824	15.1233	26.6027	76.2234	4.78973	12.1275	4.60875	3.15898	1.36571	0	0	8.80965	32.6568	0	0	17.432
Mut	FALSE	FALSE	FALSE	FALSE	FALSE	FALSE	FALSE	-2.19761	-4.39521	3.7689	0.0533443	1.27291	0.906562	0	1.3227	9.44697	0.510907	0	0	0	4.94515	3.72734	0	2.50284	0	8.33963	67.7211	0	0	1.5998	0	0	0.796999	32.8011	38.6707	15.3705	0	0	0	14.402	4.40117	6.498	0	0.763731	7.38861	1.35595	0	0	0
Zfp142	FALSE	FALSE	FALSE	FALSE	FALSE	FALSE	FALSE	-1.69755	-3.39511	5.02935	0.0535085	1.27158	0.906562	1.57781	0.471024	0	1.39544	4.07308	0	42.9503	7.22616	0.666568	1.08436	49.1977	6.32557	7.52054	10.2897	0	0	3.56052	0.466586	173.527	11.5687	54.5171	14.6423	6.45428	18.334	2.01209	0	5.66021	17.5783	0.493302	0	0	1.29014	0.990484	1.09194	0	1.12944
Slc16a11	FALSE	FALSE	FALSE	FALSE	TRUE	FALSE	FALSE	-1.80999	-3.61997	3.97017	0.0537295	1.26979	0.906562	6.06026	31.1711	0	0	24.1197	0	55.7138	41.3947	0	0	4.20838	0	85.7153	135.966	5.3405	178.948	0	67.1151	3.1013	25.7244	24.4888	0	28.5261	0	39.1488	0	10.8757	1.71867	6.9094	0	2.37726	20.4789	9.72413	0	13.1552	0.751317
Dnajc25	FALSE	FALSE	FALSE	FALSE	TRUE	FALSE	FALSE	-2.03679	-4.07357	4.96491	0.0538243	1.26902	0.906562	0	85.5671	37.8813	2.08363	18.8828	0.306014	1.66283	33.6723	30.7684	0	24.0677	0.43007	0.690883	43.8098	1406.35	6.64084	20.6543	0	0	21.0375	37.0277	102.058	0.134287	0	1.27314	1.34198	0.240468	0.442144	11.7318	1.02361	0	31.6685	47.5297	0	0	0
Rnf103	FALSE	FALSE	FALSE	FALSE	TRUE	FALSE	FALSE	1.21681	2.43361	6.60982	0.0538377	1.26891	0.906562	0	16.4776	16.6835	13.9117	79.3093	5.50194	0	2.81953	64.2151	0	0	16.7649	44.0631	84.8697	0	71.1025	33.5688	114.613	8.15647	48.0323	11.7859	9.56566	0.867417	51.6843	0	125.605	14.339	90.8643	3.97824	3.83306	6.0927	72.0188	159.994	49.3995	53.8096	348.599
Magoh	FALSE	FALSE	FALSE	FALSE	FALSE	FALSE	TRUE	-1.87415	-3.7483	4.5731	0.0541145	1.26669	0.906562	121.094	6.0166	257.203	0	158.987	448.477	0	119.277	60.6452	9.69895	6.98815	0	132.855	282.719	0	0	189.608	688.45	0	66.821	132.498	0	69.5975	0	0	6.00617	84.6435	89.2106	102.67	0	26.9421	33.3024	0	0	0	0
Gpm6b	FALSE	FALSE	FALSE	FALSE	FALSE	FALSE	FALSE	-0.929487	-1.85897	8.32202	0.0543793	1.26457	0.906562	757.133	222.345	302.07	90.748	66.1585	297.793	41.2348	70.8768	96.5263	57.2627	255.911	11.9359	373.536	464.219	12.3924	381.401	436.552	20.4791	98.043	260.784	430.383	123.716	98.4605	20.1022	11.3502	48.4059	28.9307	472.602	63.6235	2.94661	20.2013	88.5628	2.60965	53.6366	144.244	3.94833
Phf20	FALSE	FALSE	FALSE	FALSE	FALSE	FALSE	TRUE	-1.34372	-2.68744	6.15803	0.0545168	1.26347	0.906562	149.234	1.27561	130.252	40.9351	130.996	143.575	0.461365	31.3506	4.13726	29.9372	67.9961	123.287	115.306	80.147	9.01018	0.377608	16.6144	340.377	9.56331	1.31519	76.361	8.81539	109.303	70.0264	1.81916	30.8026	5.99992	0	7.77138	0	8.44594	3.65546	118.2	38.8765	17.5117	0
Irs2	FALSE	FALSE	FALSE	FALSE	FALSE	FALSE	FALSE	-1.28201	-2.56402	6.21906	0.0550633	1.25914	0.906562	1.2283	10.8676	0.203485	26.6314	0.561926	1.43783	12.7874	37.7611	22.4412	0.640127	19.181	1.56732	46.2362	1.83541	15.6714	57.4981	25.1093	69.8643	0.237217	8.00284	59.6813	68.3057	33.7528	0	5.52694	1.27088	4.31612	18.4037	4.49691	8.94206	1.27878	11.5466	0.437252	47.9802	23.8603	1.40698
Sirt5	FALSE	FALSE	FALSE	FALSE	FALSE	FALSE	FALSE	-1.31231	-2.62463	4.8957	0.0551941	1.25811	0.906562	0	13.9224	52.53	39.9337	197.865	25.6354	5.31247	2.45483	28.5115	0	18.2184	7.37553	12.5989	26.6447	0	17.2927	27.2379	20.5655	69.5811	64.7107	112.939	15.5457	20.7229	37.3173	29.3116	15.4496	11.2939	43.3184	8.4156	0	13.6382	31.9212	14.8097	5.40638	6.54369	4.41538
Ildr2	FALSE	FALSE	FALSE	FALSE	TRUE	FALSE	TRUE	1.51254	3.02507	6.0043	0.0553586	1.25682	0.906562	0	1.11829	0	14.7535	0.780304	6.81696	0.1518	11.6107	7.48702	29.5814	7.09017	0.19794	0.33939	0.965857	0	0.123405	0	0	2.36957	10.155	10.3284	0.716056	30.5166	48.2403	47.3116	0.137263	12.2132	3.82478	14.5819	0	0.322531	15.9083	3.43964	0	13.7357	0
Rpn2	FALSE	FALSE	FALSE	FALSE	TRUE	FALSE	FALSE	-0.954887	-1.90977	6.9862	0.0555094	1.25563	0.906562	99.1349	203.344	222.313	60.3727	35.4001	170.991	4.98716	149.576	44.4362	19.9546	57.3679	111.737	252.82	509.237	49.6391	130.472	306.292	97.9821	3.51858	185.36	115.738	36.8541	85.3534	152.995	9.34566	47.2093	29.1759	174.821	15.5437	2.24818	27.7026	82.3407	14.9824	38.6887	254.282	47.3536
Sergef	FALSE	FALSE	FALSE	FALSE	FALSE	FALSE	FALSE	1.4875	2.975	5.09344	0.0555894	1.25501	0.906562	0	16.7113	3.51183	1.382	2.75874	3.78254	59.3261	0	13.9792	3.30731	7.21679	12.7034	54.8125	3.71729	0	0	1.2156	0	75.0151	48.1347	1.36682	63.6537	48.7866	33.5778	71.8595	185.311	25.4067	46.3602	11.1908	96.2133	0	3.36087	69.6859	0.565463	3.20394	0
Klhl20	FALSE	FALSE	FALSE	FALSE	FALSE	FALSE	FALSE	1.04343	2.08685	6.68198	0.0556875	1.25424	0.906562	0	10.4985	11.3007	21.9977	21.4249	12.2867	9.63908	9.75839	28.798	45.0576	44.6802	17.99	8.37167	1.28867	182.564	15.8934	26.9674	20.2698	49.1055	29.251	23.3274	69.8453	28.8997	5.71887	35.9062	9.47599	8.13375	6.11931	30.4247	202.61	86.302	49.8228	27.7813	97.2744	67.1738	35.1621
Dot1l	FALSE	FALSE	FALSE	FALSE	FALSE	FALSE	TRUE	-1.21916	-2.43833	6.39266	0.0556925	1.2542	0.906562	54.6619	1.36303	59.5076	28.9505	15.1725	121.221	57.0125	45.8816	5.263	0	232.155	13.1954	25.7423	25.1847	50.3742	0.659868	61.6099	0.380205	27.7468	16.9855	50.643	10.6019	1.4193	1.09481	21.1994	23.2585	3.63666	9.63353	17.3905	1.77539	5.20302	2.49169	37.6956	0.106585	6.38642	0.521049
P3h1	FALSE	FALSE	FALSE	FALSE	TRUE	FALSE	FALSE	-1.8553	-3.7106	4.78221	0.0557591	1.25368	0.906562	40.0425	6.69074	0.305348	0	7.62034	143.898	0	16.5544	37.8722	0	1.11613	47.8424	31.9544	22.9317	0	0	9.88116	159.234	49.0283	28.9615	0	17.0168	0.169989	3.77026	0	28.9926	19.209	0	0.847538	30.7422	2.62101	1.87469	27.6721	1.43026	0	0
Gm1604a	FALSE	FALSE	FALSE	FALSE	FALSE	FALSE	FALSE	-1.52889	-3.05778	4.34863	0.0558656	1.25286	0.906562	0	461.98	162.981	0	374.335	27.3401	83.6446	40.048	22.5608	0	242.024	25.3123	1.06403	31.7873	15.9931	33.1444	33.5923	91.2693	0	29.0162	168.405	12.0966	34.8991	0	126.703	1.95173	89.0482	42.0378	5.92418	11.2181	0	35.1122	21.8606	18.4519	24.7739	1.73406
Hdac3	FALSE	FALSE	FALSE	FALSE	FALSE	FALSE	TRUE	-1.37549	-2.75098	5.70446	0.0559409	1.25227	0.906562	0	186.85	39.4727	18.2256	47.1996	9.43086	70.5759	73.9463	76.2177	0	0	216.842	93.1907	95.5069	1.65797	22.9006	95.4354	273.295	1.76414	49.4905	222.654	18.969	29.6348	19.3617	295.47	28.7175	48.8627	0	10.8546	0	4.91455	41.8624	8.18125	0.613408	21.3344	1.5505
Nsmce1	FALSE	FALSE	FALSE	FALSE	FALSE	FALSE	FALSE	-2.37928	-4.75856	4.77823	0.0559793	1.25197	0.906562	0	0	111.915	0	145.963	0	0	87.1577	77.1755	0	3.4081	1.97637	9.26082	0	703.039	0	0	0	0	13.9406	63.4529	0	36.932	0	0	0	44.7661	0	32.0587	0	0	101.277	0	0	0	0
Rbm10	FALSE	FALSE	FALSE	FALSE	FALSE	FALSE	TRUE	-1.37134	-2.74267	5.95457	0.0561467	1.25068	0.906562	193.201	0.389349	0	0	84.1714	14.01	114.909	0.290777	31.8637	0	40.7837	0	11.9113	21.8748	34.2657	42.6657	104.717	139.207	0.76122	50.8349	139.548	29.049	23.6906	0	18.1081	8.45355	8.91721	8.68451	12.8996	14.4905	6.2898	2.32	160.906	0.0845925	23.6256	0.337817
Nsd3	FALSE	FALSE	FALSE	FALSE	FALSE	FALSE	TRUE	0.875025	1.75005	7.37444	0.0561882	1.25036	0.906562	8.2092	28.9094	22.8351	136.74	125.915	107.912	18.73	32.1242	28.9521	92.5873	35.4909	34.4281	18.8374	31.513	174.972	27.8156	23.0384	30.0467	172.096	76.8927	28.421	91.7323	75.8019	37.7044	33.4448	27.9251	33.7062	49.4149	49.1011	271.128	156.061	109.881	45.3601	139.899	78.6049	308.325
Slc3a2	FALSE	FALSE	FALSE	FALSE	FALSE	FALSE	FALSE	-1.09213	-2.18425	6.99713	0.0562422	1.24994	0.906562	0	199.051	1.87811	226.001	719.049	23.2159	1.53541	95.5715	142.545	7.49641	248.604	53.72	242.307	773.704	89.3522	0.6447	181.646	411.022	2.65369	65.2682	636.711	257.503	50.7148	7.2147	344.998	203.648	76.0502	19.2136	83.7794	26.3355	16.7971	160.213	202.427	22.811	199.781	18.1921
Slc4a10	FALSE	FALSE	FALSE	TRUE	FALSE	FALSE	FALSE	1.09476	2.18952	6.52029	0.0562941	1.24954	0.906562	16.0599	3.92922	15.1378	23.7033	5.3346	24.3145	10.0006	28.0307	14.3487	40.1758	1.12231	31.6837	30.0809	18.5926	2.92772	0	1.64086	1.68559	0.568764	8.40719	99.7547	2.74703	16.4117	4.41543	25.5504	19.0165	4.33114	72.2807	48.6114	13.7519	11.1272	35.1567	32.2814	0	70.0419	169.314
Cyth3	FALSE	FALSE	FALSE	FALSE	FALSE	FALSE	FALSE	1.96468	3.92935	4.57527	0.0563544	1.24907	0.906562	0	0.480475	0.594295	4.51267	0.121917	2.21098	0	0.485256	0	1.1213	0	0	0.395578	0	0.846885	0	5.3637	73.5969	0.414312	15.0593	1.50878	0.235732	9.47476	6.32733	0	0.32	0.446267	3.044	0	0	2.24819	20.8096	0	0	0	0.245553
Fam32a	FALSE	FALSE	FALSE	FALSE	FALSE	FALSE	FALSE	-1.45593	-2.91187	5.73621	0.0563875	1.24882	0.906562	142.923	120.959	31.2946	0	2.67934	0	0.539667	103.843	62.9873	161.739	0	11.0048	33.0786	87.6307	1.26945	0.432893	102.725	7.49546	0	21.0486	94.6106	23.4755	27.9247	3.33486	2.10314	1.10788	24.5727	59.9066	33.9697	0	1.14288	44.1828	0.728111	1.49946	0.580161	0
Ubtd1	FALSE	FALSE	FALSE	FALSE	FALSE	FALSE	FALSE	2.32092	4.64184	4.64989	0.0564023	1.2487	0.906562	0	0	3.33408	0	0	0.896858	0	0.229009	0	9.42095	36.557	0	27.2922	96.0343	0	0	18.8715	0	1.14621	7.8183	0	24.3128	0	0	0	0	56.2208	0	0	505.812	4.26279	46.349	0	0	25.3725	0
Ebna1bp2	FALSE	FALSE	FALSE	FALSE	FALSE	FALSE	FALSE	-1.55742	-3.11484	4.74484	0.056453	1.24831	0.906562	0	2.52553	9.28515	2.59132	6.79224	26.101	87.0544	5.57119	13.4825	2.8983	2.11512	1.18987	50.3443	1.43635	0	148.151	10.4986	110.816	97.4908	1.7388	22.1296	14.8129	10.1337	0	18.3221	0.830636	7.0392	1.81146	10.7537	0	0.970919	110.448	0	0	13.8779	3.4821
Thoc1	FALSE	FALSE	FALSE	FALSE	FALSE	FALSE	TRUE	-1.49396	-2.98791	5.47075	0.0567328	1.24617	0.906562	211.72	55.8755	62.4262	179.336	109.312	46.469	89.2622	3.02641	17.2028	9.13846	7.19414	254.048	103.635	222.75	1.33798	1.13928	6.39046	43.0977	0	38.5837	99.0493	19.8488	15.1823	0	242.942	41.3649	5.62169	29.6531	19.5371	13.2072	0	106.652	0	0	0	0
Orai2	FALSE	FALSE	FALSE	TRUE	FALSE	FALSE	FALSE	1.51063	3.02126	5.59807	0.0567875	1.24575	0.906562	24.1505	9.16603	0.113255	0	22.0572	3.61042	1.00673	38.5094	0	106.421	0	20.5171	13.5493	6.26517	0	2.41734	0.249255	61.8674	2.17329	22.2501	16.3697	60.4976	6.41533	0	22.2801	6.39909	12.2559	1.02633	32.738	0	0	9.071	0	1.49384	24.5738	0.234081
Echs1	FALSE	FALSE	FALSE	FALSE	FALSE	FALSE	FALSE	-1.35431	-2.70862	5.35701	0.0568294	1.24543	0.906562	5.81596	63.3735	82.854	2.51985	9.68155	28.7504	2.51807	65.7901	65.0496	15.1367	15.6455	4.83354	137.549	217.295	8.80595	0	2.01699	1.36355	114.582	53.8534	91.9814	2.85783	38.9299	3.72239	10.0327	2.84828	23.6059	8.90278	81.0799	14.4614	0	26.4571	11.1885	0	0.565142	2.30181
Mtus1	FALSE	FALSE	FALSE	FALSE	FALSE	FALSE	FALSE	-1.68465	-3.36929	5.75533	0.0568939	1.24493	0.906562	100.485	45.933	21.6355	0	0.462118	8.08082	0.330371	3.78626	6.8685	0	220.826	0	33.0063	29.8255	3.18453	363.748	0.122713	0	0	5.44518	0.202011	16.3711	1.28688	0	0	0	6.50701	0.119099	9.21188	1.03968	0	0.591907	0.240209	23.079	35.9915	12.4163
Tmbim4	FALSE	FALSE	FALSE	FALSE	FALSE	FALSE	FALSE	-1.37056	-2.74112	5.81394	0.0569773	1.2443	0.906562	1321.77	107.721	0	215.521	384.754	558.242	2.16095	227.64	2.87989	0	239.678	849.229	231.448	158.742	0	4.3897	3.87578	224.011	22.7029	74.008	94.4884	59.451	150.392	28.6772	251.977	185.216	4.157	281.596	13.3734	5.5983	8.82522	81.0646	135.215	0	203.983	0
Myef2	FALSE	FALSE	FALSE	FALSE	FALSE	FALSE	TRUE	-1.0116	-2.02319	6.03732	0.0569911	1.24419	0.906562	9.00052	34.9332	37.9936	85.4861	14.785	36.6384	51.9401	39.0808	36.8702	112	40.5599	25.1892	41.6711	77.5051	12.0731	107.624	33.0887	1.30701	113.904	20.6462	26.6369	14.1561	30.7207	12.0348	46.2522	36.0385	13.9003	30.4029	25.9495	15.2675	21.8065	11.208	1.81143	4.70567	2.40123	0.34706
Prune2	FALSE	FALSE	FALSE	FALSE	FALSE	FALSE	FALSE	0.907486	1.81497	7.00627	0.0571971	1.24263	0.906562	3.60606	23.0906	12.1471	8.52397	12.0738	17.1214	4.25602	1.2045	44.2358	67.6864	12.0217	7.38216	42.1664	55.029	44.7539	87.9931	5.62019	10.3531	26.5598	19.4865	24.4174	69.3596	11.1895	7.52606	42.51	38.2582	34.3393	14.0977	113.756	114.61	28.6748	23.6118	13.3583	38.6061	34.101	8.77538
Thumpd3	FALSE	FALSE	FALSE	FALSE	FALSE	FALSE	FALSE	-1.57947	-3.15895	5.08162	0.0575719	1.23979	0.906562	0	122.881	42.2936	0	50.2561	0.797693	1.784	43.0199	8.6636	2.06879	106.615	3.68472	3.96179	223.231	0	0.46027	0.688145	106.512	186.202	30.2562	1.12201	59.0194	16.3056	2.72009	0	6.10013	11.0197	1.49633	0	0	8.7428	21.8441	103.174	0	2.56192	1.34935
Ccnt1	FALSE	FALSE	FALSE	FALSE	FALSE	FALSE	TRUE	1.26135	2.5227	5.73062	0.0576082	1.23952	0.906562	0	8.48613	3.93684	38.5082	44.5146	4.87787	32.6197	32.5719	11.434	2.71634	33.0412	41.8644	20.9064	13.568	1.65158	0.572394	110.261	0	1.64934	11.8305	26.1381	22.5955	17.2581	4.40469	76.8192	74.4833	17.3781	51.6865	12.3129	0.543322	4.44972	59.8637	157.772	2.07881	0.697794	0
Crebzf	FALSE	FALSE	FALSE	FALSE	FALSE	FALSE	TRUE	1.84022	3.68044	4.65053	0.0576645	1.23909	0.906562	0	0	15.0197	0	2.92407	0	81.1329	1.80911	22.4489	0	31.0656	0	13.2956	0.188814	5.03672	228.897	0	0	0	0.280719	87.9799	1.60907	18.2474	0	310.724	0	3.25551	177.33	72.9754	0	0	43.5638	92.3041	0	0	9.72126
Fam20b	FALSE	FALSE	FALSE	FALSE	FALSE	FALSE	FALSE	-1.63789	-3.27577	5.13476	0.0577541	1.23842	0.906562	23.64	14.4826	45.0847	23.8606	3.86925	0	0	6.08214	16.186	2.81128	0.6845	0	4.40057	72.4182	2.13372	104.657	0.358199	0.18604	0.346638	0.209545	37.1653	4.53309	1.87576	0	16.1432	1.28963	5.7111	0	1.65556	0	3.75247	0.267076	0.623355	0	0.288973	0.859998
Gpn3	FALSE	FALSE	FALSE	FALSE	FALSE	FALSE	FALSE	-1.65915	-3.3183	4.88838	0.0577655	1.23833	0.906562	118.118	77.2865	207.405	19.9734	125.033	15.675	20.7338	156.041	20.3405	423.105	96.8022	0	56.255	76.9602	0	0	25.2258	103.56	1.08962	10.1104	0	102.833	21.5331	157.508	0	0	22.9174	48.9325	28.3293	0	0	0	0	0	4.54786	1.57102
Rps3a1	FALSE	FALSE	FALSE	FALSE	TRUE	FALSE	FALSE	0.792907	1.58581	7.70941	0.058052	1.23618	0.906562	309.095	383.749	307.189	195.05	399.31	335.308	110.993	862.927	291.638	79.5943	160.656	192.861	336.395	211.408	80.446	250.814	191.3	584.909	0	358.925	360.054	308.742	830.073	277.51	687.378	406.984	1091.48	463.402	301.149	202.743	39.3358	373.803	163.268	505.687	334.694	1866.04
Eif4e2	FALSE	FALSE	FALSE	FALSE	FALSE	FALSE	TRUE	1.32291	2.64582	5.85818	0.0580873	1.23592	0.906562	10.5598	10.0652	67.8224	169.095	1.41337	1.99975	38.5033	21.3734	0.604431	1.27006	4.5815	3.83536	65.1659	12.1694	55.6035	0	123.768	0.264255	1.01297	7.1833	4.97616	22.3123	18.6348	25.6308	3.07071	12.7593	75.3489	10.2922	4.33742	1.32683	3.2308	98.914	156.627	0	0.575033	341.095
Hba-a2	FALSE	FALSE	FALSE	FALSE	FALSE	FALSE	FALSE	1.95269	3.90537	6.5192	0.0582795	1.23448	0.906562	0	0	0	0	15.1623	295.354	44.497	9.00452	25.3324	28.794	51.4763	25.2727	0	1.04617	41.4513	0	13.5279	1.85628	2470.36	501.206	215.496	590.589	5.41277	0	0	0	0	0	115.619	27.3449	0	3.74743	0	35.7835	0	7919.52
Wdfy1	FALSE	FALSE	FALSE	FALSE	FALSE	FALSE	FALSE	-0.950993	-1.90199	6.92547	0.0583573	1.2339	0.906562	7.0614	47.3748	65.9465	97.42	74.202	214.771	54.7704	31.4441	98.9204	174.125	111.237	67.02	29.2979	201.932	17.2459	2.76868	157.611	3.94881	10.5702	4.92964	24.5655	215.18	21.5148	71.1312	61.2244	55.3864	42.314	17.1813	10.9287	26.9765	13.3127	9.07948	4.1146	16.2105	22.6842	4.6272
Ncapd2	FALSE	FALSE	FALSE	FALSE	FALSE	FALSE	FALSE	1.1653	2.33059	6.44488	0.0588318	1.23039	0.906562	0	6.286	203.024	212.722	148.226	71.275	14.8223	10.1729	283.876	357.755	735.166	154.378	114.056	1.44437	503.019	47.1096	34.3243	31.7544	118.311	67.5081	87.3437	217.711	109.256	46.2923	196.201	6.26437	91.2957	4.81267	190.951	1361.26	11.3836	503.343	375.078	1402.47	81.0442	14.2827
D17Wsu92e	FALSE	FALSE	FALSE	FALSE	FALSE	FALSE	FALSE	-1.30543	-2.61085	6.59811	0.0591053	1.22837	0.906562	239.899	18.4147	17.4797	23.1727	26.3881	95.5873	33.3451	1.35965	151.466	207.295	0	0	33.1723	1.83131	37.3058	132.718	59.9099	1.79172	45.6795	16.2969	0.453241	20.054	98.3379	13.3178	0	0	17.8201	0	23.6963	0	0	22.1799	84.5442	43.8647	8.36069	1.73158
Qrich1	FALSE	FALSE	FALSE	FALSE	FALSE	FALSE	TRUE	1.26406	2.52812	5.90755	0.0591233	1.22824	0.906562	0	10.6678	16.6794	3.73751	29.6266	0.397058	5.87967	32.456	22.3514	0	1.05073	3.24139	15.2443	7.97019	1.43111	84.6484	110.189	98.4009	0.469497	16.7205	18.0759	16.8445	21.0286	65.9879	19.4928	45.0455	20.1581	0.689555	38.8604	0	0.942278	51.0595	79.7323	24.7134	236.577	0
Dhx36	FALSE	FALSE	FALSE	FALSE	FALSE	FALSE	TRUE	-1.22888	-2.45775	6.21371	0.0592103	1.2276	0.906562	83.7015	22.2323	17.0484	32.2156	8.46183	0.61077	23.3271	14.0701	10.1573	0	9.00249	3.2551	13.5987	17.0153	0.553174	0.184393	60.168	7.85201	188.162	10.1974	47.6509	4.42236	8.78636	10.7612	24.1182	1.44035	3.83476	34.9173	2.86196	0	3.86308	14.2918	1.98118	3.12121	25.6808	0
9530077C05Rik	FALSE	FALSE	FALSE	FALSE	FALSE	FALSE	FALSE	-1.62582	-3.25164	4.959	0.059215	1.22757	0.906562	0	75.5788	5.59138	0	2.20661	2.42522	53.3033	2.16559	0	4.30615	0	0	39.4143	36.4606	1.47906	0	95.5684	60.1018	42.971	33.12	38.7901	123.886	29.6114	0	0	3.07047	4.32702	25.3721	5.18302	3.32274	9.69853	19.6902	4.17883	0.575677	3.45145	0
Ermp1	FALSE	FALSE	FALSE	FALSE	TRUE	FALSE	FALSE	-1.45495	-2.9099	4.37645	0.0592283	1.22747	0.906562	5.80386	106.923	16.1233	9.29592	19.079	0.683589	0.193242	3.0696	1.05372	0	0.63806	2.78992	17.0512	3.2514	0	0	1.16879	6.24196	2.05426	0.744315	26.6173	5.04955	4.52758	1.37622	0	1.71907	3.0073	6.34436	4.15964	0	1.62357	3.21378	31.3005	0.312584	0	1.74347
Usp47	FALSE	FALSE	FALSE	FALSE	FALSE	FALSE	TRUE	-1.19087	-2.38174	6.41908	0.0592623	1.22722	0.906562	10.2939	0.990395	61.7008	35.1479	0.354712	32.6046	1.09844	54.3343	6.18703	0.876794	15.7628	44.4974	29.1123	55.8879	52.6571	0	98.8926	80.53	0.324452	33.5104	81.5796	5.08835	13.4937	1.73998	10.4069	8.83309	2.23882	3.78672	22.5977	21.7495	13.7283	14.3136	33.6221	1.25509	4.32514	0.204173
Pcyt1b	FALSE	FALSE	FALSE	FALSE	TRUE	FALSE	FALSE	1.80692	3.61385	4.50546	0.0593065	1.2269	0.906562	0	1.46113	0.268407	2.26528	0.247086	1.18667	1.05701	4.80262	0.788162	0	0	0	39.1949	0.616032	0	0	13.1791	0	0.937263	7.32425	0.330421	0.532732	0.0938815	0	0	0	0.223521	18.5034	3.33069	3.35262	0	2.86113	0.194721	0.453411	0.260214	0
Plk5	FALSE	FALSE	FALSE	FALSE	FALSE	FALSE	FALSE	2.08939	4.17878	4.21819	0.0595417	1.22518	0.906562	0	17.5526	0	0	20.4118	3.03665	0	0	0	2.14112	4.68183	2.65081	12.1992	0	0	0	56.2373	0.448923	0	0.481951	0	0	0	0	0	0.619191	45.7742	0	31.6205	0	5.7298	1.19824	80.7372	86.409	112.054	0
Dcbld2	FALSE	FALSE	FALSE	FALSE	FALSE	FALSE	FALSE	-1.12475	-2.2495	4.93048	0.0595966	1.22478	0.906562	86.4587	99.0765	17.8165	12.6926	119.881	28.5346	21.1409	42.4307	6.163	34.5372	55.41	244.961	21.7201	46.2053	7.94887	71.8222	43.0384	98.3319	94.5662	73.1896	33.6602	137.049	19.1886	47.9315	103.503	67.0898	9.07933	16.8261	36.3545	0	0	46.7543	23.6946	4.66393	8.5426	27.8819
Calb1	FALSE	FALSE	FALSE	FALSE	FALSE	FALSE	FALSE	-0.883477	-1.76695	8.61159	0.0597204	1.22388	0.906562	196.729	1053.75	163.312	2539.99	512.071	11.7913	149.587	20.3617	2158.64	20.9765	78.6724	79.2124	225.621	295.061	139.801	281.948	262.447	560.569	111.408	67.3382	157.412	312.142	146.673	200.376	3.62721	779.804	201.931	314.887	332.176	450.17	72.2444	186.173	112.861	205.975	169.125	26.605
Kif21b	FALSE	FALSE	FALSE	FALSE	FALSE	FALSE	FALSE	-1.73509	-3.47017	5.12305	0.0597529	1.22364	0.906562	0	2.38584	4.15144	16.8304	26.0371	0.12264	41.5224	15.65	0	0	14.3903	19.1195	0	11.1278	6.22128	0	10.3248	0	34.4707	7.09498	46.9577	0	5.94932	0	3.78277	0.480433	0.866161	0.246093	4.03889	10.3442	0.581635	17.6517	0.198921	0	12.1182	0.192578
Dido1	FALSE	FALSE	FALSE	FALSE	FALSE	FALSE	FALSE	0.859143	1.71829	8.64332	0.0598365	1.22303	0.906562	9.23704	158.835	72.0661	82.5075	93.6299	56.334	85.3238	69.7437	74.2407	190.478	122.835	74.4491	44.668	2.89075	430.339	60.6906	161.443	103.101	275.623	140.202	45.3244	181.679	111.502	34.0876	116.623	20.6468	31.47	74.2368	82.5486	872.558	226.111	203.035	129.175	423.744	101.876	93.051
Zbtb21	FALSE	FALSE	FALSE	FALSE	FALSE	FALSE	TRUE	-0.935429	-1.87086	6.36981	0.0599398	1.22229	0.906562	9.86244	111.859	19.1113	69.2764	35.816	42.4207	122.757	9.20941	61.7921	79.3985	44.7388	30.2214	43.8159	142.585	15.326	71.353	40.767	3.6211	156.786	16.2924	27.3956	14.4699	26.0665	23.58	38.9005	27.3536	14.4583	59.0868	3.63171	24.4796	12.3156	11.1005	3.67357	28.5725	6.0826	1.81611
Cyb5r3	FALSE	FALSE	FALSE	FALSE	TRUE	FALSE	FALSE	-1.21645	-2.43291	5.89969	0.0600187	1.22171	0.906562	4.68795	162.302	47.9166	2.0638	345.872	4.82314	4.17911	81.2863	3.60562	107.691	10.0543	32.9832	122.811	154.957	13.4269	50.66	48.0997	6.73007	3.07718	9.06828	115.623	40.2558	38.2098	76.2738	7.40199	63.4342	68.8386	1.47628	9.94168	0	15.4504	13.4541	0.479419	9.83836	0.709915	30.3994
Trmt13	FALSE	FALSE	FALSE	FALSE	FALSE	FALSE	FALSE	-1.62843	-3.25686	4.04147	0.0600726	1.22132	0.906562	38.3803	8.27501	148.762	87.5747	267.493	0	8.16087	12.678	67.513	0	6.04117	1.21553	25.8265	5.56034	0	0	0.792186	64.0687	0	23.2253	301.851	9.80894	55.737	28.793	0	45.1372	5.63845	4.43322	8.11984	0	0	8.50769	29.7361	0	0	21.3437
Vmn2r114	FALSE	FALSE	FALSE	FALSE	FALSE	FALSE	FALSE	-1.04683	-2.09365	5.26916	0.0602209	1.22025	0.906562	3.35444	6.07029	7.63292	4.81221	4.96223	3.62751	2.46239	1.85573	5.95219	1.69513	3.6106	11.0147	2.3708	4.15196	0.82196	0.221345	6.29853	4.19974	19.6302	8.57283	9.53683	18.252	2.72742	5.39123	5.34664	2.49535	1.75165	8.92083	1.43777	1.04093	0.330522	5.61368	1.87628	0.0620199	0.757379	6.29278
Cbr4	FALSE	FALSE	FALSE	FALSE	FALSE	FALSE	FALSE	1.74819	3.49637	5.1776	0.0602299	1.22019	0.906562	0	8.66238	7.85014	0	0.2962	4.15783	1.20324	33.4341	0.449002	4.22588	0.703078	1.57609	0.112878	2.15908	0.729386	161.391	6.79101	0	0.11873	92.579	75.011	1.83194	66.3214	1.7991	3.48188	131.565	11.7291	0	7.84956	0	6.59771	176.968	7.00543	0.990645	0	948.863
Senp7	FALSE	FALSE	FALSE	FALSE	FALSE	FALSE	FALSE	-1.12804	-2.25608	5.79169	0.060642	1.21723	0.906562	20.1565	21.2	11.8313	169.207	43.6433	18.4816	70.4563	13.0232	54.801	34.1009	12.1028	204.334	35.9532	51.027	2.31027	0	78.7039	1.91842	13.0421	32.7226	26.5279	43.8951	4.45117	10.0067	11.0888	3.04406	13.8269	64.3336	18.5745	0	17.4808	11.512	1.15536	0.96438	12.8034	45.0154
Acadm	FALSE	FALSE	FALSE	FALSE	FALSE	FALSE	FALSE	-1.84607	-3.69214	4.76215	0.0607673	1.21633	0.906562	246.45	0	109.3	0	7.76599	45.4272	0	2.24084	46.9962	2.20609	0	57.383	82.8179	80.075	0	37.0085	43.7295	57.3709	0	0	2.16017	1.85047	10.0441	156.553	67.2975	0	7.49885	0	12.0727	0	26.7591	0.6171	0	0.38494	2.04994	0
Dcaf17	FALSE	FALSE	FALSE	FALSE	FALSE	FALSE	FALSE	-1.43121	-2.86241	4.61054	0.0608469	1.21576	0.906562	57.5862	18.0804	5.35798	2.89276	5.45611	71.1901	1.67509	27.8021	3.33214	0	26.83	0.994753	5.36936	87.3815	9.88561	0	27.8978	0.879128	2.60431	6.47947	0.80902	31.9161	8.69592	0	12.1152	4.48383	34.5593	1.29453	0	0	0.34549	6.5053	0.666307	2.68754	1.80168	1.72803
Sertad2	FALSE	FALSE	FALSE	FALSE	FALSE	FALSE	TRUE	-1.62903	-3.25805	5.57615	0.0613531	1.21216	0.906562	62.6512	238.266	4.07377	0.330691	19.256	0	7.39472	4.73589	4.9443	122.686	0	0	79.0302	0.0336762	0	104.427	28.5466	116.485	118.482	25.3937	18.3548	0.15556	0.657841	0	156.123	0	0	46.0494	3.568	0	0.49266	8.5388	1.3475	10.2126	27.8957	0.324741
Ndufc2	FALSE	FALSE	FALSE	FALSE	FALSE	FALSE	FALSE	-0.948819	-1.89764	6.72367	0.0613771	1.21199	0.906562	272.451	65.8436	2312.43	884.07	839.77	426.613	263.08	828.591	269.908	19.8261	0	594.016	483.616	385.971	30.6094	91.5274	395.588	375.908	437.455	241.394	228.786	267.907	660.058	45.7	136.779	399.973	118.7	373.265	237.084	16.3663	75.7137	71.7469	223.192	851.557	115.049	443.422
Ctcfl	FALSE	FALSE	FALSE	FALSE	FALSE	FALSE	TRUE	1.12322	2.24644	5.69276	0.0614468	1.2115	0.906562	2.69147	14.3373	7.77621	17.5677	5.64945	6.25055	10.704	2.02758	16.8658	42.1116	15.9051	9.85277	2.24258	0.921149	56.4558	6.05408	6.03348	8.65095	26.1915	17.8614	10.2296	36.4219	11.3166	0	4.09168	7.18803	3.31274	4.62748	13.435	126.807	62.722	16.3008	16.6546	36.9257	22.0573	12.4655
Tmem138	FALSE	FALSE	FALSE	FALSE	FALSE	FALSE	FALSE	2.23022	4.46044	4.65839	0.0615186	1.21099	0.906562	0	0.883239	0	0	0	40.053	0	3.9177	0	0	0	0	86.7207	0	0	0	72.8028	0	0	20.2649	1.18601	0	0.662831	5.99545	0	0	22.4916	54.7873	0	2.8233	4.04997	1.66488	0	0	0	0
Gosr2	FALSE	FALSE	FALSE	FALSE	TRUE	TRUE	FALSE	1.63894	3.27787	5.67835	0.0617422	1.20942	0.906562	94.6229	1.57105	3.16911	88.8552	0	98.3016	96.6593	20.2679	3.02568	2.59937	0	0	0.765928	3.00476	0	0.99168	40.6734	0.27149	0	15.7652	0	0	2.88944	0	4.78373	15.9858	6.733	78.455	35.9498	8.93795	4.34908	147.054	0	167.731	0	148.368
Acsbg1	FALSE	FALSE	FALSE	FALSE	TRUE	FALSE	FALSE	2.56485	5.1297	4.58332	0.0617972	1.20903	0.906562	2.96207	0	0	0	0	0	0.944304	0	0	0	1.09025	14.2002	0	0	0	0	0.17463	0	76.0094	0	0	0	0.166043	0	0	12.8532	0.198738	0	9.99687	0	0	0	0	0	0	0
Sox4	FALSE	FALSE	FALSE	FALSE	FALSE	FALSE	TRUE	-0.92372	-1.84744	6.69661	0.0618637	1.20856	0.906562	9.3191	110.295	17.831	43.3041	18.7767	24.0632	63.7737	13.9048	44.7831	76.0516	47.8601	39.1392	12.9295	26.5951	38.1629	2.58601	11.7852	160.574	26.6331	49.6261	41.0274	10.2669	15.5429	22.3867	13.6502	35.9104	20.929	9.99056	19.5376	19.8742	9.59524	3.02282	90.7409	14.366	12.3491	3.19944
Zfp235	FALSE	FALSE	FALSE	FALSE	FALSE	FALSE	TRUE	1.59856	3.19713	4.80497	0.061875	1.20848	0.906562	10.5711	25.8561	0	0	3.30688	0	19.4273	17.8209	0	0	1.83158	8.28622	21.8195	80.831	0	0	14.1488	0	0	6.77694	23.9356	15.8652	21.5743	40.2931	0	37.6543	0.166578	134.863	1.64505	4.93483	0.839228	14.1004	51.6185	0	0	0
Maf1	FALSE	FALSE	FALSE	FALSE	FALSE	FALSE	TRUE	-1.25112	-2.50224	5.8789	0.0619899	1.20768	0.906562	191.044	63.1485	47.5113	14.6917	16.9241	69.104	22.2411	192.715	418.337	0	31.7304	1.29493	171.981	144.9	4.30882	0	103.704	107.982	86.5596	86.6672	295.006	50.7646	89.3629	0	0	66.5604	68.8905	318.084	102.183	0	9.65808	55.4397	1.98296	3.94657	63.8547	0.671898
Erp29	FALSE	FALSE	FALSE	FALSE	TRUE	FALSE	TRUE	-1.35694	-2.71389	6.58031	0.0621371	1.20665	0.906562	618.079	2.82392	93.7507	52.2131	54.3754	289.877	238.988	142.671	60.795	1271.32	207.269	271.174	132.134	5.7451	0	0.262637	26.3808	7.95137	0	87.6045	3.15106	0.341044	28.3455	0	68.7883	90.9932	113.175	72.7788	165.904	12.7842	0	49.8787	0.360124	0.140914	23.3963	0.189691
Eif2a	FALSE	FALSE	FALSE	FALSE	FALSE	FALSE	TRUE	0.856347	1.71269	10.7568	0.0622155	1.2061	0.906562	111.329	121.499	330.898	1240.6	282.789	363.971	219.589	150.164	823.364	1582.77	894.719	563.881	291.955	56.0197	2891.72	552.722	458.061	673.613	2174.22	1008.44	781.202	2091.06	977.662	293.633	235.537	158.621	258.188	220.004	580.469	4698.47	1590.65	1060.61	794.223	2647.37	1062.59	937.447
Creb1	FALSE	FALSE	FALSE	FALSE	FALSE	FALSE	TRUE	1.35769	2.71539	5.5075	0.0622491	1.20587	0.906562	10.0308	4.25715	8.27033	5.61083	13.1212	13.6779	0.256205	0.418245	0.22371	0	4.07214	0	25.9408	0.822228	0	0	10.6768	12.6386	1.58268	5.86563	3.01987	0.601497	7.87319	9.14646	0	137.599	5.71794	0.662103	14.2919	0.478918	3.03668	5.99428	0.663741	0.0862106	61.449	0
Gnaz	FALSE	FALSE	FALSE	FALSE	FALSE	FALSE	FALSE	0.821325	1.64265	7.95566	0.062309	1.20545	0.906562	9.99944	173.455	18.1987	65.7018	105.742	91.1746	146.917	33.358	45.4894	38.7951	58.0009	42.2076	36.2582	141.494	242.838	33.9988	53.5016	141.814	130.911	102.618	21.57	63.8914	43.835	45.711	167.114	99.6911	17.2054	44.9957	23.999	207.087	181.815	87.4642	36.1318	157.839	199.381	51.841
Asphd2	FALSE	FALSE	FALSE	FALSE	FALSE	FALSE	FALSE	-1.13395	-2.26791	6.96812	0.0624585	1.20441	0.906562	25.7801	165.73	870.168	27.5461	24.7863	305.225	58.9422	106.834	761.743	20.9629	511.179	640.283	120.1	361.803	265.209	778.085	18.3705	111.974	0	73.394	155.504	189.236	106.305	72.0708	3.96715	1.11385	16.4155	74.8326	241.423	8.44782	14.2793	219.606	5.05383	0	257.938	463.343
Eif3e	FALSE	FALSE	FALSE	FALSE	FALSE	FALSE	TRUE	-1.29968	-2.59935	5.75528	0.0625422	1.20383	0.906562	6.7828	18.2008	25.221	0	45.3539	0.912806	557.016	37.1277	3.54474	6.38991	180.261	150.177	145.11	82.3263	0	120.917	43.421	2.07395	253.112	27.4869	82.0121	1.34707	160.23	0	28.3677	50.5897	43.4541	162.938	9.64162	0	34.7103	50.7379	0	42.6956	10.9234	14.0279
D430019H16Rik	FALSE	FALSE	FALSE	FALSE	FALSE	FALSE	FALSE	-1.15438	-2.30877	6.47131	0.0625984	1.20344	0.906562	45.2227	2.63303	75.677	22.3317	12.8891	18.3583	0.878224	32.0909	27.9139	0	164.116	33.0063	26.0285	5.06773	0	36.8364	3.9404	71.0376	9.30455	16.6098	6.84149	1.04326	24.6061	0	21.6599	5.21673	37.3348	1.71845	26.2294	0	0.575986	12.2608	26.5027	2.64955	20.8056	0.311441
E2f6	FALSE	FALSE	FALSE	FALSE	FALSE	FALSE	TRUE	2.11143	4.22285	4.96818	0.062616	1.20331	0.906562	0	0	0	0	0	0	0	0.135371	0	0	0	0	8.65532	51.2234	8.09646	0	0.564899	0	0	58.8832	0	16.0837	39.6611	142.679	0	0	1.46091	5.73759	2.44047	0	15.0522	0	55.7081	0.284109	0	0.351282
Slc4a1ap	FALSE	FALSE	FALSE	FALSE	FALSE	FALSE	FALSE	-1.71966	-3.43932	4.67341	0.0627007	1.20273	0.906562	4.4815	14.4035	313.406	0	118.824	109.281	75.2148	53.8611	14.8275	0	12.276	9.66411	0	155.563	1.61428	116.973	16.5656	0	0	47.66	0	203.679	1.13699	4.29111	0	7.74306	77.4311	1.27534	48.2683	0	8.88868	101.187	0	0	0	0
Blzf1	FALSE	FALSE	FALSE	FALSE	FALSE	FALSE	FALSE	1.09465	2.18929	6.14311	0.0627223	1.20258	0.906562	0	13.5871	22.7114	45.2312	38.6955	25.4782	12.9844	25.3989	34.489	66.1407	50.2383	28.6393	4.15098	0.521756	136.961	22.6482	30.0388	50.5748	66.2616	63.4457	28.0375	107.173	44.7509	0	17.4196	12.5951	37.6879	0	46.1858	169.55	3.64721	71.7598	205.527	332.561	29.2748	48.4698
Plekha1	FALSE	FALSE	FALSE	FALSE	FALSE	FALSE	FALSE	-1.37917	-2.75835	5.44197	0.0631027	1.19995	0.906562	0	115.54	12.0093	84.0296	52.8607	32.1483	32.5839	0.783488	7.02605	101.97	29.1463	49.3437	19.7433	0.851444	0	0	22.8707	136.357	1.38632	31.7047	100.445	44.3621	64.5587	358.672	0	9.44293	11.9163	50.3098	41.0412	0	7.70647	8.87855	24.676	0	9.22477	1.11643
Ascc1	FALSE	FALSE	FALSE	FALSE	FALSE	FALSE	TRUE	-2.12938	-4.25877	4.86815	0.0631136	1.19988	0.906562	0	0	60.4813	354.406	0	230.391	0	20.6171	13.895	0	2.43676	1.3953	51.0975	158.672	0	0	0	53.6732	0	23.5348	84.3462	42.6001	20.0653	0	0	0	13.0988	0	0	0	25.0544	0	0	1.14476	0	4.42474
Pcnx4	FALSE	FALSE	FALSE	FALSE	FALSE	FALSE	FALSE	1.89922	3.79845	5.50716	0.063194	1.19932	0.906562	0	72.096	0	0	0.141083	1.62719	0.30224	0.625106	20.2339	0	0	1.577	0	0	3.65493	0	4.94381	15.2782	0	13.795	0.184768	1.01347	18.1126	10.8197	0	18.391	1.40488	0	0	0	0	0.271215	0	0	0	9.50919
Lipe	FALSE	FALSE	FALSE	FALSE	FALSE	FALSE	FALSE	0.914014	1.82803	9.23738	0.0632351	1.19904	0.906562	18.221	24.4937	37.1896	544.712	61.6511	55.2968	79.4421	12.9309	109.442	286.371	153.446	95.0017	48.4203	2.14178	610.25	134.117	85.2354	145.469	398.099	229.465	82.0972	364.506	163.659	88.2085	90.0382	28.6778	44.3844	25.959	117.484	1138.04	506.868	245.624	135.974	519.188	204.864	292.695
Eif3j1	FALSE	FALSE	FALSE	FALSE	FALSE	FALSE	TRUE	1.62969	3.25939	4.54889	0.0632718	1.19879	0.906562	1.4531	0	4.07821	0	0	3.19778	0	3.09793	2.46555	0	2.75482	0	4.86248	1.56889	0	27.178	0.737371	0.26398	4.35236	5.65507	0	0.535786	8.63049	0	1.72779	32.137	2.9044	0	70.2037	10.0541	0.502542	0	37.1761	3.23816	11.0378	0
Rasa1	FALSE	FALSE	FALSE	FALSE	FALSE	FALSE	FALSE	-1.59833	-3.19666	4.88745	0.0632827	1.19872	0.906562	79.6449	143.619	84.6525	2.02234	236.601	100.612	100.639	24.7059	7.17498	32.5566	289.167	39.2572	29.8691	23.7781	18.5788	0	0.843187	19.2821	1.57078	99.2702	0.692788	0	10.021	8.44342	43.4276	93.7283	2.83008	0	4.22349	0	35.6132	19.248	2.26892	0.646925	0.557686	0
Gm19236	FALSE	FALSE	FALSE	FALSE	FALSE	FALSE	FALSE	-1.32369	-2.64737	4.75131	0.0634027	1.19789	0.906562	3.55513	12.4507	18.9087	52.008	20.9346	31.5451	15.3928	8.08349	48.1194	86.8976	65.7336	43.1324	18.2294	0.393486	3.62523	2.82319	1.40794	1.40256	1.52431	0.410129	4.6841	4.18299	0.992699	28.37	17.7629	15.7696	22.3693	16.876	1.45829	15.9047	5.39128	1.49043	11.3243	3.16485	1.01487	1.40457
Ccnb1ip1	FALSE	FALSE	FALSE	FALSE	FALSE	FALSE	FALSE	0.947884	1.89577	9.1586	0.0635944	1.19658	0.906562	488.37	106.657	1316.63	3756.55	1943.99	3233.97	202.226	183.724	3188.75	8168.31	6045.55	2932.05	452.855	78.7306	8419.85	1758.49	894.599	4028.12	5191.21	1616	1042.18	3410.87	1646.77	506.463	2890.11	360.423	1174.47	68.4931	2119.18	11109.6	160.259	2782.64	5988.49	17360.2	1554.95	1002.91
Id2	FALSE	FALSE	FALSE	FALSE	FALSE	FALSE	TRUE	1.69062	3.38124	5.64447	0.0635982	1.19656	0.906562	40.0249	110.492	0	0	0	143.023	0	0	7.28105	0	2.88531	0	0	1.30389	44.6142	157.283	197.828	0	0	14.4485	1.60466	53.0839	32.131	743.776	0	1.17668	66.4596	0	37.4614	246.062	2.71293	1.60738	0	0	18.5668	2.55353
Dmkn	FALSE	FALSE	FALSE	FALSE	FALSE	FALSE	FALSE	-2.48039	-4.96078	4.80184	0.0636234	1.19638	0.906562	0	0	0	0	293.629	1463.38	0	0	647.701	0	7.52244	550.776	371.28	0	0	1.44146	0	2.22744	7.29779	45.5852	0	26.0243	0	0	0	0	28.0624	93.798	30.0622	0	115.922	0	0	0	324.656	2.41332
Obox3	FALSE	FALSE	FALSE	FALSE	FALSE	FALSE	TRUE	-0.883909	-1.76782	7.01831	0.0636671	1.19608	0.906562	58.5272	158.332	78.5511	214.55	90.1143	109.024	189.076	47.7825	192.801	458.818	297.432	162.284	62.2364	27.741	102.73	12.6813	9.31594	19.7081	60.4182	26.6498	26.5487	59.4143	19.097	71.8707	78.7583	134.031	82.3184	56.5027	27.6744	118.995	54.4055	25.6738	31.0312	66.849	42.6183	10.0536
Msh6	FALSE	FALSE	FALSE	FALSE	FALSE	FALSE	FALSE	2.1516	4.3032	4.21693	0.0636935	1.1959	0.906562	0	4.87731	0	1.30912	0	7.13915	4.28456	0.140644	15.4763	0	0	0.399173	0	0	0	0	0	0	18.7642	4.24012	0.187097	0.410403	0.43401	0	0	0	56.736	3.14061	0.854759	0.96591	0	4.94211	33.1753	0	0	117.654
Zfp384	FALSE	FALSE	FALSE	FALSE	FALSE	FALSE	TRUE	-1.49467	-2.98934	4.95561	0.0637212	1.19572	0.906562	0	11.1541	0.570137	0	66.0294	14.5385	3.41249	20.4954	4.47227	0	0	58.2662	39.5868	6.00615	6.89282	135.265	13.9474	0	81.2553	41.2561	18.8149	16.1736	27.3219	0	0	8.76936	9.02004	1.69671	23.4082	1.74042	2.40742	54.7651	12.2485	0	0	0.390409
Ankrd44	FALSE	FALSE	FALSE	FALSE	FALSE	FALSE	FALSE	1.22242	2.44484	4.65841	0.0638419	1.19489	0.906562	0	8.75583	5.48059	45.1048	12.7055	6.47029	25.612	3.55083	14.3545	14.902	15.0121	19.2942	3.20813	1.5707	46.8121	3.76408	5.02151	12.9202	18.5659	20.2048	7.95503	28.9998	4.15957	11.8457	0	5.31253	2.65605	3.09216	8.95621	55.2262	89.5591	56.3555	9.57163	13.7306	16.6497	127.452
Evi5l	FALSE	FALSE	FALSE	FALSE	FALSE	FALSE	FALSE	-1.38682	-2.77363	5.27209	0.0639011	1.19449	0.906562	176.589	17.2627	85.7736	39.2408	53.5821	2.02825	29.0035	1.94576	18.7906	31.7228	0	19.1762	62.3804	26.7719	2.65937	0	57.1772	3.75122	0	12.8823	101.151	137.068	18.2708	0	2.18981	1.13959	68.3605	67.3718	11.572	0	13.146	42.8776	12.9532	0	30.4084	0
Sh2b3	FALSE	FALSE	FALSE	FALSE	FALSE	FALSE	FALSE	1.91587	3.83174	5.34165	0.0639153	1.1944	0.906562	0	1.81012	10.0801	0	0.269955	0	0	18.4018	52.4877	0.989771	0.701694	22.0059	0	0	6.67868	0	2.07149	0	0	0.413834	40.056	0.202039	0.213656	0	0	51.5865	1.22786	119.176	0.420824	1.90265	0	0	0	0	42.224	241.178
Qdpr	FALSE	FALSE	FALSE	FALSE	FALSE	FALSE	FALSE	1.49502	2.99004	5.58788	0.064235	1.19223	0.908647	0	132.76	71.3596	0	92.9879	78.5046	4.96359	42.5045	19.6668	0	170.999	0	0	26.4156	4.32745	0	39.2858	2.9631	0	90.3931	0	0	34.8345	0	15.6802	0	98.6535	236.968	223.475	0	26.5873	114.013	118.403	0	2.22049	117.948
Fam118a	FALSE	FALSE	FALSE	FALSE	FALSE	FALSE	FALSE	-1.41592	-2.83183	5.62352	0.0642783	1.19194	0.908647	341.041	138.355	138.311	6.99018	121.573	3.38321	2.45004	7.79733	8.44129	0	61.5341	50.3863	15.4588	89.4665	24.5358	0	183.339	15.7463	129.777	8.89961	42.8321	11.6828	25.9627	0	5.60394	0	31.697	13.8479	5.42106	1.68998	7.0013	52.7717	28.2283	0	0	7.30547
Rmnd5b	FALSE	FALSE	FALSE	FALSE	FALSE	FALSE	FALSE	-1.07675	-2.15349	7.22289	0.0644447	1.19081	0.908675	915.419	185.347	3.87529	236.887	174.404	299.604	1.04259	8.16006	3.25033	3.21628	72.5326	355.781	147.957	152.817	135.762	370.727	2.0738	70.7524	167.452	304.838	538.791	95.53	71.5453	575.04	128.239	183.296	27.5749	70.0476	185.323	18.1462	20.5325	127.863	352.063	68.3012	108.971	0.507997
Bcs1l	FALSE	FALSE	FALSE	FALSE	FALSE	FALSE	FALSE	-2.02014	-4.04028	3.7911	0.0645157	1.19033	0.908675	0	0	0	11.5818	0.476524	10.1963	0	0.813591	14.1859	0	0	38.879	5.29095	136.979	2.31883	0	34.4127	94.9828	30.1998	3.78755	102.284	1.75557	72.0221	0	0	0	47.9313	0.321739	3.91911	0	0	0.902752	0	0	0	0
Bfar	FALSE	FALSE	FALSE	FALSE	TRUE	FALSE	FALSE	-1.07561	-2.15122	6.27971	0.0647564	1.18872	0.908675	181.523	82.2114	78.3784	23.5159	134.242	11.5372	233.169	40.4461	12.4497	110.841	169.1	120.731	73.145	4.75923	49.0896	0.537994	88.9436	192.819	4.82065	1.27898	49.8805	100.033	28.6672	12.3574	22.2892	30.9674	23.0198	3.37073	3.55987	1.73655	42.3484	56.5177	91.9611	0.314403	93.8305	3.5101
Gatd1	FALSE	FALSE	FALSE	FALSE	FALSE	FALSE	FALSE	-1.61331	-3.22663	4.48655	0.0648267	1.18825	0.908675	173.536	44.6074	0.350882	0	7.1387	12.3359	1.7803	61.262	0	0	34.6964	47.8686	0	104.318	1.76107	1.34909	91.2366	2.26222	9.58185	25.3693	29.9542	29.857	0	46.6154	6.32146	3.34579	10.9129	0.402898	13.5549	4.77728	0	55.2632	1.24909	0	74.005	0
Nolc1	FALSE	FALSE	FALSE	FALSE	FALSE	FALSE	TRUE	1.25998	2.51995	5.67529	0.0649398	1.18749	0.908675	3.69154	43.073	2.55447	6.64598	22.8913	0	26.9068	30.6228	4.45792	49.6035	0	101.487	68.0314	33.1019	3.60629	0	1.91466	0.998936	0	43.3893	75.2776	5.38216	14.2496	22.5545	0	60.3268	28.3458	69.4643	5.59804	3.41931	0.772972	59.508	145.156	85.9373	11.3632	0
Rpl18a	FALSE	FALSE	FALSE	FALSE	FALSE	FALSE	FALSE	0.756011	1.51202	8.93095	0.0651749	1.18592	0.908675	586.666	465.068	1916.78	1835.86	1285.26	2444.88	419.698	1826.8	4079.04	2235.27	2193.88	745.736	899.995	668.525	2506.46	1265.21	435.875	172.245	318.285	824.928	270.759	593.369	1362.28	1989.08	7318.19	572.276	5637.43	966.328	1418.09	4808.06	158.973	1390.02	491.883	2452.83	946.847	1430.88
Igf2bp3	FALSE	FALSE	FALSE	FALSE	FALSE	FALSE	TRUE	0.873765	1.74753	8.48058	0.0653138	1.18499	0.908675	7.40239	9.68894	34.0286	143.521	36.1027	54.7641	21.217	10.508	94.7045	162.976	121.997	38.7689	24.7216	77.0447	304.747	48.9774	43.59	60.4304	134.915	130.319	98.2735	217.414	65.3508	55.26	33.6611	31.2811	20.345	26.1121	59.7051	456.147	351.639	76.0684	74.9975	185.775	94.699	86.3933
Fsd1l	FALSE	FALSE	FALSE	FALSE	FALSE	FALSE	FALSE	1.50015	3.0003	4.81768	0.0653668	1.18464	0.908675	0	18.38	0.879938	16.1272	113.799	0.307803	0.682864	3.38936	0.515813	21.6475	3.60527	2.12361	3.61416	52.7088	0.840076	0.278732	0.637374	0.251854	1.21841	19.2071	1.97733	2.6777	20.3517	18.855	425.829	48.6246	24.5861	16.2138	4.57181	6.02429	0	11.2294	52.3419	0.493081	0.337312	0
Actn1	FALSE	FALSE	FALSE	FALSE	FALSE	FALSE	TRUE	-1.37978	-2.75956	5.43726	0.0654687	1.18397	0.908675	0	1.94894	346.513	78.1329	1105.81	26.2156	0	9.51627	44.9985	0	25.0299	113.355	66.5452	7.46593	12.7176	3.14113	29.1865	98.234	21.9839	29.8881	74.2733	4.24811	30.0321	0	11.971	18.2615	25.5057	32.6789	162.986	47.6575	4.3758	32.8723	19.9787	0.575203	26.9776	0.245837
Eif2b4	FALSE	FALSE	FALSE	FALSE	FALSE	FALSE	TRUE	-1.26101	-2.52203	5.87781	0.0658239	1.18162	0.910634	121.352	134.955	148.444	207.677	133.637	113.753	231.813	143.455	530.368	4.46841	0	246.957	38.7406	74.59	123.963	0	30.1255	297.32	0	59.2868	21.1918	153.84	183.327	0	38.0128	73.8063	51.644	136.868	6.81842	0	28.403	167.441	161.625	14.1454	0	0
Casp9	FALSE	FALSE	FALSE	FALSE	FALSE	FALSE	FALSE	1.85164	3.70327	4.10298	0.0659237	1.18096	0.910634	0	0	0	0	18.9865	2.03523	15.8211	0.515534	0	0	0	70.5033	0.873885	0	0	0	1.12509	2.34038	2.37673	9.57733	0.617523	0	4.05162	0	32.7043	1.52831	0.426394	22.4479	0.93821	1.05855	0	16.2775	3.08054	0	41.4164	0
Ankrd45	FALSE	FALSE	FALSE	FALSE	FALSE	FALSE	FALSE	1.51878	3.03755	5.75043	0.0659346	1.18089	0.910634	0	46.7253	56.5734	17.6725	0	46.1233	0	25.7516	17.8936	0	171.549	0	17.9741	7.89722	0.852659	0	36.4506	97.4234	0	43.388	0	0	24.2549	177.122	17.6845	55.1102	6.7875	69.7297	33.1006	0	2.26413	32.625	0	311.927	40.7675	0
AC168066.2	FALSE	FALSE	FALSE	FALSE	FALSE	FALSE	FALSE	-1.54994	-3.09988	5.50727	0.0664498	1.17751	0.912878	76.4391	61.2462	59.908	64.9101	80.3109	142.247	172.206	44.0804	79.8719	532.154	239.878	167.203	140.353	0.331493	0	1.80178	0.418872	2.24539	0	0.804767	0.711312	1.48329	0.393372	79.9394	59.8529	66.8905	224.635	103.292	3.05125	3.31148	2.41546	0	3.29326	0.603906	2.20808	0.762755
Hspa13	FALSE	FALSE	FALSE	FALSE	TRUE	FALSE	FALSE	0.910324	1.82065	6.23786	0.0664613	1.17743	0.912878	0	7.37229	13.0133	39.2935	11.2939	30.6572	34.1822	16.4263	15.9477	52.6538	36.8507	18.0392	6.51003	17.7483	89.4952	13.3805	76.7106	16.1359	55.0772	32.8225	70.7884	70.7463	24.0225	76.5418	14.3175	107.974	11.7909	14.162	17.4817	154.293	88.2595	33.2633	94.8436	61.9993	41.5061	15.2129
Basp1	FALSE	FALSE	FALSE	FALSE	FALSE	FALSE	TRUE	0.871876	1.74375	6.2101	0.0664847	1.17728	0.912878	10.2179	112.182	24.5231	75.2729	12.7286	1.40918	61.9786	33.3145	53.8565	14.8699	21.6635	47.1655	43.5968	52.1161	32.5196	30.2309	98.965	41.1106	9.99022	64.83	22.4318	58.6896	138.113	58.6195	78.3128	18.7166	117.862	32.144	57.9896	49.7603	13.3884	78.9274	50.2572	114.878	52.2487	102.596
Klkb1	FALSE	FALSE	FALSE	FALSE	FALSE	FALSE	FALSE	1.06914	2.13827	5.36091	0.0666853	1.17597	0.912878	3.00533	5.17496	2.80908	10.4604	4.26492	3.94393	3.20981	1.29163	6.91567	13.3943	6.2943	7.00334	1.2776	1.49235	29.699	2.78417	2.63672	5.36417	10.4127	7.3244	4.77626	14.8032	6.68313	1.44909	3.84081	4.87826	2.6134	1.32065	7.86769	52.7077	14.5554	10.3274	8.00011	18.4873	9.38347	26.5645
Sgip1	FALSE	TRUE	FALSE	FALSE	FALSE	FALSE	FALSE	-0.882983	-1.76597	7.06444	0.0668409	1.17496	0.912878	145.844	323.229	158.859	641.19	486.144	163.034	29.9522	105.492	83.2753	69.6871	285.446	491.23	194.883	755.096	195.356	87.5712	387.81	1373.46	97.2585	58.7704	86.6585	164.072	48.1289	8.59505	500.789	487.059	333.971	271.621	52.4395	56.5446	88.1831	186.202	323.413	35.1694	105.338	1.802
Rps17	FALSE	FALSE	FALSE	FALSE	FALSE	FALSE	FALSE	-0.954705	-1.90941	7.30479	0.0669055	1.17454	0.912878	536.586	52.0176	573.543	4833.43	547.146	2671.38	25.3083	1028.15	3209.8	0	368.103	86.685	481.418	841.353	2075.35	669.858	409.032	504.908	3473.66	1243.09	286.39	1244.44	622.331	334.965	307.99	0	1657.23	71.0228	333.572	579.559	78.8746	597.63	908.558	891.007	1099.03	883.534
Lurap1	FALSE	FALSE	FALSE	FALSE	FALSE	FALSE	TRUE	-1.751	-3.502	4.81945	0.0669333	1.17436	0.912878	332.601	0.224419	5.6019	3.80289	0	0.499546	0.221349	33.7805	2.31715	1.3826	26.4029	11.8593	28.5558	0.291027	0	0.180262	13.1158	72.0067	0	0.331929	0	20.2752	11.26	1.31428	1.74672	0	9.42995	2.57869	0.932714	0	0	12.5625	0	0	0	0
Plod3	FALSE	FALSE	FALSE	FALSE	TRUE	FALSE	FALSE	-1.80874	-3.61748	4.39839	0.0670662	1.1735	0.912878	0	5.72634	70.712	0.677948	0.911584	0	0	61.6708	0	12.4203	0.155448	0	0.967524	81.6926	0	2.07335	92.6094	84.9949	0.477466	79.8672	57.2577	2.22141	0	0	14.0224	16.7694	13.2655	61.8531	1.62698	0	0	0.800377	5.58082	2.14419	16.7036	0
Ap2b1	FALSE	FALSE	TRUE	FALSE	FALSE	FALSE	FALSE	1.21845	2.43691	5.99092	0.0671179	1.17316	0.912878	0	5.11046	0.613781	10.5243	2.66536	26.0258	17.184	52.5022	16.3223	2.17206	1.15166	3.52578	33.0001	123.758	2.35571	0	90.8343	1.81222	1.07267	19.8354	4.57825	17.6574	27.2084	0	0.952578	30.3603	11.5865	13.0788	35.8743	5.79667	4.34186	54.0042	104.654	7.80339	4.23893	20.5156
Ugdh	FALSE	FALSE	FALSE	FALSE	FALSE	FALSE	FALSE	-1.57563	-3.15126	4.90878	0.0672631	1.17222	0.912878	0	153.284	0.322061	69.6752	452.485	0.484501	0.213434	18.0218	2.38702	114.379	2.49919	6.38453	20.5432	13.8249	0	0	16.7166	48.0492	34.7545	7.41179	0.460735	0	46.4939	46.0296	0.811956	4.41676	0.732287	17.289	31.6794	1.66691	10.8414	19.6798	26.7778	19.8159	0	1.02062
Pvr	FALSE	FALSE	FALSE	FALSE	FALSE	FALSE	FALSE	1.52844	3.05688	5.34427	0.0673358	1.17175	0.912878	0	93.6761	0.784487	1.06528	1.5143	47.6332	9.06108	0.213873	1.19193	2.57944	5.21243	3.20396	39.9892	6.20847	38.3433	0	5.36123	0	2.29443	0.995602	44.4784	78.4437	6.74257	2.81733	143.906	2.54551	13.2362	1.64258	0.645782	51.0937	12.4112	7.869	0	332.159	13.2579	0
Dennd4c	FALSE	FALSE	FALSE	FALSE	FALSE	FALSE	FALSE	-1.89962	-3.79924	4.08902	0.0675107	1.17063	0.912878	0	0	13.7507	0	2.53196	11.1386	0	0	23.2401	0	0.368915	9.87516	32.971	0.963501	13.9931	0	65.0502	101.814	0	5.85427	0.104645	5.31239	18.2758	0	0	0.204677	1.71656	0.813424	0	0	0.335709	6.53459	0	0	0.621556	2.69204
Kdelr2	FALSE	FALSE	FALSE	FALSE	TRUE	FALSE	FALSE	1.19675	2.3935	4.90881	0.0675519	1.17036	0.912878	5.20462	84.7001	4.17208	6.76621	1.85502	2.15439	7.39764	43.1777	8.21843	10.0817	19.7755	24.4426	0.656211	64.5721	31.4348	1.92148	1.18433	1.67628	17.6352	3.41105	3.22446	11.4831	3.62546	0	9.18656	16.5452	11.8394	162.428	39.3049	19.115	35.7533	3.34568	94.6178	7.90596	40.7862	162.344
Dhx35	FALSE	FALSE	FALSE	FALSE	FALSE	FALSE	FALSE	1.8813	3.76259	4.96444	0.0676166	1.16995	0.912878	2.6072	0	0	0	0.193891	4.48083	23.1175	10.8011	0	0	0	0.542958	2.18503	6.06255	0	0	2.78277	51.2629	0	21.9968	40.0651	0	37.9117	115.325	22.7335	11.9732	1.2311	0	1.73511	0	0	1.85935	0	0	0	0
Scfd1	FALSE	FALSE	FALSE	FALSE	TRUE	FALSE	FALSE	-1.38345	-2.7669	5.04694	0.0677673	1.16898	0.913447	25.0779	30.0496	285.823	102.093	18.6418	3.58571	49.0994	10.6497	39.2702	0	81.7402	0	45.5706	100.121	0	0	17.2451	0.130796	9.6723	3.13573	57.4807	29.6644	16.7098	0	20.8269	27.3327	0.267845	9.19719	55.1209	0	0	80.5212	11.6152	4.42453	2.18053	5.45266
Chka	FALSE	FALSE	FALSE	FALSE	FALSE	FALSE	FALSE	-0.956478	-1.91296	7.38439	0.0682578	1.16585	0.915534	22.9607	45.4068	111.447	117.876	109.541	11.7352	6.45588	42.589	230.7	3.81804	712.711	171.682	60.4262	393.734	74.8498	0.485329	35.9946	517.041	3.64119	94.877	101.182	125.322	133.507	225.071	7.86305	10.4167	26.963	145.851	52.5625	151.631	19.5181	121.397	114.291	23.5127	56.7921	14.9925
Hdac2	FALSE	FALSE	FALSE	FALSE	FALSE	FALSE	TRUE	1.18391	2.36781	6.16891	0.0683507	1.16526	0.915534	0	62.2951	21.5838	8.07845	19.8947	57.1093	0	3.44503	68.8979	9.0416	4.59418	117.218	3.50656	152.227	0	0	15.9117	175.444	0	91.6429	76.6542	0	131.522	57.4783	0	85.7656	23.3279	124.01	64.9216	0	36.3887	44.258	98.8272	77.1553	91.7351	55.4524
Saa3	FALSE	FALSE	FALSE	FALSE	FALSE	FALSE	FALSE	-1.24931	-2.49861	5.37133	0.0685746	1.16384	0.915534	411.13	33.192	53.562	89.8684	121.513	88.1373	31.481	16.0979	80.2818	12.9182	57.1153	103.192	23.9622	19.2501	0	0	9.59674	5.14157	2.95845	27.9545	64.1059	4.83836	4.66878	32.6052	66.3522	103.875	27.2101	56.9968	5.68557	0	0	13.1386	3.65092	0.375445	1.63223	5.62248
Fbxw9	FALSE	FALSE	FALSE	FALSE	FALSE	FALSE	FALSE	-2.15779	-4.31559	4.43558	0.0686043	1.16365	0.915534	0	10.2804	0	0	199.902	0	3.07196	0.16763	67.6704	2.39817	0	0	136.798	126.834	1.75182	0.609476	0	0	0	34.0557	0	82.3178	0	0	0	0	25.8837	1.92531	0	4.19282	24.7735	2.01064	3.96591	0	64.1794	0
Slc11a2	FALSE	FALSE	FALSE	TRUE	FALSE	FALSE	FALSE	1.57071	3.14142	5.19618	0.0687524	1.16271	0.915534	7.27201	22.9728	32.2401	7.88563	1.97324	0	42.1557	0.585269	1.3258	1.42135	6.12579	0	4.3921	65.0671	8.48109	13.9926	0.83423	0	0	0.46536	3.84507	0	2.13413	0	1.14995	2.56981	3.59127	63.5566	48.2158	15.2398	0	0	0.323717	147.489	5.48915	156.124
Gnas	FALSE	FALSE	FALSE	FALSE	FALSE	FALSE	TRUE	0.998224	1.99645	7.10086	0.0688461	1.16212	0.915534	283.68	237.021	1.76028	8.43509	4.23183	18.5863	0	103.453	8.5752	83.1051	44.0419	59.3791	72.3909	72.5819	27.1655	136.487	229.918	24.9728	153.906	133.393	97.5203	43.2187	401.886	22.0036	8.72913	34.8855	345.009	246.423	103.035	64.3064	0	10.7137	47.1989	328.231	202.117	588.311
Pecam1	FALSE	FALSE	FALSE	FALSE	FALSE	FALSE	FALSE	0.882679	1.76536	9.16592	0.0688509	1.16209	0.915534	45.9589	136.153	92.7098	415.077	93.4424	112.44	133.763	34.343	279.104	598.749	376.795	186.859	66.9472	11.435	1210.78	178.024	154.923	232.377	569.299	321.053	230.471	666.187	261.68	132.312	68.7846	80.7138	61.6234	40.9071	213.286	1731.73	733.354	347.883	271.64	824.056	321.365	208.537
Ahi1	FALSE	FALSE	FALSE	FALSE	FALSE	FALSE	TRUE	-0.796514	-1.59303	8.252	0.0691448	1.16024	0.915534	95.4403	266.631	109.837	433.514	132.343	369.42	199.714	217.722	110.592	32.5632	293.59	178.307	99.5281	55.4575	237.128	0	221.486	41.3976	9.01518	47.0567	241.348	51.9371	188.484	102.815	102.228	174.401	108.028	231.981	91.8701	78.4657	23.0141	96.2161	47.9855	61.0145	102.103	50.9372
Tnpo1	FALSE	FALSE	FALSE	FALSE	FALSE	FALSE	FALSE	1.41892	2.83784	4.96808	0.0691654	1.16011	0.915534	1.80479	0	3.20892	9.31627	1.56251	0.132725	0	0.170072	0	0	0	9.6213	12.1535	2.2675	0.363686	0	3.13727	4.14599	18.5611	0.882137	3.23923	1.395	7.58238	0	3.47111	24.2774	32.255	13.44	13.5431	1.33716	8.24052	31.5287	52.1646	0.241649	0	0.833231
Dync2h1	FALSE	FALSE	FALSE	FALSE	FALSE	FALSE	FALSE	-1.29858	-2.59715	5.82923	0.0691971	1.15991	0.915534	150.053	128.004	3.71854	3.81734	27.9263	63.0333	86.5789	12.8066	24.78	0	5.54188	13.8273	20.1602	8.53604	0.465055	0	15.1896	230.333	7.67368	16.5632	3.73952	5.18598	5.89576	0	53.426	10.5898	16.684	0.16905	1.66545	0	6.53196	21.468	0.604257	0	32.1548	1.70159
Rnd3	FALSE	FALSE	FALSE	FALSE	FALSE	FALSE	FALSE	-2.30675	-4.61351	5.26305	0.0692601	1.15952	0.915534	0	0	0	0	0	0	1.92831	0	21.9789	0	0	0	0	0.0699463	6.78434	424.975	2.0361	219.897	8.52784	34.5002	0	0	80.3201	0	0	0	2.49847	0	11.9741	0	12.2662	149.249	0.349185	8.35415	0	0
Igf2bp2	FALSE	FALSE	FALSE	FALSE	FALSE	FALSE	TRUE	1.24901	2.49803	5.18048	0.0693294	1.15908	0.915534	0	13.5642	5.54046	19.5789	38.2769	6.96012	7.74196	1.21772	4.0374	8.71337	11.3998	49.1653	9.61525	51.0234	43.6577	1.61216	1.02924	30.7846	31.6912	33.5596	9.73387	105.833	1.11286	0	122.888	6.64074	11.8603	21.8644	6.58141	96.7796	21.3757	19.5938	10.281	27.7052	2.68353	23.4966
Fam205a4	FALSE	FALSE	FALSE	FALSE	FALSE	FALSE	FALSE	-2.63389	-5.26778	3.87937	0.0694146	1.15855	0.915534	0	0	52.4278	19.3562	46.4164	0	4.6622	0.144282	0	18.9954	0	0	10.7623	12.8929	0	0	0	0	0	0	0	0	1.23118	0	0	0	0	11.9583	12.4285	0	0	2.83192	0	0	0	0
Adcy9	FALSE	FALSE	FALSE	FALSE	FALSE	FALSE	FALSE	-1.9195	-3.839	4.70012	0.0694461	1.15835	0.915534	14.3919	0.267741	28.1111	79.2212	1.76472	4.69608	0	8.2189	0.432758	0.927403	40.6459	0	10.2261	1.12138	8.44881	0	21.2952	0	27.7889	15.2151	0.946546	0	0.309397	32.9283	0	0	0	5.24256	6.90789	0	0	0	0	10.0326	5.43352	0
Rab2b	FALSE	FALSE	FALSE	FALSE	TRUE	FALSE	TRUE	-1.65694	-3.31387	4.89945	0.0697014	1.15676	0.917448	6.47248	10.1653	30.5273	1.35137	1.79614	40.4237	17.8854	14.6168	6.97512	1.66237	145.196	106.55	33.1803	1.0845	0	2.63313	18.4102	0.349441	115.145	13.6932	41.5964	7.60249	27.8015	0	3.66274	0	32.5898	22.0943	0	0	310.71	0	12.7903	0	60.06	0.371946
Gad2	FALSE	FALSE	TRUE	FALSE	FALSE	FALSE	FALSE	-0.711746	-1.42349	8.30976	0.069922	1.15539	0.917448	15.0697	62.2057	138.18	113.023	217.228	110.489	223.667	334.712	72.9381	77.1976	125.627	121.478	217.033	95.8048	47.051	53.1578	73.8495	152.519	108.376	86.7253	48.296	86.6667	133.64	67.8595	35.8514	87.9685	201.597	107.362	75.1266	4.9385	15.5703	75.7045	16.8042	88.8388	61.1033	57.9576
Mrpl58	FALSE	FALSE	FALSE	FALSE	FALSE	FALSE	TRUE	-1.86846	-3.73692	5.31445	0.0699226	1.15538	0.917448	274.779	16.1755	8.18949	0	0	422.797	182.069	274.551	185.978	0	0	0	0	96.7158	0	0	10.6496	315.059	1216.05	111.077	0	377.325	29.3857	0	164.651	106.403	41.7781	0	69.55	0	0	0	0	2.38717	30.9889	0
Cdc23	FALSE	FALSE	FALSE	FALSE	FALSE	FALSE	FALSE	-1.55905	-3.11811	5.28295	0.0700275	1.15473	0.917448	0	0	1.91218	0.474265	5.17077	23.5282	27.5764	4.72479	13.3384	135.78	0.774505	0.493375	2.36775	133.812	2.39011	0	0	14.9048	267.771	47.6117	95.4364	34.4433	20.2153	1.99076	70.9151	0.907274	16.228	45.6604	36.1171	0	4.32752	1.37437	18.8745	0.377282	0	0.232357
Trim44	FALSE	FALSE	FALSE	FALSE	FALSE	FALSE	TRUE	-0.990722	-1.98144	6.95328	0.0703148	1.15295	0.9194	153.759	1.71991	42.005	30.0873	33.0054	20.6848	66.9124	26.9551	2.03452	127.021	0	13.3807	29.5487	25.7691	22.1596	90.858	13.2696	40.164	0.537644	28.5519	85.0558	43.8252	35.2773	0	6.26224	35.4457	30.0569	49.1844	14.3313	0.722726	3.86893	20.1416	6.46188	37.8272	1.34189	1.48362
Zfp131	FALSE	FALSE	FALSE	FALSE	FALSE	FALSE	FALSE	-1.02983	-2.05965	5.60188	0.0704869	1.15189	0.9194	0	14.4393	20.272	61.3426	86.2363	29.4878	165.705	32.3069	41.2712	46.4621	43.0634	36.905	64.944	51.0546	377.043	102.287	58.5461	41.7843	53.3088	48.7761	49.0587	48.4815	34.6573	27.3009	6.25432	180.352	16.4452	18.462	22.3791	52.3703	1.93742	30.8059	11.6626	41.6681	5.61405	34.7392
Fam234b	FALSE	FALSE	FALSE	FALSE	FALSE	FALSE	FALSE	0.976989	1.95398	7.37471	0.0705045	1.15178	0.9194	0	174.321	72.6342	165.843	12.9468	2.49027	35.7784	52.2967	41.7184	4.91605	40.215	4.21742	104.914	110.737	2.23597	48.5239	50.2598	0	14.1802	16.9332	51.6633	0.924699	85.3878	55.8512	4.94381	162.09	30.9066	92.4242	6.02876	25.3013	4.59493	32.9365	137.088	7.26932	64.8938	122.474
Polr2d	FALSE	FALSE	FALSE	FALSE	FALSE	FALSE	FALSE	-1.971	-3.942	4.70413	0.0707449	1.15031	0.919958	0	0	0	22.4653	83.3823	0	7.21817	229.165	103.317	0	54.0677	4.06436	68.3263	503.474	5.8495	0	39.1477	0	452.399	46.9059	0	195.088	81.5426	148.897	0	0	82.4057	3.18189	54.8754	0	0	0	196.423	0	67.7989	0
Enkd1	FALSE	FALSE	FALSE	FALSE	FALSE	FALSE	FALSE	-0.953581	-1.90716	6.60456	0.0709509	1.14904	0.919958	22.8548	105.908	44.02	106.111	91.9807	58.4333	172.976	23.373	96.7152	172.048	133.303	82.5633	27.6402	1.18526	69.3875	6.42093	14.7038	4.40408	20.5035	8.46147	11.6075	24.393	6.04248	31.0122	42.444	123.585	34.3392	23.957	8.27594	38.1315	8.44498	54.9459	9.23526	29.166	19.1228	2.51608
Mrto4	FALSE	FALSE	FALSE	FALSE	FALSE	FALSE	TRUE	-1.32009	-2.64019	4.5979	0.0709573	1.149	0.919958	52.8878	93.4689	78.8135	0	35.257	49.4423	70.1018	65.6497	74.3782	0	53.0699	227.883	17.767	27.1616	4.67733	65.2093	71.288	43.8693	24.5866	67.3601	0	144.781	77.1157	0	27.5348	122.078	36.3079	12.9369	58.2615	43.4796	0	0	34.2035	18.3	0	1.73406
Orc6	FALSE	FALSE	FALSE	FALSE	FALSE	FALSE	FALSE	-1.65315	-3.30629	4.67706	0.0709847	1.14883	0.919958	0	11.0446	121.043	33.0847	0	0	0	52.6031	121.618	3.9032	104.932	57.0757	177.449	105.833	102.712	0	79.1923	103.921	0	13.0884	0	23.736	65.1068	0	0	5.67381	21.3066	0	91.2546	3.6148	14.3375	89.2301	1.02882	37.219	1.21619	0
Sema6d	FALSE	FALSE	FALSE	FALSE	FALSE	FALSE	FALSE	-1.31468	-2.62935	5.54445	0.0711054	1.1481	0.920104	1.39062	166.463	2.59874	87.4081	3.24018	26.3245	4.47977	3.98701	0.311238	9.23547	2.4276	1.86093	53.961	24.5429	2.15517	0	36.8573	51.5614	475.873	16.2804	9.96052	43.7759	16.5588	14.6755	9.50751	24.8747	0.795282	31.8724	37.8535	7.70071	0.90662	15.5037	3.20373	0.169178	8.17496	3.63544
Usp40	FALSE	FALSE	FALSE	FALSE	FALSE	FALSE	FALSE	-1.27409	-2.54819	5.72799	0.0715388	1.14546	0.921012	356.682	115.554	42.8573	66.4042	65.7809	6.29162	9.35997	30.7594	104.652	0	7.18922	21.4982	45.2007	72.4612	15.0688	0	5.99605	26.5255	0	44.2962	49.8419	173.137	16.6966	0	53.903	32.6124	11.1748	65.8852	1.98872	0	18.6684	24.2665	2.82812	0	0	0.201144
Scn8a	FALSE	FALSE	TRUE	TRUE	FALSE	FALSE	FALSE	-0.706714	-1.41343	7.95197	0.0716333	1.14488	0.921012	12.0616	117.041	70.4566	5.85336	99.9063	45.8602	42.5501	22.419	43.6982	14.8952	53.6413	31.5967	42.0609	67.6966	8.97371	29.263	6.57548	82.761	11.0383	43.8858	92.0012	30.6037	22.0176	10.8786	18.3137	36.2554	23.1113	42.8516	18.9213	15.9445	23.6326	79.0746	58.1205	16.2198	9.62147	13.3033
Prepl	FALSE	FALSE	FALSE	FALSE	FALSE	FALSE	FALSE	1.02081	2.04162	6.46501	0.0716901	1.14454	0.921012	4.11638	34.4282	10.5661	11.8079	316.142	77.3188	55.6841	15.4715	0	1.30452	28.6728	8.55974	45.7029	93.4896	5.99602	0	77.0678	13.0803	35.1067	59.407	18.7017	0.852905	89.5894	45.3186	170.607	1.86585	27.7263	205.708	57.9309	31.7636	1.74612	35.3762	82.4406	33.4503	87.2277	7.4172
Dhx38	FALSE	FALSE	FALSE	FALSE	FALSE	FALSE	FALSE	-1.76344	-3.52687	4.9897	0.0718479	1.14359	0.921012	32.3335	39.0332	18.9427	0	0	34.909	0.580499	17.8142	10.3713	0	24.3525	0.378709	0.43452	28.543	6.3277	41.2293	0.107941	0	2.39807	8.90386	65.8235	0	4.11935	0	0	0.263619	0.245367	0.837589	4.46342	0	1.236	5.6493	0	11.5883	29.984	0
Kmt2b	FALSE	FALSE	FALSE	FALSE	FALSE	FALSE	TRUE	-1.29633	-2.59267	5.62393	0.0719363	1.14305	0.921012	1.22372	26.06	2.97358	103.57	1.11976	17.7281	43.1693	5.91877	13.7141	10.7544	0	0	17.6663	38.0252	0.487979	1.29833	18.9303	8.23623	0.236357	2.84772	0.898818	15.9741	11.6357	9.44343	21.241	0.361776	0.686647	62.1755	5.60078	0	0.8494	4.49401	13.6506	12.0346	0	2.24302
Arhgap39	FALSE	FALSE	FALSE	FALSE	FALSE	FALSE	FALSE	-1.40505	-2.81009	4.6292	0.0719421	1.14302	0.921012	189.093	322.343	85.9477	20.3124	47.1996	78.6437	0	12.0814	525.648	0	77.5494	201.059	94.8718	101.42	8.57223	19.7311	162.594	141.685	22.546	14.676	0	23.7286	6.96514	0	43.5758	0	153.101	8.22377	100.137	0	19.7968	53.2302	153.85	183.837	3.22027	10.4578
Klhl15	FALSE	FALSE	FALSE	FALSE	FALSE	FALSE	FALSE	-1.22456	-2.44913	5.92788	0.0723048	1.14083	0.922841	11.6038	39.516	23.6075	230.686	10.8912	20.0304	16.8501	43.3734	32.9846	57.4121	131.731	326.656	33.6798	0.299689	1.0151	0.399031	0.458319	0.137469	1.63773	0.434661	10.4169	5.60523	8.33814	14.2363	23.9217	16.4929	19.5478	5.88629	38.6535	81.8269	4.64052	5.64502	36.1945	1.8033	38.6353	2.42269
Gm17018	FALSE	FALSE	FALSE	FALSE	FALSE	FALSE	FALSE	1.41484	2.82967	5.38905	0.0723065	1.14082	0.922841	0	0	139.023	131.175	0.542065	0	18.4671	59.3267	30.466	0	0	0	23.3262	98.1866	7.82035	0	1.40425	12.4526	54.991	113.391	184.608	72.4239	40.4222	0	837.767	33.8553	121.362	161.448	111.32	0	5.0257	0	96.7707	198.44	11.4788	296.144
Pick1	FALSE	FALSE	TRUE	FALSE	FALSE	FALSE	TRUE	1.25887	2.51774	5.67132	0.0724141	1.14018	0.922841	297.046	148.909	55.9098	0	1.36132	153.309	0.590738	7.9413	10.0056	0	2.30408	46.0305	24.6481	48.5045	36.0107	0	33.1592	3.19556	0.678543	11.1822	2.13068	86.8015	11.5061	809.425	191.701	86.8041	1.07062	122.423	10.2377	20.561	0	39.4114	1.12546	107.684	56.8023	35.7247
Mrpl55	FALSE	FALSE	FALSE	FALSE	FALSE	FALSE	FALSE	-1.77095	-3.5419	5.33292	0.0727014	1.13846	0.924511	0	122.594	13.6448	0	282.634	679.601	0	86.8143	963.547	15.5963	603.935	0	25.627	249.518	0	216.222	67.7166	0	3.20949	0	0	3.7476	29.5602	0	0	201.926	198.707	0	3.78109	0	52.1349	170.437	0	0	2.86384	0
Smim14	FALSE	FALSE	FALSE	FALSE	TRUE	FALSE	FALSE	0.969635	1.93927	7.10227	0.072765	1.13808	0.924511	66.6523	664.809	78.9624	45.4766	143.629	23.7044	5.79715	268.164	36.793	26.3753	154.365	130.98	61.9946	24.3726	70.8083	111.161	43.0563	0	252.71	177.937	6.28232	89.7034	135.942	468.049	153.777	828.312	67.3935	676.683	323.049	0	18.0547	86.6136	142.857	5.90399	51.135	799.433
Cdkn2aipnl	FALSE	FALSE	FALSE	FALSE	FALSE	FALSE	FALSE	-1.79483	-3.58967	4.82008	0.0729369	1.13705	0.925298	0	0.739704	164.968	1.12353	164.273	0.715342	0	16.088	2.32564	2.5155	0	0	0	76.3758	3.66401	0	31.9134	0.528281	223.954	22.1278	0	8.43399	54.7315	0	0	0	14.2517	46.791	0	0	0	5.62087	4.0587	0.872816	38.2197	0
Psme4	FALSE	FALSE	FALSE	FALSE	FALSE	FALSE	FALSE	-1.15234	-2.30469	7.05654	0.0732167	1.13539	0.927108	0	377.677	82.2931	50.9826	330.582	3.17616	18.2674	45.334	20.0879	0	180.375	69.1151	114.897	92.7507	7.70015	0.158467	23.0907	1021.43	79.6279	35.3104	7.953	19.137	11.1632	98.9284	33.3697	9.35919	116.001	161.531	35.9164	9.94632	10.6881	249.539	289.89	2.20273	109.444	0
Tmem248	FALSE	FALSE	FALSE	FALSE	FALSE	FALSE	FALSE	-1.20818	-2.41636	5.90217	0.0733001	1.1349	0.927108	0	32.7677	122.47	11.597	5.17889	10.6306	7.75125	69.406	24.718	0	0.860748	33.8107	28.0242	23.5975	0.889022	33.5847	14.721	64.878	176.708	103.37	95.9502	12.3903	47.696	2.22175	12.6035	35.0409	5.63257	2.53857	27.143	1.16145	3.94116	27.8376	49.7075	0.209728	0	1.80636
Opa3	FALSE	FALSE	FALSE	FALSE	FALSE	FALSE	FALSE	1.41722	2.83445	4.76303	0.0736387	1.13289	0.929993	4.9399	0	0.805867	0	4.04264	0	0	11.8169	6.44108	1.25731	3.82406	0	31.861	31.2318	20.8161	0	7.10848	0	0.471537	43.2949	0	1.00319	9.13396	0	12.3449	37.4518	15.0344	28.3811	16.5189	6.23361	15.9821	28.1975	82.9354	8.942	50.0714	0
Faf1	FALSE	FALSE	FALSE	FALSE	TRUE	FALSE	TRUE	-1.39562	-2.79123	5.20493	0.073984	1.13086	0.931071	0	7.74377	30.5857	10.3419	2.16622	0	30.0783	7.88889	13.2915	4.62956	2.02694	52.1988	36.6724	90.7256	15.4496	0	31.2652	49.0776	0	2.27499	0	5.25267	6.68593	0	0	11.0706	4.98367	6.69261	14.9954	13.7509	1.23451	10.153	8.65706	0.165351	9.69741	1.62288
Palmd	FALSE	FALSE	FALSE	FALSE	FALSE	FALSE	FALSE	-1.62349	-3.24698	4.83846	0.0740533	1.13046	0.931071	0	1.19574	0	0.525211	0.371629	146.57	5.00359	22.263	1.0541	1.13094	54.316	0	2.41933	5.00988	1.34037	105.21	47.2463	29.5083	0	6.21209	82.3401	8.72363	46.1736	0	0	0.328501	13.8388	6.52491	57.4344	1.75449	0	4.20179	13.8561	1.61091	0	0
Cep97	FALSE	FALSE	FALSE	FALSE	FALSE	FALSE	FALSE	0.878043	1.75609	6.88443	0.0740746	1.13033	0.931071	0	32.9053	3.90659	12.183	65.3003	4.15095	3.35469	20.8912	8.64702	28.4276	16.8545	19.5676	21.3018	1.36523	49.5972	8.25689	9.73016	11.7553	33.2324	17.2348	11.4694	31.2098	16.491	35.5171	4.45046	2.18949	9.68392	2.8739	12.4762	58.3137	22.2415	25.0582	76.4169	41.9026	53.4026	9.7221
Chuk	FALSE	FALSE	FALSE	FALSE	FALSE	FALSE	TRUE	-1.2226	-2.44519	5.93189	0.0742749	1.12916	0.931071	42.7765	144.817	14.8127	15.4035	16.4468	46.9225	236.114	32.8922	7.82627	1.21184	65.1702	33.7343	96.2657	92.7249	0.913073	0	111.684	94.8838	15.9164	30.7636	5.83268	45.7837	32.2105	0	36.4613	23.434	5.18643	2.70617	17.4374	0	36.3762	151.777	2.52496	1.69854	40.7327	0
Cog7	FALSE	FALSE	FALSE	FALSE	FALSE	FALSE	FALSE	-1.32898	-2.65797	5.27029	0.0744154	1.12834	0.931071	0	4.57463	6.62327	12.2658	0.757551	111.875	9.14807	55.0001	2.70422	2.83195	4.85193	17.6823	1.21943	5.01625	1.0136	117.146	35.7238	73.6818	7.19618	24.4616	91.3978	8.43497	12.643	17.9373	0	0	16.7684	9.65083	49.0511	1.52621	3.40852	8.33033	6.29974	0	5.11306	48.1786
2510002D24Rik	FALSE	FALSE	FALSE	FALSE	FALSE	FALSE	FALSE	-1.39282	-2.78564	4.29023	0.0744357	1.12822	0.931071	0	149.145	12.8107	34.3511	12.0357	47.9924	64.6649	82.1954	14.5999	84.2251	289.961	28.7869	10.578	2.1256	7.49011	0	13.9053	160.252	9.48961	32.5964	30.5289	17.9652	50.756	0	185.498	12.6665	63.7756	18.1028	2.34947	0	8.25826	4.15301	3.14732	1.82031	0	0
Atp2b1	FALSE	FALSE	TRUE	TRUE	FALSE	FALSE	TRUE	-0.656432	-1.31286	9.60049	0.0747449	1.12642	0.931071	738.959	881.405	808.995	628.923	504.808	288.712	991.627	296.984	404.692	33.4065	453.975	788.297	1446.88	672.539	106.202	351.033	445.209	1016.72	307.921	535.6	1320.2	285.81	340.314	636.658	279.862	1153.76	251.526	1183.89	154.224	36.1101	145.046	602.105	269.644	91.7631	173.664	41.916
Tulp1	FALSE	FALSE	FALSE	FALSE	FALSE	FALSE	FALSE	-1.07214	-2.14428	5.89348	0.0748921	1.12556	0.931071	36.7592	57.2326	115.127	262.349	107.665	149.591	86.6928	42.6442	221.963	472.497	295.512	281.291	63.9055	7.72885	16.4574	6.24431	8.99399	7.80476	19.3857	8.42253	15.9149	25.2948	7.50222	338.152	90.2854	70.108	99.7528	41.6733	9.99252	58.6933	41.1891	28.1202	11.3566	18.1996	9.77713	22.9204
Gnb4	FALSE	FALSE	FALSE	FALSE	FALSE	FALSE	FALSE	1.17538	2.35076	6.86556	0.0753118	1.12314	0.931071	0	101.191	30.4554	2.03994	1.32641	2.22241	5.90904	20.0206	10.5363	1.87377	17.0564	303.45	0	18.1954	20.6943	0.172199	71.3849	130.811	0	86.6249	108.89	0	111.861	3.61615	26.7037	36.6632	3.93779	101.802	1.98027	23.6137	0	97.4786	61.932	206.28	169.204	3.97176
Nudt3	FALSE	FALSE	FALSE	FALSE	FALSE	FALSE	FALSE	-1.27469	-2.54937	5.33078	0.0753151	1.12312	0.931071	0	169.424	25.0875	191.274	121.805	41.7165	0.638135	97.1289	14.5096	122.873	12.6432	2.6202	20.4606	34.095	11.2889	106.274	49.0838	39.811	1.14988	103.402	68.4501	7.86594	105.386	0	11.4259	1.84658	37.3231	4.00426	106.487	0	27.8009	64.9221	123.101	91.476	34.2682	0.679401
Ccdc22	FALSE	FALSE	FALSE	FALSE	FALSE	FALSE	FALSE	1.52757	3.05514	4.92867	0.0755819	1.12158	0.931071	0	11.2969	0	0	13.2109	0	1.84529	12.049	0	0	2.7381	7.73232	2.98744	62.6938	0	0	40.8898	7.29403	0	29.0431	2.2209	19.3059	31.2837	3.74	4.72128	0	42.3393	113.968	18.7911	0	1.3005	29.9575	0.861863	26.6987	0	6.73425
Nol8	FALSE	FALSE	FALSE	FALSE	FALSE	FALSE	FALSE	-1.40506	-2.81012	5.31962	0.0756626	1.12112	0.931071	32.325	0.953046	114.414	11.4802	52.6821	149.265	91.9406	10.2648	2.90289	0	0.957431	0	25.9575	15.067	0.741457	43.9804	109.025	0.290183	33.7576	31.2586	45.6014	5.64907	2.13192	0	3.21814	0.670345	24.7827	0.451645	124.514	0	8.53451	1.94474	156.801	0	0	0.915391
Arnt2	FALSE	FALSE	FALSE	FALSE	FALSE	FALSE	TRUE	-1.23389	-2.46777	5.53657	0.075937	1.11955	0.931071	28.1925	0.193109	32.5509	0.900303	39.4389	23.7381	61.7586	14.9152	0.313527	79.1619	24.023	9.85772	72.8823	19.7446	0.512821	3.41403	2.88961	0	7.23515	8.8379	75.8132	20.8953	23.5069	20.7873	145.133	4.94901	13.3069	4.70384	39.7638	6.66656	5.36196	5.86055	3.97227	13.8591	50.8503	0
Utp4	FALSE	FALSE	FALSE	FALSE	FALSE	FALSE	TRUE	-1.52093	-3.04186	5.03858	0.0759811	1.11929	0.931071	165.062	7.58006	0.211612	38.3308	30.5184	17.5241	0	1.44574	1.85006	0	0	86.3479	37.0097	78.7589	2.94507	0	68.0068	17.5559	0	30.0616	107.046	0	17.8528	0	19.4716	27.2629	25.5529	4.06246	13.0113	0	6.71083	1.67581	0	17.4738	3.08728	0.433972
Wdr20	FALSE	FALSE	FALSE	FALSE	FALSE	FALSE	FALSE	-1.65353	-3.30705	4.75071	0.0760739	1.11876	0.931071	0	18.0018	0.847872	7.84065	52.9853	26.2677	4.81992	67.4087	0.915665	153.634	3.43405	9.89974	15.2588	65.5174	0	0	0	84.8134	5.66383	21.9216	203.946	0.776328	0	0	0	3.73261	14.2979	70.4322	11.7096	0	0	87.4277	0	0	61.6447	13.4482
Vps18	FALSE	FALSE	FALSE	FALSE	FALSE	FALSE	FALSE	1.85249	3.70497	5.28063	0.0761971	1.11806	0.931071	0	0	0	0	0	0.300365	0	9.53753	2.9841	34.6323	0.972278	0.436681	0	56.8804	0	0	0	0	54.8037	2.98884	0.513929	0.279893	2.9612	0	34.31	0.381169	10.2109	50.5999	0.581931	1.0537	0	0	9.49861	0.190176	32.58	0
Vps45	FALSE	FALSE	FALSE	FALSE	FALSE	FALSE	FALSE	1.55587	3.11173	5.61154	0.0762506	1.11776	0.931071	13.1592	14.4044	1.39925	27.2767	10.3933	0	37.0911	8.82854	0	0	0	0	70.103	96.6508	1.22847	4.59884	5.40197	0	1.21493	5.92406	0	9.00432	46.5505	9.47567	0	52.1319	0.219639	0	19.4112	8.03625	3.32023	0.462603	0	4.65312	13.2568	0
Slc25a23	FALSE	FALSE	FALSE	TRUE	FALSE	FALSE	FALSE	-1.01839	-2.03678	6.46721	0.0762507	1.11776	0.931071	29.0977	382.751	43.3006	89.5658	7.34332	73.729	6.34387	107.748	23.0337	83.0022	209.418	80.0001	38.7022	57.7521	97.5804	40.6665	19.9105	18.7673	231.043	62.7792	48.6895	7.23508	36.6181	0	16.9962	9.97746	113.034	45.3095	211.79	27.2362	1.2972	120.606	28.3313	23.7047	0.77732	0.275407
Ghr	FALSE	FALSE	FALSE	FALSE	FALSE	FALSE	FALSE	-1.59779	-3.19559	5.07705	0.0762915	1.11752	0.931071	21.67	96.6128	19.6228	13.8047	1.24179	56.1849	0	51.7108	38.3491	14.9232	55.1793	0	0	12.4216	0	136.222	22.5602	297.311	0	24.0743	130.252	13.8082	14.5516	0	14.0948	10.7714	0	67.5089	5.84702	9.95169	0	0.495397	0	0	16.8769	1.81565
Rbms3	FALSE	FALSE	FALSE	FALSE	FALSE	FALSE	TRUE	1.24878	2.49757	5.145	0.0763075	1.11743	0.931071	6.07045	25.7262	15.4322	9.50649	3.92585	0.968576	15.4371	3.49822	7.72722	23.1609	7.38683	2.82077	59.0042	6.23081	2.08817	0.859858	5.87789	1.06644	0	2.57363	11.4765	39.0536	1.64087	5.79175	7.83184	12.1915	5.01602	3.06142	0	0	0	22.3428	122.402	159.153	12.6108	0
Rab34	FALSE	FALSE	FALSE	FALSE	FALSE	TRUE	FALSE	-1.1586	-2.3172	6.57258	0.0763532	1.11717	0.931071	0	158.331	955.547	231.262	39.5641	420.422	207.691	21.5114	563.975	3.60743	316.565	978.736	221.69	475.011	235.483	0	86.9621	13.6301	167.548	56.6179	70.9116	174.91	68.07	125.899	582.145	214.007	147.56	153.919	250.819	52.5256	0	101.896	230.54	103.705	0	6.67478
Rhbdd2	FALSE	FALSE	FALSE	FALSE	FALSE	FALSE	FALSE	-1.24053	-2.48107	5.70178	0.0764744	1.11648	0.931071	80.5731	1.76201	12.2992	39.9189	0.440589	13.4178	26.4364	3.53882	19.792	0	43.1724	1.26656	57.3865	42.0189	11.0741	182.374	22.8734	72.1554	0.368665	46.5506	44.8809	1.5573	34.3984	9.59309	0	8.90447	19.4213	70.0915	25.1081	2.9296	0	53.3108	0	1.58568	1.8907	2.24201
Gramd1b	FALSE	FALSE	FALSE	FALSE	TRUE	FALSE	FALSE	1.18593	2.37186	5.98797	0.0765699	1.11594	0.931071	1.04815	403.949	20.4646	5.09517	18.6135	5.98193	36.981	0.588899	43.8907	1.62846	1.18803	0	63.5267	35.6687	106.52	0	27.091	35.7692	7.91931	48.5673	78.4931	8.20677	5.42857	3.11631	467.651	35.0846	34.6916	5.95221	49.8334	33.3579	0.359058	62.7244	20.9697	1.16619	154.914	1.42095
Mgat4b	FALSE	FALSE	FALSE	FALSE	TRUE	FALSE	FALSE	-1.43546	-2.87091	5.324	0.0765886	1.11584	0.931071	118.148	0.796969	3.15714	189.741	31.7579	3.21891	112.763	24.968	13.7356	0	0	8.94321	7.46507	15.0943	115.684	77.7813	0	132.596	28.6998	95.6288	181.701	0	53.3546	10.7464	16.4036	1.0426	19.9577	0	2.36469	0	17.0284	16.2261	104.043	0.318253	31.9192	0
Csf1r	FALSE	FALSE	FALSE	FALSE	FALSE	FALSE	TRUE	2.04261	4.08522	4.70309	0.0766093	1.11572	0.931071	2.32528	0	0	0	0	0	0	0	0	0	1.57715	15.0316	0.246801	0.0882779	0	0	0	47.5491	0	5.28602	0.207426	1.36224	0	4.05662	0	0	81.7754	0	0.58837	38.3888	0.584366	0	0	10.3452	0.557124	0
Ramp1	FALSE	FALSE	FALSE	TRUE	FALSE	FALSE	FALSE	-0.757713	-1.51543	8.05903	0.0766169	1.11568	0.931071	322.103	105.032	172.65	400.09	380.057	340.791	62.3263	421.55	356.396	262.664	103.759	117.566	114.221	256.278	80.2723	175.029	5.29042	103.398	76.9933	147.385	220.435	564.378	79.5182	44.1244	310.155	303.589	96.6575	164.442	19.0473	88.5082	33.2712	247.402	214.537	409.956	67.2083	50.7223
Atp1a3	FALSE	FALSE	TRUE	TRUE	TRUE	FALSE	FALSE	0.821324	1.64265	9.36391	0.0767129	1.11513	0.931071	35.6035	86.7237	109.522	50.2777	192.328	62.8011	139.002	179.205	60.5824	423.431	131.151	129.998	745.08	636.164	73.4085	670.543	248.715	33.8045	71.9978	395.334	565.572	41.4204	253.331	69.9599	38.495	112.768	34.3643	403.606	283.616	41.188	58.9752	226.59	486.291	258.669	158.192	831.766
Klhl32	FALSE	FALSE	FALSE	FALSE	FALSE	FALSE	FALSE	-1.27152	-2.54305	5.32989	0.0768592	1.1143	0.931502	6.90868	13.1591	11.799	34.9053	10.893	19.1563	53.0666	4.58673	29.9309	41.7931	37.877	19.2829	7.45329	0.533281	2.65097	0.356765	0.483479	0.291924	0.262607	19.19	1.60913	0.600551	0.392031	13.8461	6.84272	10.4036	9.46951	3.72463	0	22.5311	1.87598	0.686151	3.63173	1.7465	0.85188	0.406156
Ccdc107	FALSE	FALSE	FALSE	FALSE	FALSE	FALSE	FALSE	1.12878	2.25756	12.4433	0.0770849	1.11303	0.931683	1089.04	206.998	6667.72	17295.6	15600.5	5678.58	307.35	690.497	8849.41	15430.6	25427.7	9005.82	1874.74	195.661	97261.9	7171.84	3519.89	17723.8	12996.2	6717.59	3814.78	13020.1	9197.41	920.448	16252.6	807.453	3648.28	231.016	7412	94730	678.468	17786	17154.9	63145.2	7044.18	1320.69
Mpped2	FALSE	FALSE	FALSE	FALSE	FALSE	FALSE	FALSE	1.31911	2.63822	5.70859	0.0771799	1.1125	0.931683	0	18.1684	51.7801	0	163.882	71.5574	0	104.119	9.61392	0	41.7222	63.0583	142.175	0	2.26165	31.0961	7.07355	0	0	69.9029	74.6044	80.6713	49.0317	277.466	254.225	9.9876	91.3909	36.7848	57.1012	221.195	1.01407	116.205	0	31.0941	41.9299	0
Taf4	FALSE	FALSE	FALSE	FALSE	FALSE	FALSE	TRUE	-1.49045	-2.98089	4.55129	0.0773206	1.1117	0.931683	9.17074	0.272847	13.5198	6.76144	1.38313	43.8648	3.85103	7.96625	15.2965	0	14.494	1.54587	3.32597	17.7875	4.30209	0	44.4992	0.197072	0	7.60678	10.141	23.8475	2.19051	1.7668	3.48784	6.45709	7.1143	0	17.8003	0	0.630655	5.31842	5.60486	0	0	0
Cbfa2t3	FALSE	FALSE	FALSE	FALSE	FALSE	FALSE	TRUE	-1.649	-3.298	4.9758	0.0773215	1.1117	0.931683	0	10.2577	18.7428	52.3585	0	0	1.95792	14.0006	39.1061	0	0	17.885	9.93869	50.9484	3.22276	43.1511	12.7407	0	0	17.8229	4.93991	4.52975	17.8693	0	13.2195	1.72261	0.199755	0	0.230669	13.2149	0	18.5037	0	0	2.58625	29.4321
Celsr2	FALSE	FALSE	FALSE	FALSE	FALSE	FALSE	TRUE	-1.18742	-2.37484	6.22747	0.0775387	1.11048	0.931683	99.3133	17.9398	0.198325	0.670124	6.73317	1.4691	7.43548	69.0112	43.825	59.9688	0.883387	19.671	65.6234	56.0182	4.70666	66.1684	4.91823	0.252649	0.138976	13.1878	108.315	0.0788508	27.8818	0	145.581	0.423327	11.4974	38.4975	65.0664	1.1912	7.2108	10.1006	2.50099	2.77347	14.4963	0.52958
Rab5b	FALSE	FALSE	FALSE	FALSE	FALSE	FALSE	FALSE	-1.47499	-2.94997	4.1369	0.0777051	1.10955	0.932351	0	31.0607	1.27714	0.598415	0	53.5212	5.61274	0.579927	3.11529	0	10.7469	31.8837	1.57837	115.333	10.4596	7.48921	12.1935	3.07606	5.29918	27.237	110.348	2.81248	16.5144	0	0	0	7.29161	2.00509	0.584732	9.19643	0	3.75973	9.38012	0.237398	0	0
Nt5c3	FALSE	FALSE	FALSE	FALSE	FALSE	FALSE	FALSE	-1.37203	-2.74406	5.35995	0.0779701	1.10807	0.934197	418.918	7.63972	0	0.966274	1.05711	92.2124	32.0941	59.1027	1.45563	28.5283	0	116.302	68.7625	137.485	13.0947	196.132	60.5801	240.417	0	57.5716	76.7919	0	52.6093	0	0	70.491	12.3409	98.9239	24.4667	0	10.7286	22.1745	0	14.9631	107.847	5.92249
Pard6b	FALSE	FALSE	FALSE	FALSE	FALSE	FALSE	FALSE	1.841	3.682	4.63548	0.0781994	1.1068	0.934283	4.88479	26.6718	0.39561	5.00565	0.364343	0.701375	0	1.43648	0	0	1.81625	0.509901	21.8298	46.2752	0	0	0.145215	0.259778	0	0.278622	1.67727	0.261437	0.276565	0	0	0.355557	2.80786	39.358	8.70067	0	0	0	0	0.221024	0	0
Npdc1	FALSE	FALSE	FALSE	FALSE	FALSE	FALSE	FALSE	-0.924116	-1.84823	7.2841	0.0783908	1.10573	0.934579	193.738	349.95	294.723	488.791	65.3404	547.549	349.623	227.921	147.121	4.6519	137.988	93.1466	72.7972	742.018	9.42937	492.082	2.0506	158.254	357.432	374.571	746.887	156.313	236.033	112.012	602.555	321.069	70.2063	425.327	70.7449	0	41.6241	116.212	48.3921	15.1017	49.5303	3.41677
Sphk2	FALSE	FALSE	FALSE	FALSE	TRUE	FALSE	TRUE	-1.8474	-3.69481	4.36643	0.0786776	1.10415	0.934579	0	36.4437	1.21189	0	70.2092	44.644	0	20.214	22.0174	4.50739	18.5224	0	0	0.0589654	2.50988	0.301892	52.2275	1.06266	1.24661	12.6349	0	7.89136	21.442	0	0	0	0	13.2793	0	0	3.58337	0.811261	0	0	21.4589	0
Trmt10b	FALSE	FALSE	FALSE	FALSE	FALSE	FALSE	FALSE	1.78131	3.56261	4.27387	0.0787948	1.1035	0.934579	0	0	0	1.95222	11.173	1.85972	0	0	0	2.18484	14.6319	1.80385	83.7976	0.55366	9.62872	0	0	0	0	28.0385	47.9041	16.9529	4.74537	0	0	13.0578	4.78153	140.635	43.4439	0	0	53.1037	57.2418	0	99.6943	206.654
Cd320	FALSE	FALSE	FALSE	FALSE	TRUE	FALSE	FALSE	2.19381	4.38763	4.32752	0.0788163	1.10338	0.934579	0	0	11.601	0	8.90842	0	0	0.317339	5.37676	0	0	0	130.475	0.101712	0	0	0	0	0	0	84.3766	0	67.9037	494.974	0	1.28696	0	2.16821	31.4334	0	5.9226	65.8453	0	0	0	0
Acly	FALSE	FALSE	FALSE	FALSE	FALSE	FALSE	FALSE	1.07759	2.15518	5.95153	0.0788427	1.10324	0.934579	42.7153	2.88421	13.2689	4.91061	30.2492	10.9571	22.9914	8.9219	13.9683	37.4395	0.729074	25.3231	11.6035	8.8874	3.87947	6.09458	6.75262	33.7353	0	22.9987	39.318	0.209918	35.2978	7.47942	6.1385	3.11515	3.70472	107.373	37.1582	4.93821	0	32.6821	0	76.1106	32.9442	96.9314
Pik3cb	FALSE	FALSE	FALSE	FALSE	FALSE	FALSE	TRUE	-2.21576	-4.43153	3.98633	0.0790857	1.1019	0.934579	0	22.7232	0.086105	0	206.015	0	3.99098	1.63815	0	0	0	0	8.97636	22.5731	0	0	1.51443	0.16936	0	0.139311	40.0875	0	1.80501	0	0	0	1.93593	27.5942	4.64247	0	0.541749	0.228807	0	0	12.5222	0
Gpd1	FALSE	FALSE	FALSE	FALSE	FALSE	FALSE	FALSE	1.53376	3.06752	4.8894	0.0792377	1.10107	0.934579	0	0	28.0888	1.34567	0.22052	19.1288	0	10.5524	26.5979	0	0	0	26.1468	0	5.62657	0.805527	2.99089	0	0	15.7937	0.873677	23.0786	19.2364	2.8682	7.37442	3.02176	8.81002	104.451	0.656753	0	2.01774	10.5612	11.3732	12.7736	0	0
Supt3	FALSE	FALSE	FALSE	FALSE	FALSE	FALSE	TRUE	1.92548	3.85097	4.54703	0.0793534	1.10043	0.934579	2.95722	0	1.62357	0	1.31132	0	115.191	0.862497	0	1.49175	3.45114	1.22525	2.99636	10.4239	0	0	28.1421	0	24.7477	2.00751	6.73699	3.02974	9.30257	5.68276	0	0	22.7688	0	0	0	0	4.60589	0	6.59538	109.944	527.321
Pls3	FALSE	FALSE	FALSE	FALSE	FALSE	FALSE	FALSE	-1.7066	-3.41321	4.41927	0.0793566	1.10042	0.934579	0	0	0	22.7082	9.30109	10.354	0.445352	0	46.6126	2.82194	2.05953	0	52.7928	88.1023	6.09395	0	25.8797	18.2825	0.483582	17.3618	0	4.44644	35.3205	17.7418	0	0	6.1899	0	30.8038	1.38258	1.89013	7.22069	0	0.499821	0	0.308304
Mrps2	FALSE	FALSE	FALSE	FALSE	FALSE	FALSE	FALSE	-1.99984	-3.99967	4.45505	0.0793649	1.10037	0.934579	0	0	68.911	0	0	1.22851	0.691008	36.7518	3.0089	0	0	20.5549	41.7927	100.447	1.59118	113.925	39.1019	0	0	9.74862	108.898	0	11.5416	0	0	0.626347	0	0	0.940308	4.17002	1.45862	21.2024	0	0	0	0
Rpl12	FALSE	FALSE	FALSE	FALSE	FALSE	FALSE	FALSE	1.04831	2.09663	6.0758	0.0794465	1.09993	0.934579	0	185.793	50.6743	6.19404	92.0912	23.6609	6.45604	197.219	3.27951	13.2875	66.1406	66.2743	52.4492	167.458	158.447	2.77042	73.539	16.2711	8.79657	34.7742	5.72216	13.4002	91.2207	107.053	290.71	118.896	25.3839	28.8765	35.2598	199.65	6.71299	79.1405	119.959	56.8367	11.0195	2.26971
Lztr1	FALSE	FALSE	FALSE	FALSE	FALSE	FALSE	FALSE	-0.92754	-1.85508	6.69819	0.0798759	1.09758	0.938319	440.391	112.804	13.0673	90.6059	90.0203	89.3754	2.79051	156.857	176.867	2.01369	54.615	98.2637	136.69	103.399	142.468	142.361	6.4618	141.9	102.65	79.7739	139.515	11.7984	94.8472	60.7167	39.3033	164.5	29.6192	318.067	126.781	0	2.50044	91.5665	142.603	148.321	11.3487	60.3444
Rbbp5	FALSE	FALSE	FALSE	FALSE	FALSE	FALSE	FALSE	-1.74927	-3.49854	4.6314	0.0800935	1.0964	0.938816	146.237	179.853	13.6054	6.36416	25.5571	0	79.2645	2.75905	86.7874	0	10.0474	0.981635	3.12153	0	0	0	42.202	18.4396	0.870718	22.3918	0	0	29.2636	31.5079	0	0.688788	0.317865	4.35634	0	2.4581	1.6022	13.9374	0	0	36.7961	0.515063
Apoo	FALSE	FALSE	FALSE	FALSE	TRUE	FALSE	FALSE	-1.18342	-2.36684	5.92316	0.0801415	1.09614	0.938816	347.024	0	246.07	122.25	140.33	123.743	423.211	202.705	26.3263	63.1345	105.63	224.107	113.268	76.0373	200.469	313.332	138.938	12.3032	0	354.267	0	232.918	258.657	23.0009	102.972	234.17	128.16	294.602	0	4.731	21.7811	137.792	0	1.73696	104.108	0
Prmt8	FALSE	FALSE	FALSE	FALSE	FALSE	FALSE	FALSE	-1.10321	-2.20642	6.3337	0.0805185	1.0941	0.940627	9.50296	194.625	4.72145	7.10859	0.233968	130.764	85.0462	44.1802	25.2979	0	38.2895	25.4875	31.417	284.93	22.5991	0	25.6649	128.053	5.85884	95.2852	154.695	47.455	35.7938	0	0	78.3879	34.7251	118.726	40.9126	15.5171	0	15.1729	28.0524	0.561399	24.5742	0.694053
Proser1	FALSE	FALSE	FALSE	FALSE	FALSE	FALSE	FALSE	-1.32855	-2.6571	5.51179	0.0805197	1.0941	0.940627	0	5.60212	0.640093	43.9766	38.6216	238.089	73.5894	140.003	1.72484	0	302.005	117.553	42.697	64.8023	29.9798	1.52269	130.472	155.444	3.46075	61.7561	119.379	89.9495	9.86515	47.4116	0	204.876	32.6176	0	8.17815	10.6483	6.16659	115.783	1.47553	0.979898	1.08711	1.26924
Spred1	FALSE	FALSE	FALSE	FALSE	FALSE	FALSE	FALSE	1.03348	2.06696	6.55072	0.0811727	1.09059	0.94694	1.29594	19.9989	0.0714726	2.71555	2.76329	36.3693	8.6812	6.64889	4.3914	1.349	13.8018	1.37659	22.3985	147.939	14.2635	8.58134	19.5521	36.392	0.499807	18.9769	25.4141	4.25846	12.2298	0	8.15657	28.8107	14.1189	45.0348	10.186	18.1567	4.94192	7.03265	47.1588	41.921	36.7908	0
Mrpl9	FALSE	FALSE	FALSE	FALSE	FALSE	FALSE	FALSE	-1.33322	-2.66644	5.07631	0.0813508	1.08964	0.947212	6.21094	59.7522	0.941377	8.04612	14.0457	3.38243	19.9101	54.2351	1.31017	328.945	2.1452	33.5581	48.451	8.80746	97.5489	0	94.5979	65.5307	1.207	29.9756	87.1753	84.1928	129.244	54.8445	48.1781	0	43.4131	17.2548	24.0555	0	0	1.65245	10.495	8.10476	159.125	0.636847
Idh2	FALSE	FALSE	FALSE	FALSE	FALSE	FALSE	FALSE	-1.92115	-3.8423	4.55815	0.0815017	1.08883	0.947212	0	5.97446	33.1173	0	0	8.35087	11.4446	15.6562	29.5605	27.8696	15.7682	1.10491	98.1634	436.091	88.9977	0	0	0	0	77.7919	0	99.9974	0	0	0	35.0237	9.36633	0	4.17966	0	1.80347	0	0	12.9183	0	9.23507
H2-DMa	FALSE	FALSE	FALSE	FALSE	FALSE	FALSE	FALSE	-1.87905	-3.7581	5.00038	0.0815676	1.08848	0.947212	0	316.51	0	20.5603	0	0	390.274	115.49	41.0251	0	0	23.5697	57.0213	0	4.40944	27.2974	0	0	0	62.5176	8.54595	224.895	0	0	0	16.1786	48.3302	67.5222	29.1457	11.5863	14.995	11.9742	0	0	0	0
Olfr1254	FALSE	FALSE	FALSE	FALSE	FALSE	FALSE	FALSE	-0.899296	-1.79859	6.54288	0.081667	1.08795	0.947212	28.5707	55.8325	71.8434	178.132	75.827	109.669	83.4677	33.3557	172.267	363.143	198.082	109.492	42.9678	3.43558	143.299	8.32503	9.80526	11.5356	18.049	22.8154	33.6793	39.7281	13.3971	106.46	87.3676	60.1784	68.184	41.0845	16.6104	94.5815	59.2377	31.9677	15.9687	36.9976	22.7837	20.4739
Csde1	FALSE	FALSE	FALSE	FALSE	FALSE	FALSE	TRUE	0.882972	1.76594	7.15677	0.0818602	1.08693	0.947212	65.7674	176.934	15.6796	109.8	206.084	13.434	43.1383	40.2897	33.0809	20.1646	71.3466	22.5272	125.599	203.062	7.73986	0.858216	112.348	28.3785	87.7941	19.1253	249.245	234.104	36.8324	8.67819	40.7952	106.177	46.3558	476.15	47.2293	27.2138	17.6744	165.299	139.276	18.1652	53.6435	3.15564
Gm43941	FALSE	FALSE	FALSE	FALSE	FALSE	FALSE	FALSE	-1.07072	-2.14145	4.94675	0.081999	1.08619	0.947212	48.7349	98.1911	45.0951	154.858	60.9352	80.4274	176.909	29.5263	114.436	233.972	155.787	137.536	40.7702	3.97251	27.7716	6.57341	3.91241	10.237	33.7094	14.6618	23.8019	67.7068	6.53496	56.2934	40.3501	92.0091	53.9037	36.0568	13.0046	32.5797	36.9258	30.5601	10.9465	29.5185	12.5682	21.7696
Socs2	FALSE	FALSE	FALSE	FALSE	FALSE	FALSE	FALSE	-1.31763	-2.63525	4.31764	0.0820952	1.08568	0.947212	4.21976	63.4261	52.2751	4.52018	12.2106	54.9718	48.4422	23.3308	9.35854	5.9542	15.6058	7.92271	164.488	3.07749	4.4101	1.3859	9.62394	11.4819	1.25829	43.4241	9.15572	0.271388	13.7729	0	13.1949	32.6036	0.449371	2.69802	7.45128	1.26897	0	3.60178	0.295292	37.7941	5.85739	0.564878
Rhot1	FALSE	FALSE	FALSE	FALSE	FALSE	FALSE	FALSE	-1.11002	-2.22004	6.26301	0.082097	1.08567	0.947212	0	10.4296	172.844	50.6277	73.6602	54.0986	13.6532	18.8511	17.0337	2.04081	5.9528	62.4334	33.6784	166.62	90.3609	0	53.5197	80.8175	321.628	2.34891	151.062	76.2982	52.2521	2.76276	2.48972	1.17889	20.8939	16.626	11.7182	0	7.20403	82.7541	0.468986	16.1759	30.5986	3.44534
Gnal	FALSE	FALSE	FALSE	FALSE	FALSE	FALSE	FALSE	-0.689312	-1.37862	8.97901	0.0823941	1.0841	0.947769	467.994	186.933	335.105	168.861	169.261	85.8461	121.514	134.938	192.213	281.161	58.234	174.52	220.006	31.0988	48.9802	277.757	176.351	94.9002	49.007	107.388	131.797	102.968	129.766	61.2118	94.641	104.266	112.773	324.441	48.517	26.478	16.7056	89.3439	271.154	7.15931	55.2607	0.704049
Crocc	FALSE	FALSE	FALSE	FALSE	FALSE	FALSE	FALSE	-1.00723	-2.01446	7.37739	0.0824722	1.08369	0.947769	12.4199	101.801	331.889	368.79	124.963	220.122	418.8	51.4038	148.727	2.04358	330.729	210.881	63.5973	190.812	99.4431	0	42.3926	110.068	5.29758	37.7927	73.0323	52.3016	21.5625	331.187	17.4462	28.3368	82.0973	202.424	138.598	7.31412	24.9135	45.3248	47.8973	46.8546	46.1291	0
Wdhd1	FALSE	FALSE	FALSE	FALSE	FALSE	FALSE	TRUE	-1.16942	-2.33884	4.95078	0.0824833	1.08363	0.947769	0	16.5919	0.505245	1.31344	0.724601	0.827768	9.84564	0.947108	12.7531	2.89612	85.7229	1.21877	35.3905	69.1321	27.85	1.47303	21.0425	9.75412	104.278	28.7204	3.44907	6.73672	1.81649	3.09838	28.3089	2.99126	11.2761	13.1496	3.9223	5.23776	7.20293	1.73342	22.9881	2.3067	21.8239	4.02574
Klf6	FALSE	FALSE	FALSE	FALSE	FALSE	FALSE	TRUE	1.87047	3.74093	4.24967	0.082618	1.08293	0.948022	56.6304	0.283741	0.104103	0.439261	0.143782	0.276413	0	0	0	0	0	7.23304	0.115298	0.112097	0	0	0	0	0.363225	0.219687	0.188357	0.413115	12.1234	1.83886	0	0.559605	0	0.666636	0.43019	0	10.6707	49.1107	129.1	6.31418	5.14985	16.2097
Cdk5rap3	FALSE	FALSE	FALSE	FALSE	FALSE	FALSE	TRUE	1.64561	3.29122	5.55634	0.0828651	1.08163	0.949562	0	11.8197	1.5276	0	127.54	0	0	11.8877	0	0	20.8812	9.19627	48.853	4.81858	7.47636	0	74.1021	0	0	3.29936	0	0.425337	94.3586	0	0	30.4431	7.3872	33.131	96.8713	369.796	0	32.0708	2.32914	0	51.3845	473.461
Gm45871	FALSE	FALSE	FALSE	FALSE	FALSE	FALSE	TRUE	1.94943	3.89887	3.91578	0.0830172	1.08083	0.95001	0	1.07451	10.3244	0	0	0	49.9061	0	1.04769	0	0	0.934762	3.5108	7.87268	0	0	3.87223	0	0	1.5292	0	17.5566	24.3751	4.42701	8.38334	3.27745	24.2158	118.323	0	0	0	8.86007	0	0	9.30136	0
Capn10	FALSE	FALSE	FALSE	FALSE	FALSE	FALSE	FALSE	-1.78275	-3.56549	4.14003	0.0836197	1.07769	0.954713	0	1.20507	2.88394	3.97349	137.363	36.7904	0	21.6212	22.842	119.392	27.0299	3.64855	17.1657	93.8808	14.6949	0	0	0	0	2.71482	96.7633	0	135.452	0	52.5747	0.42475	5.77769	148.731	1.93956	0	7.42301	3.39339	0	0	0.637722	0
Tpd52l1	FALSE	FALSE	FALSE	FALSE	FALSE	FALSE	FALSE	-1.28583	-2.57167	5.91452	0.0836552	1.07751	0.954713	0	88.629	4.85959	15.7067	0	72.7653	149.17	79.1284	10.4426	37.7037	153.101	48.7619	137.722	73.532	3.30036	1184.3	204.257	220.031	328.443	146.561	2.3992	72.9874	173.771	145.544	0	0	47.4961	270.909	2.04461	6.29139	9.89274	30.8814	1.35457	116.556	163.953	0
Mbd4	FALSE	FALSE	FALSE	FALSE	FALSE	FALSE	FALSE	-1.64378	-3.28757	3.603	0.084158	1.0749	0.9551	0	11.5306	3.71407	0	0.530185	0	0.701699	0.840266	9.81017	0	2.87031	2.7634	3.42448	127.263	1.09935	0	16.3548	0	0	1.21271	8.77799	19.9451	0.631085	0	0	2.06577	0.315209	0.935251	0.543306	0	0	0	2.19077	0	4.30835	3.33524
Mmd2	FALSE	FALSE	FALSE	FALSE	FALSE	FALSE	FALSE	-1.36155	-2.72311	5.15186	0.084246	1.07445	0.9551	0	9.76652	28.5456	67.2129	2.2836	7.21917	0.812007	28.6686	0	0	0	0.533174	0.777763	4.70868	87.8709	82.701	2.29283	8.63778	0.476603	14.8357	107.951	0.82981	7.79391	0	14.5226	2.57926	0	20.6543	26.3948	24.0743	1.3241	3.68625	11.5091	0.226883	0	18.2718
Cetn2	FALSE	FALSE	FALSE	FALSE	FALSE	FALSE	FALSE	-1.6677	-3.33541	5.0611	0.0845321	1.07298	0.9551	135.807	783.647	297.876	66.1844	0	46.1356	0	45.4129	127.86	58.351	96.1163	0	0.476411	177.587	0	0	9.47697	0	40.1366	23.09	0	0	46.3759	0	0	0	62.3886	53.8561	8.37972	29.7037	18.307	6.55458	0	18.5015	79.7303	0
Impdh2	FALSE	FALSE	FALSE	FALSE	FALSE	FALSE	FALSE	-1.189	-2.378	6.3547	0.0846231	1.07251	0.9551	0	64.7039	10.1281	25.9381	39.7312	30.238	10.3092	27.7836	23.2506	0	11.1462	502.294	101.296	300.814	10.0151	123.206	172.837	725.281	584.959	45.7387	129.756	101.675	19.7711	0	9.01904	19.4504	44.6205	0	16.0778	8.57766	5.0108	53.7236	344.798	22.7701	62.9146	0
Rbm6	FALSE	FALSE	FALSE	FALSE	FALSE	FALSE	FALSE	-1.15638	-2.31275	5.53684	0.0848873	1.07116	0.9551	8.38422	89.7613	44.8576	28.4601	139.027	18.1818	323.05	4.72377	265.532	16.1433	22.7396	256.79	15.1232	74.9979	16.0307	0.239388	3.79739	48.4915	187.409	50.6108	65.9382	18.3402	26.6597	4.20068	113.878	17.2623	63.7815	5.81288	24.2294	0	22.727	112.649	5.16371	0	29.6708	30.7818
Tm2d3	FALSE	FALSE	FALSE	FALSE	FALSE	FALSE	FALSE	-1.43142	-2.86283	6.33109	0.085228	1.06942	0.9551	282.727	3.40228	294.722	279.067	2.08642	1329.31	289.677	254.744	0	0	228.963	1150.65	245.337	196.16	1477.71	0	83.9148	0	0	11.6372	2.2899	0	106.127	0	147.001	1079.16	12.1087	178.52	17.5591	89.0704	35.0621	65.4872	0	0	90.6178	0
Reep3	FALSE	FALSE	FALSE	FALSE	TRUE	FALSE	FALSE	1.0993	2.1986	5.33142	0.0855365	1.06785	0.9551	0	5.20936	27.2236	14.4206	7.88769	3.09861	21.4625	4.01934	0.902181	5.32864	7.10518	21.8617	5.06969	10.1862	5.07168	0	25.4201	11.0976	2.85055	9.276	6.74182	6.18395	1.06009	24.8482	122.252	4.70629	2.095	42.1022	1.83365	9.72715	0.780898	27.1426	0	0	0.907341	9.54113
Ripor2	FALSE	FALSE	FALSE	FALSE	FALSE	FALSE	FALSE	0.772739	1.54548	7.67102	0.0856582	1.06723	0.9551	35.1549	43.5664	33.5776	215.005	36.208	50.3878	69.5652	113.086	98.2185	86.2782	133.696	64.8149	28.1679	35.7583	176.442	31.58	76.0556	71.8717	106.674	101.578	380.595	150.813	74.0285	67.4929	17.259	22.2744	51.4148	22.7468	87.393	287.151	474.198	118.869	430.216	142.085	62.8736	61.8241
Clpb	FALSE	FALSE	FALSE	FALSE	FALSE	FALSE	FALSE	-1.1211	-2.24221	5.86755	0.0857438	1.0668	0.9551	5.82952	87.6072	4.2292	14.7433	34.9617	15.4602	0	71.0483	18.7145	0	12.7291	172.394	48.9972	43.2935	2.8677	4.73753	14.2829	15.1086	63.5365	9.74136	14.4093	169.97	1.12712	7.48543	8.07291	3.72066	1.73417	43.0622	67.3451	13.7235	6.0478	25.3099	1.44717	0.340158	10.1566	20.2774
Fam124a	FALSE	FALSE	FALSE	FALSE	FALSE	FALSE	FALSE	1.74094	3.48187	5.16593	0.085762	1.06671	0.9551	0	2.64207	5.74889	0.733192	69.5531	3.3414	0	0.234553	1.14549	0	0	1.03934	1.06824	0.607292	0	2.40773	26.1344	0	2.63776	0	0	0.931421	39.9309	0	0	0	17.1292	0.134355	14.9947	0	0	80.6876	2.98006	84.6142	0	193.263
Focad	FALSE	FALSE	FALSE	FALSE	FALSE	FALSE	TRUE	-1.107	-2.214	5.41644	0.0858083	1.06647	0.9551	71.6966	275.331	27.4914	13.8667	77.8201	46.0623	30.3203	7.4683	213.597	4.39226	61.4364	32.0101	119.927	137.823	15.6722	20.7303	32.554	73.8561	72.4038	62.9309	516.615	95.6668	41.8833	141.432	155.36	14.6583	28.1961	293.321	11.9408	0	0.996656	86.0932	33.2546	1.86088	4.42357	28.015
Vps16	FALSE	FALSE	FALSE	FALSE	FALSE	FALSE	FALSE	-1.49117	-2.98235	5.25726	0.0858916	1.06605	0.9551	52.166	40.7363	227.935	0	0	168.113	0	157.354	86.0412	0	5.6262	9.26306	45.6051	126.581	83.5206	0	0	172.296	0.497157	95.5223	86.5229	10.915	30.4735	105.138	321.703	79.4086	1.51359	0	16.4076	1.32222	29.8672	21.2877	1.84364	0	0	0
9430015G10Rik	FALSE	FALSE	FALSE	FALSE	FALSE	FALSE	FALSE	-1.8834	-3.76679	4.03127	0.0860177	1.06541	0.9551	0	2.37097	6.48477	4.4734	0	1.07373	0	15.3323	0	3.74404	79.4993	1.5639	0	193.339	0	0	0	106.809	0	4.66238	36.6271	0.363188	0	0	10.5761	0	0	1.63733	6.2127	0	4.64631	32.6502	0	0.304578	4.27971	0.754199
Sez6l	FALSE	FALSE	FALSE	FALSE	TRUE	FALSE	FALSE	1.89236	3.78472	4.66942	0.0860242	1.06538	0.9551	0	0	0	0	0.477877	0.461378	0.419358	11.0855	0	8.20629	1.18954	0	0.961327	1.08485	0	0	0	0	16.4037	0.183385	27.1931	0	8.40515	0	0	0	0.217267	0	0	16.3067	0	1.82945	0	34.5437	3.03547	51.8754
Erg28	FALSE	FALSE	FALSE	FALSE	TRUE	FALSE	FALSE	-1.59344	-3.18689	4.27518	0.0860293	1.06535	0.9551	23.9727	30.3187	33.209	0	11.7458	39.5959	0	200.32	30.2467	0	115.836	63.6038	11.3803	154.959	3.07708	0.335073	0.775277	0	0	18.1187	60.424	238.776	23.7761	28.1544	74.263	64.8164	3.61394	35.1142	7.5773	0	7.05439	29.8077	0	0	0	0.946732
Sik2	FALSE	FALSE	FALSE	FALSE	TRUE	FALSE	TRUE	-0.87977	-1.75954	6.89524	0.0863408	1.06378	0.9551	24.8227	43.2807	179.966	785.144	99.9152	35.2942	22.9476	19.9386	433.508	4.29738	176.536	62.3173	184.303	190.654	10.5391	2.91436	148.146	78.3117	40.4816	29.8011	35.6094	90.4393	21.7868	37.1442	164.041	43.2316	91.6756	147.398	11.7077	2.86427	12.8973	205.299	25.4539	8.94671	53.2581	45.3055
1500011B03Rik	FALSE	FALSE	FALSE	FALSE	FALSE	FALSE	FALSE	-0.893046	-1.78609	6.82975	0.0864079	1.06345	0.9551	915.429	9.10846	353.922	222.554	4.93555	618.197	531.292	75.4383	130.339	0	222.373	233.233	238.578	423.115	188.498	589.787	100.238	163.793	12.5409	62.2583	135.068	357.541	307.445	337.361	78.8426	279.654	25.1509	345.724	147.363	3.46723	5.08571	48.1949	371.054	150.474	88.2644	5.77416
Mettl3	FALSE	FALSE	FALSE	FALSE	FALSE	FALSE	TRUE	-0.820364	-1.64073	9.0796	0.0864456	1.06326	0.9551	251.578	1419.42	315.122	724.948	399.447	1065.23	2937.57	107.815	79.0033	2006.56	4337.22	1005.13	325.257	219.393	509.001	286.941	44.8488	159.998	653.739	140.507	533.024	956.292	148.705	159.07	212.535	1767.92	315.037	329.466	402.94	944.941	52.8998	262.908	226.263	128.77	246.665	1898.18
Kifc3	FALSE	FALSE	FALSE	FALSE	FALSE	FALSE	FALSE	1.7539	3.5078	4.13671	0.0866014	1.06247	0.9551	0	0.862201	0	2.38024	1.34924	2.35311	0	4.29359	0	0	0	0	0	59.4045	0	0	1.56071	0	47.8291	0.42044	0	8.41483	27.1287	0	41.9157	0	1.27101	57.9394	56.0111	0	0	31.3558	0	2.09947	156.455	0
Galntl6	FALSE	FALSE	FALSE	FALSE	FALSE	FALSE	FALSE	0.904547	1.80909	6.33491	0.0866852	1.06206	0.9551	0	9.24933	4.08766	14.1876	4.89649	11.1813	5.86659	3.51617	14.4138	28.5748	30.4013	13.7764	57.2043	0.472329	46.8369	9.44288	8.79203	12.2524	24.7737	14.1148	18.7133	26.5341	9.58269	12.6952	4.08072	7.44421	2.43103	2.82939	9.37574	91.0463	52.3629	14.5587	19.5659	28.2346	12.8062	12.7703
1700047I17Rik2	FALSE	FALSE	FALSE	FALSE	FALSE	FALSE	FALSE	-1.71247	-3.42495	4.58732	0.0866967	1.062	0.9551	0	0	2.49906	0	0.369522	13.9484	0.352003	0.087698	0	17.3116	36.2514	8.43386	8.51296	9.59893	16.3607	0	16.4186	66.9115	0	0	88.8613	11.1249	0	19.0904	13.2384	4.91887	0.485916	0	5.209	2.13679	0.722896	11.9483	0	0	3.11893	4.8132
Ndufb7	FALSE	FALSE	FALSE	FALSE	FALSE	FALSE	FALSE	-0.985726	-1.97145	6.59654	0.0867526	1.06172	0.9551	182.294	111.369	594.852	730.679	1739.53	2.09832	126.765	94.3567	603.858	1742.31	1169.95	448.236	210.253	490.177	132.485	137.876	154.259	254.34	0	207.473	139.073	498.137	339.861	272.623	686.134	1.85798	224.708	179.035	421.951	0	104.454	218.615	170.238	896.396	393.912	0
Bloc1s2	FALSE	FALSE	FALSE	FALSE	FALSE	FALSE	TRUE	1.32188	2.64376	5.6024	0.0867852	1.06155	0.9551	112.313	422.625	92.431	0	82.6024	0	2.26491	154.621	0	6.64757	57.7487	173.124	47.6903	178.275	8.76866	11.7703	63.746	1.41792	0	0	0	67.5693	67.4904	41.9104	359.971	157.05	38.6414	0	207.186	5.81494	13.8337	252.832	18.8482	251.008	0	1020.78
Plxna1	FALSE	FALSE	FALSE	FALSE	FALSE	FALSE	FALSE	-1.9255	-3.851	4.26659	0.0869012	1.06097	0.9551	1.34566	0.126741	0.0467695	48.5149	40.4126	0.742686	0.137398	0.0634475	0.980861	30.6771	0	0.179881	0	0	0	0	7.18676	3.12353	0	3.64257	0.754986	3.71818	18.1125	0	0	0	0	0	0.194106	7.38066	0	0	0	3.02686	0	18.2933
Cbx6	FALSE	FALSE	FALSE	FALSE	FALSE	FALSE	TRUE	1.05514	2.11028	6.29536	0.0871469	1.05975	0.9551	0.975458	4.51213	42.9564	2.5012	7.14672	204.287	1.53125	9.17093	11.7153	6.99343	4.09356	2.34301	115.875	23.36	3.14597	5.70139	17.4844	21.4098	12.1914	26.045	5.67282	13.7873	13.6805	0	10.0604	17.2855	70.4128	66.7872	66.0532	84.0929	0.936751	14.5324	27.4334	49.5586	38.4488	311.438
Adal	FALSE	FALSE	FALSE	FALSE	FALSE	FALSE	FALSE	1.78083	3.56166	4.63467	0.0871504	1.05973	0.9551	14.8591	0	25.0533	6.02964	2.21751	15.781	0	0.573798	17.0514	0	0	0.615512	38.4459	3.19613	0	1.0503	2.97801	1.88003	0.55249	27.4575	8.9884	2.20359	0.428568	22.3936	0	0	0	9.19803	4.49093	0	0	2.29362	0	0	0	384.404
Tspyl2	FALSE	FALSE	FALSE	FALSE	FALSE	FALSE	FALSE	1.11185	2.2237	6.33019	0.0871766	1.0596	0.9551	0	49.1513	11.9417	6.32142	52.0507	50.828	49.4169	28.642	104.673	0	63.2054	122.571	17.8945	3.00244	0	0	61.8985	1.51318	0	106.513	3.1699	0	33.7869	90.7371	66.0057	57.7629	23.8647	32.7512	23.849	4.70749	1.09676	133.135	48.3258	0.576621	148.68	334.508
Baiap3	FALSE	FALSE	FALSE	FALSE	FALSE	FALSE	FALSE	1.80379	3.60759	4.30996	0.0872816	1.05908	0.9551	0	0	13.162	0	0	0	8.55086	0	0	4.56873	0	0	0	0	16.3507	0	10.3215	3.64508	3.4212	6.89164	1.11333	4.92142	144.332	0	242.003	1.6145	91.6053	0	20.7823	3.58824	0	0	94.9322	3.63558	20.5069	0
Mynn	FALSE	FALSE	FALSE	FALSE	FALSE	FALSE	TRUE	-1.64046	-3.28091	4.78866	0.0875421	1.05778	0.9551	0	3.35444	14.7933	1.40758	1.22878	3.16133	1.02116	22.7936	4.35359	3.15316	0	4.44432	39.7292	274.452	1.11976	49.4276	26.3795	0	0	3.50446	24.7311	0.261858	15.3822	17.1176	1.49113	0	1.93519	0.46366	0.531058	0	2.43685	1.0802	239.079	0.540632	35.2398	0
Psmf1	FALSE	FALSE	FALSE	FALSE	TRUE	FALSE	FALSE	1.44937	2.89874	4.79082	0.0878119	1.05645	0.9551	0	7.40598	0.377476	0.727949	0.634836	1.96444	0	32.2131	0	0	2.58405	4.68614	7.598	6.89286	0	0.902549	55.6464	14.2743	0	27.145	0.712706	6.83293	48.6183	0	6.92882	0	54.7207	72.7144	9.42872	1.08441	12.1002	13.3738	456.885	0	123.887	0.435847
Slc35b4	FALSE	FALSE	FALSE	FALSE	TRUE	FALSE	FALSE	-1.45538	-2.91077	5.74372	0.0878589	1.05621	0.9551	0	59.3743	41.9235	8.69171	24.7826	0	21.2327	7.59472	0.471925	0	4.07805	0	4.99638	145.936	4.23479	42.2027	0.446946	0.134901	0	24.423	28.5626	122.404	11.0229	1.19906	51.7789	2.9393	6.94495	0.435578	5.30877	0	0	26.6493	0	11.8724	21.2541	0
Rexo2	FALSE	FALSE	FALSE	FALSE	FALSE	FALSE	FALSE	-1.32315	-2.6463	5.14047	0.0879186	1.05592	0.9551	0	70.4691	61.0106	9.40752	45.907	48.8856	94.0371	136.555	2.25885	232.973	178.11	0	14.0973	185.523	9.98669	0	176.886	495.651	1.78966	30.5982	0	75.3989	67.1715	0	0	35.0599	5.93532	77.4423	11.1286	0	19.1441	111.261	52.6948	129.518	1.55025	3.87839
Bahd1	FALSE	FALSE	FALSE	FALSE	FALSE	FALSE	TRUE	-1.82481	-3.64961	4.15348	0.0880158	1.05544	0.9551	26.2227	60.8913	15.875	0	3.94234	18.1815	0.843845	10.207	152.989	15.263	0	0	5.79033	1.43344	4.09289	0	6.17343	0	0	1.60576	10.6595	0	2.09676	0	1.10511	0	9.63233	0	25.7676	0	0.599023	0	19.6577	0	0	0
Fkbp4	FALSE	FALSE	FALSE	TRUE	TRUE	FALSE	FALSE	1.2402	2.48039	6.27216	0.0880697	1.05517	0.9551	0	0.944693	0.516262	9.82937	33.4511	49.5706	170.005	28.2691	27.9653	0	15.8628	2.77366	196.5	117.563	28.1855	0	52.873	0	90.7421	0	48.6588	8.09724	76.5965	0	85.8437	24.4625	16.106	0	27.0751	380.82	7.63504	23.387	22.6327	11.9716	73.5902	0
Gle1	FALSE	FALSE	FALSE	FALSE	FALSE	FALSE	FALSE	-1.30179	-2.60358	5.77707	0.0880924	1.05506	0.9551	2.01301	159.035	4.04715	15.2772	466.903	129.91	256.636	51.8243	0	733.246	89.3363	219.699	40.913	209.465	1.56486	2.68013	6.68001	174.156	3.88426	98.614	46.4196	63.0136	27.5813	0	0	56.9399	8.90677	10.8751	6.71281	35.4478	2.76114	57.7539	13.8427	0	69.1016	0
Fbxo3	FALSE	FALSE	FALSE	FALSE	FALSE	FALSE	FALSE	-1.38589	-2.77178	5.13233	0.0884088	1.0535	0.9551	3.30335	75.2375	23.0603	60.2982	0	59.9157	52.4478	2.51517	48.4649	0	23.1603	5.36069	37.6686	45.9181	1.23301	0	4.36726	0.346405	0	7.76348	3.78355	11.6257	23.7658	53.0139	0	16.0545	11.7493	3.04648	15.3344	1.11182	0	2.78626	0	1.45954	0	1.23415
Twf2	FALSE	FALSE	FALSE	FALSE	FALSE	FALSE	FALSE	-1.72685	-3.45371	4.91147	0.0884454	1.05332	0.9551	0	0	0	66.9202	46.5341	165.081	2.0671	137.603	0	0	0	0	148.953	92.5051	2.28355	129.16	3.75935	0	4.05626	10.8318	98.5499	177.757	27.1597	0	0	1.87046	0	0.368683	57.7461	0	9.18596	2.01395	194.606	12.5701	0	0
Por	FALSE	FALSE	FALSE	FALSE	TRUE	FALSE	FALSE	-1.08534	-2.17069	7.04361	0.0885098	1.05301	0.9551	250.14	247.095	55.4029	1.4942	240.369	3.2653	0	41.4166	55.1349	40.6551	3.65806	107.23	207.941	522.162	39.3272	317.615	55.1542	138.43	5.78427	44.4496	168.023	25.2688	89.8406	181.673	22.4912	50.7314	84.5977	172.837	40.2773	27.6762	8.15573	27.768	113.833	0	145.378	0
Eef1d	FALSE	FALSE	FALSE	FALSE	TRUE	FALSE	TRUE	1.02215	2.04431	6.53003	0.0885755	1.05269	0.9551	108.793	214.429	59.4479	86.2474	558.286	64.61	0	82.6783	416.695	41.25	6.79042	0	60.043	16.6466	11.7438	23.6474	139.88	200.193	0	134.754	33.3181	500.681	113.925	285.029	0	205.306	221.69	191.778	3.89867	297.884	12.8342	289.032	140.852	146.102	145.004	0
Kat8	FALSE	FALSE	FALSE	FALSE	FALSE	FALSE	TRUE	-1.44895	-2.89791	4.40413	0.0886763	1.05219	0.9551	0	120.375	11.5899	17.0513	53.5543	7.08264	3.13474	4.29598	55.544	0	111.743	0	26.2502	223.509	6.49959	0	52.0342	16.3632	0	46.7597	10.5505	2.14487	8.69062	6.05257	0	6.4248	10.1415	6.14593	11.7997	9.13981	15.489	0	127.066	0	80.4789	7.63262
Fli1	FALSE	FALSE	FALSE	FALSE	FALSE	FALSE	TRUE	-1.14724	-2.29449	4.73129	0.0886854	1.05215	0.9551	7.53346	19.9931	13.1349	30.2678	14.808	17.6487	30.766	6.5845	32.1354	65.1423	40.0947	26.7094	7.62402	1.01671	6.72506	0.324871	0.967675	0.269975	10.0082	2.32026	2.4618	6.2023	1.89379	9.66092	12.5392	15.7059	9.49985	4.81799	2.80026	7.53308	4.27333	2.53539	2.3363	7.39173	3.54915	0
Kctd12	FALSE	FALSE	TRUE	FALSE	FALSE	FALSE	FALSE	1.169	2.33801	5.88551	0.088906	1.05107	0.956251	2.57295	34.8916	6.777	10.1857	0	0	0	1.74458	0.950098	0	25.939	8.68477	2.54648	6.22757	2.55973	21.6415	0.48483	0	0.521834	19.2057	0.7892	21.1779	40.4167	0	0.83581	18.9075	26.5805	25.6205	16.0302	18.0294	2.37455	3.87695	101.879	4.33107	1.23794	17.0133
Tent2	FALSE	FALSE	FALSE	FALSE	FALSE	FALSE	TRUE	1.34005	2.68009	5.32504	0.0893352	1.04898	0.956736	0	0	0	27.5465	0.203042	55.6558	43.0215	10.6638	1.33335	2.86598	0	4.11763	24.0896	6.23972	20.3947	114.998	16.1065	0	0	7.77487	46.1455	8.73018	15.4489	40.3902	3.51249	107.171	1.9053	0	5.63034	25.262	0	70.798	3.17142	2.474	0	139.045
Clns1a	FALSE	FALSE	FALSE	TRUE	FALSE	FALSE	TRUE	-1.21974	-2.43948	6.19341	0.0894467	1.04844	0.956736	421.324	385.027	65.4633	29.9995	71.0166	4.64878	18.6686	268.57	30.9416	0	72.6299	2.93525	16.2371	45.9859	41.4826	11.3801	40.53	0.988578	210.18	167.85	3.19156	148.919	411.522	6.47299	0	191.447	51.7163	0	0	6.02078	26.077	181.753	83.3835	0.252609	0.994704	0
Eif4e	FALSE	FALSE	FALSE	FALSE	FALSE	FALSE	TRUE	0.723373	1.44675	7.7772	0.0894892	1.04823	0.956736	7.37097	93.1107	72.4883	211.091	44.9335	111.204	86.0066	28.915	160.852	324.679	131.168	88.6253	123.651	35.3487	374.994	182.869	87.4705	176.945	310.675	164.85	98.3885	244.266	86.6765	520.429	195.602	151.194	81.8825	35.3592	149.422	544.436	586.924	190.028	214.428	293.324	194.359	119.071
Arl6ip4	FALSE	FALSE	FALSE	FALSE	FALSE	FALSE	FALSE	-1.33106	-2.66212	5.51446	0.0895199	1.04808	0.956736	0	18.1611	140.25	666.358	0	69.6306	1.89875	41.1254	99.2712	0	153.635	175.74	149.833	8.12745	0	31.7849	198.754	9.14205	0	37.3848	162.568	37.5772	165.057	9.10363	62.0701	28.2796	25.2117	95.9098	99.7387	42.8315	2.95787	1.19587	0	0	240.592	0
Gart	FALSE	FALSE	FALSE	FALSE	FALSE	FALSE	FALSE	-2.23372	-4.46744	4.56856	0.0897552	1.04694	0.958034	0	0.758848	219.928	0	0	19.544	0	1.5627	9.18447	0	0	0	65.4715	726.779	0	0	0	0	303.448	0	0	0	18.2698	0	0	6.73009	0	0	25.1113	0	2.40324	10.6804	0	0	2.02014	0
Gdi2	FALSE	FALSE	FALSE	FALSE	FALSE	FALSE	FALSE	-0.895506	-1.79101	7.08583	0.0903625	1.04401	0.960729	275.427	90.2802	58.8279	163.759	2.19895e-07	43.0715	9.51762	143.569	30.4254	20.7859	228.693	101.975	141.575	79.9425	70.7055	165.172	163.675	142.835	394.442	43.3549	130.7	0.174383	291.676	81.8964	194.754	67.4129	103.805	92.8826	26.7358	6.26507	13.1965	61.2695	41.2189	62.4505	100.575	4.46454
Kcnab1	FALSE	FALSE	FALSE	TRUE	FALSE	FALSE	FALSE	0.772763	1.54553	7.5541	0.0904952	1.04337	0.960729	0	24.8676	64.2176	50.0237	186.554	38.5635	95.8952	80.0235	56.0364	18.0105	46.7105	27.3296	144.174	2.2733	76.8671	168.822	165.966	69.3992	93.4513	133.66	73.9447	15.9289	13.3861	160.533	0	69.7092	58.3145	135.587	153.593	4.43496	20.1493	135.593	201.536	87.9525	133.262	399.146
Rev1	FALSE	FALSE	FALSE	FALSE	FALSE	FALSE	FALSE	1.25047	2.50094	5.93072	0.0907214	1.04229	0.960729	73.2122	157.649	343.557	19.3491	30.2386	54.6459	0.370157	34.2151	5.7169	15.6706	1.42142	1.99028	135.696	18.2222	0	0	0.340326	32.0259	5.68339	54.3178	161.155	0	11.12	92.2894	209.683	230.599	27.9832	65.1124	117.596	1.15939	0	113.803	124.77	0	0.300094	0
Dph3	FALSE	FALSE	FALSE	FALSE	FALSE	FALSE	FALSE	-1.45074	-2.90148	5.14294	0.0907822	1.042	0.960729	83.8246	78.4516	288.519	0	358.687	0	40.4747	17.3229	248.794	0	0	436.982	22.8216	232.683	7.52828	0	38.6702	61.7342	8.7781	40.766	135.887	0	31.3146	149.645	0	110.634	37.8443	19.1527	25.9715	41.54	48.3726	15.4413	0	0	3.41711	0
Crip2	FALSE	FALSE	FALSE	FALSE	FALSE	FALSE	FALSE	-0.728305	-1.45661	8.24012	0.0908913	1.04148	0.960729	21.7142	943.818	291.101	250.622	370.354	154.833	203.368	617.251	441.835	24.3572	317.357	245.186	456.636	917.706	14.995	278.35	609.347	970.464	1093.14	275.994	890.76	688.331	698.277	149.817	673.588	802.307	373.585	363.541	168.423	3.16911	48.4418	314.462	213.297	85.7432	344.09	11.7712
Tpp1	FALSE	FALSE	FALSE	FALSE	FALSE	FALSE	FALSE	-1.43147	-2.86293	5.67435	0.0909541	1.04118	0.960729	97.3483	331.78	6.65342	98.4079	0.448632	3.00096	71.7152	28.3715	1.65389	0	0	42.9045	24.0199	0	0	0	43.875	50.4617	109.258	10.9386	0	26.654	29.5143	2.23026	46.4981	5.64792	2.71887	122.32	48.638	0	14.2802	48.7916	0	0.210483	9.4949	0
Ttc1	FALSE	FALSE	FALSE	FALSE	FALSE	FALSE	FALSE	-1.54471	-3.08942	5.27626	0.0909546	1.04118	0.960729	577.724	156.517	0	132.028	0	0	0	2.09282	12.4568	0	0	114.938	21.3199	77.7943	106.731	0	0.814907	0.713779	191.995	120.244	73.781	0.708048	45.4973	0	8.17051	0	27.5968	0	20.6029	3.17168	0	59.3299	63.1051	0	52.6516	243.239
Nip7	FALSE	FALSE	FALSE	FALSE	FALSE	FALSE	FALSE	1.1431	2.2862	5.35907	0.0912051	1.03998	0.960729	2.82153	159.346	1.36371	3.27141	2.75926	5.35332	4.34148	49.106	17.875	5.4588	12.3623	1.82104	11.5542	3.90534	7.57119	0	13.2007	0.689576	32.549	99.1836	11.6631	39.2112	18.4828	86.0439	28.9904	2.55013	8.89569	27.3947	14.8969	5.68275	0	121.252	1.64159	1.52693	77.0537	1.83121
Pcgf6	FALSE	FALSE	FALSE	FALSE	FALSE	FALSE	TRUE	-1.56725	-3.13451	4.96166	0.0915168	1.0385	0.960729	8.71961	121.754	25.2415	14.3654	20.1201	5.47217	10.942	0	1.98612	2.14354	95.3045	235.305	0	0	0	0	35.6905	138.873	3.93557	5.78996	0.838662	9.89051	1.66635	33.4059	15.6728	74.3885	3.72405	0.980917	11.1725	0	14.4378	2.39914	26.6152	18.7232	0	0
Ubl5	FALSE	FALSE	FALSE	FALSE	FALSE	FALSE	FALSE	0.76678	1.53356	6.79843	0.0916077	1.03807	0.960729	571.298	180.778	746.141	424.884	1107.93	441.795	121.66	447.834	585.131	349.768	20.7032	479.227	330.462	387.837	131.136	412.443	307.541	294.853	11.6544	285.322	295.057	391.012	723.717	358.001	1267.37	293.012	1522.25	30.8559	537.399	1798.01	49.929	401.297	706.764	517.446	342.091	789.748
Luc7l3	FALSE	FALSE	FALSE	FALSE	FALSE	FALSE	FALSE	-1.0383	-2.0766	6.26415	0.0917224	1.03752	0.960729	110.882	101.962	102.829	143.492	70.4116	311.614	61.6274	6.57791	119.673	20.7328	239.876	65.4664	61.9342	67.1957	21.3861	6.29978	15.4984	31.5063	241.382	182.671	1.19297	45.8721	6.97252	30.0932	162.195	74.1887	52.9565	45.6178	0	0	1.48403	67.6014	0.177715	41.1305	5.49008	244.037
Ppil3	FALSE	FALSE	FALSE	FALSE	FALSE	FALSE	FALSE	-1.32345	-2.6469	4.54241	0.0918039	1.03714	0.960729	34.0364	350.742	92.6122	3.74557	787.92	25.5866	0	101.107	12.7434	44.8781	139.393	72.2492	4.27056	135.098	0	207.503	6.95799	55.5021	0.769798	140.797	0.54021	235.498	31.4699	4.07589	25.6768	32.5186	23.1544	17.4946	123.83	0	0	94.7626	29.3815	42.9033	0	59.4284
Lrrfip1	FALSE	FALSE	FALSE	FALSE	FALSE	FALSE	TRUE	-1.09594	-2.19187	6.06921	0.0919227	1.03658	0.960729	12.2415	173.308	31.4519	85.6434	17.2515	22.8948	14.6619	52.8734	0	0	2.44652	205.874	121.493	421.697	42.248	53.1492	82.0738	246.141	6.16693	11.5201	34.7951	111.22	78.2444	4.29902	144.728	182.533	24.2551	48.4385	59.3922	12.7136	3.28496	14.6569	90.0613	0.384307	8.18558	0
Akap6	FALSE	FALSE	FALSE	FALSE	TRUE	FALSE	TRUE	-0.941525	-1.88305	7.03556	0.091943	1.03648	0.960729	1.7523	26.6303	16.3622	12.2598	25.6734	29.4015	28.3286	7.52261	1.13632	84.9888	81.8976	33.5462	40.5749	31.7637	7.54038	13.8301	10.5374	0	1.49786	24.8631	9.35042	1.73666	15.79	13.6023	31.1591	2.57436	22.0358	14.4678	9.90548	50.2059	4.22286	15.8592	0.412433	0	6.13376	11.743
Pcdh10	FALSE	FALSE	FALSE	FALSE	FALSE	FALSE	FALSE	-0.786769	-1.57354	6.9301	0.0920002	1.03621	0.960729	58.3611	44.8373	91.1353	60.5731	62.3884	39.4201	7.88416	13.9459	35.8899	2.66615	8.5286	49.841	44.4667	79.3448	4.44336	14.4123	13.034	39.4454	6.57679	12.081	4.59251	31.6808	18.284	26.3773	12.1232	39.3139	8.21879	1.7407	36.852	10.6705	3.32336	66.8714	42.6543	38.4911	5.95977	10.2869
Esf1	FALSE	FALSE	FALSE	FALSE	FALSE	FALSE	FALSE	-1.42167	-2.84334	5.34668	0.0920367	1.03604	0.960729	112.464	0.360783	55.1751	13.918	3.54391	13.3391	0.78412	92.7021	35.3753	0	0	27.0512	65.0546	0	20.0083	0	27.3271	0.520062	0	33.0998	0.959391	106.508	0.968913	0	16.8115	32.3875	17.5249	17.9332	43.3585	0	10.5528	11.1971	0.284622	24.8793	0	0
Jarid2	FALSE	FALSE	FALSE	FALSE	FALSE	FALSE	TRUE	-1.07097	-2.14193	6.22418	0.0921002	1.03574	0.960729	0	913.687	56.7555	88.1732	118.913	50.9187	660.116	52.8579	76.091	269.017	226.522	114.221	8.88555	12.7183	25.2448	11.02	35.3919	28.6542	4.44004	4.17403	40.5899	1.11725	13.7304	7.52486	25.9237	532.676	18.938	41.4303	21.978	17.293	4.50771	27.6435	21.5434	58.7789	42.9142	0
Mrps11	FALSE	FALSE	FALSE	FALSE	FALSE	FALSE	FALSE	-1.69234	-3.38467	5.33012	0.0921682	1.03542	0.960729	0	52.5174	0	419.858	1277.88	150.423	0	44.4781	0	117.408	5.28361	0	46.1842	170.626	0	172.162	0	0	2.60182	137.21	0	176.156	20.3005	100.208	0	65.5044	90.3943	236.424	21.4567	0	39.98	19.9231	0	8.16868	0	0
Men1	FALSE	FALSE	FALSE	FALSE	FALSE	FALSE	TRUE	-1.6547	-3.3094	4.80883	0.0921779	1.03537	0.960729	0	46.8054	4.62836	0	1.55377	0	0.553698	0.126338	0.810644	0	85.3101	0	84.8161	48.0416	15.5633	82.5479	7.15018	0	0	66.262	111.233	2.7245	6.06833	0	2.1341	8.53794	9.5377	36.7738	0	13.5786	14.4216	48.9392	0	0	0.77036	0
Rfx7	FALSE	FALSE	FALSE	FALSE	FALSE	FALSE	TRUE	0.753093	1.50619	8.72548	0.0924637	1.03403	0.961352	5.68884	15.6501	28.0281	114.593	57.2859	27.2484	18.2181	7.7985	47.2831	110.027	64.0292	36.5318	45.5272	50.9132	290.92	42.7798	69.3074	51.1974	168.356	76.3798	186.579	189.403	82.5249	53.4796	97.106	12.0766	22.3944	32.4385	50.2941	395.092	256.379	137.023	146.555	199.117	109.464	69.0731
Elp1	FALSE	FALSE	FALSE	FALSE	FALSE	FALSE	FALSE	-1.32061	-2.64122	5.81525	0.0928057	1.03243	0.961352	34.229	0.568074	86.0307	337.472	2.61003	0	190.145	0.710031	0	878.015	0.480825	50.0524	4.46101	4.3575	10.0622	10.4516	91.1403	370.939	0.731364	29.7756	68.2751	13.4797	54.7167	1.2185	0	7.16423	4.04818	127.288	20.5857	5.23146	0	21.0511	80.5181	1.30194	9.24711	0.144592
Syngr1	FALSE	FALSE	FALSE	FALSE	FALSE	FALSE	FALSE	1.21661	2.43321	5.79252	0.0928875	1.03204	0.961352	39.4686	2.87068	2.21154	0	0.727261	46.6123	30.4717	11.172	58.8124	0	5.34228	0	24.8468	28.2616	0.752989	41.2005	28.8467	0	22.7795	167.659	23.4285	5.20473	37.6932	0	35.4395	44.3132	532.642	114.255	3.046	6.88217	0	6.70945	7.7096	390.277	7.96788	8.49419
Ptk2	FALSE	FALSE	FALSE	FALSE	FALSE	FALSE	FALSE	-0.98816	-1.97632	6.96303	0.092935	1.03182	0.961352	270.544	24.7293	6.70098	49.6071	21.6811	15.2981	528.336	41.2985	68.3544	1.87282	259.739	7.9431	56.2066	214.475	4.57491	0	41.5089	214.957	1.32264	112.592	49.5228	34.5448	25.8562	141.573	30.6264	5.42435	25.8059	119.907	19.7971	3.02924	13.6731	17.1993	177.79	0.219767	53.3497	0
Wdr90	FALSE	FALSE	FALSE	FALSE	FALSE	FALSE	FALSE	-1.70935	-3.41871	5.64289	0.092992	1.03155	0.961352	0	0.196589	0	24.1626	207.389	0.767128	0	5.87208	0	1.36572	0	89.1992	0	10.322	0.521822	0	0	0	0	2.28726	13.6041	0	16.1034	0	0	4.27385	0.722456	1.09162	39.0373	2.04198	0	8.46644	71.1843	0	0	0
Pcbd2	FALSE	FALSE	FALSE	FALSE	FALSE	FALSE	TRUE	-2.02927	-4.05853	4.09217	0.0931463	1.03083	0.961352	0	0	533.312	391.437	0	9.05323	0	17.9064	275.988	0	0	386.464	0	0.359961	0	32.4678	0	0	0	90.9548	75.8481	851.791	79.8588	0	0	0	110.181	0	71.5752	0	0	34.7876	10.422	0	0	2.92455
Glud1	FALSE	FALSE	FALSE	FALSE	TRUE	FALSE	FALSE	-1.2108	-2.42161	6.14726	0.093208	1.03055	0.961352	0	0	54.3565	63.5893	21.0108	1.05515	1.57134	18.0987	2.32416	0	81.0579	0	0.293884	79.4473	6.57359	322.07	85.928	47.1575	0	24.5906	87.5675	4.98172	56.1496	0	26.0313	9.98504	10.9331	0	106.452	3.68136	3.33828	40.317	54.4692	4.65469	26.9587	10.3716
Fbxo42	FALSE	FALSE	FALSE	FALSE	FALSE	FALSE	FALSE	1.15209	2.30417	6.08007	0.0932536	1.03033	0.961352	67.0164	6.10737	2.61047	3.06116	0.801015	26.3304	0.641198	12.261	25.2633	26.5226	6.50111	8.10099	15.2008	23.1762	9.41249	0.174123	53.8953	2.28097	0.253525	5.95959	0	73.6588	25.5765	50.7394	0	20.1965	47.1869	36.2546	11.6692	60.0245	0	49.5757	110.814	21.5839	101.226	0
Mum1	FALSE	FALSE	FALSE	FALSE	FALSE	FALSE	FALSE	-1.16743	-2.33487	5.04568	0.0934567	1.02939	0.961352	33.7043	112.926	201.211	564.467	29.0662	89.4421	25.3312	12.574	23.1231	27.8714	12.9014	46.6527	148.42	4.14661	0	0	10.783	6.67619	9.53217	15.9339	76.4055	75.1433	35.4176	142.406	38.328	14.0223	6.69553	90.9119	35.139	0	14.4565	54.9682	12.3296	10.8952	3.2703	4.60055
Rrnad1	FALSE	FALSE	FALSE	FALSE	FALSE	FALSE	FALSE	-1.31706	-2.63411	5.40037	0.0936629	1.02843	0.961352	196.84	69.4286	11.4481	6.62219	0.388577	40.1704	10.2118	30.8016	26.757	0	12.5947	9.27522	52.2824	128.765	4.87666	2.78326	91.6125	0.493287	0	29.0328	25.0807	1.92297	4.73609	54.5209	0	70.2994	54.6316	1.57973	27.7765	0	7.83358	1.00325	0	7.13218	1.4903	0.294958
Ccdc32	FALSE	FALSE	FALSE	FALSE	FALSE	FALSE	FALSE	-1.37787	-2.75574	4.43868	0.0936716	1.02839	0.961352	10.1106	115.036	3.1627	39.4706	2.52131	11.164	0.786735	24.7887	4.5404	0	0	6.09219	12.9208	18.8102	0	0	169.53	132.03	1.79932	16.0506	0.482793	8.2827	95.6355	0	0	0.712775	24.5223	23.3793	18.3382	22.2682	0	1.37162	1.13113	0.426333	63.9209	0.532117
Nars	FALSE	FALSE	FALSE	FALSE	FALSE	FALSE	FALSE	-0.943837	-1.88767	6.68796	0.09372	1.02817	0.961352	0	50.0443	74.3194	105.646	22.2847	42.0552	4.71201	14.5866	23.0393	160.331	40.9974	52.3304	33.8561	322.959	57.8565	199.217	23.9747	236.532	6.08756	76.8083	42.3223	51.3648	87.9741	85.4742	6.06651	0.949927	33.0173	100.872	82.132	16.1056	18.8555	33.3783	6.06142	0.291424	1.53293	92.6486
Lgi1	FALSE	FALSE	TRUE	FALSE	TRUE	FALSE	FALSE	-0.683079	-1.36616	7.42084	0.0937235	1.02815	0.961352	150.702	9.60346	61.3796	226.344	54.026	62.8889	144.013	37.7413	71.48	94.324	38.6359	76.9076	239.624	238.642	110.051	65.8538	51.3336	465.763	110.446	138.765	237.624	168.179	64.3369	22.3911	136.982	97.4518	57.7379	65.5642	93.0078	254.297	178.64	72.9805	117.465	105.428	126.252	34.7504
Arf1	FALSE	FALSE	FALSE	FALSE	FALSE	FALSE	FALSE	-0.747328	-1.49466	8.34485	0.0940152	1.0268	0.961433	855.822	192.011	823.929	191.621	120.534	214.873	265.682	397.761	225.575	59.09	31.8094	537.415	563.596	574.74	89.6879	396.278	336.805	854.037	3.76386	223.744	313.414	205.629	674.607	17.8437	37.4417	180.061	233.526	206.153	182.452	137.273	352.425	331.547	361.947	21.8182	290.822	467.477
Cacna2d3	FALSE	FALSE	FALSE	TRUE	FALSE	FALSE	FALSE	-0.610308	-1.22062	8.28306	0.0941045	1.02639	0.961433	149.235	1045.6	741.413	280.178	482.624	534.705	709.209	253.261	227.492	132.17	339.005	662.992	251.322	742.429	236.167	134.208	226.674	308.682	203.368	340.931	290.017	539.638	109.793	507.935	231.324	775.819	132.688	673.907	195.406	195.301	234.034	236.941	276.192	136.014	278.784	79.5179
Rrp7a	FALSE	FALSE	FALSE	FALSE	FALSE	FALSE	FALSE	-1.10473	-2.20945	6.00755	0.0942452	1.02574	0.961433	0	23.1302	24.7392	26.3101	14.4448	0	13.0924	6.90591	44.7138	1.89771	40.2824	114.863	13.9486	31.7845	29.9601	65.6579	39.2664	39.1842	125.377	4.66814	16.518	0.199559	52.5466	0	0	35.5893	0.880061	46.5459	11.2627	6.57919	37.3075	50.2088	0.447767	37.1306	3.21873	1.61966
Tbccd1	FALSE	FALSE	FALSE	FALSE	FALSE	FALSE	FALSE	2.2437	4.4874	3.99784	0.0944902	1.02461	0.961433	0	3.76232	0	0.643004	0	0	0	0.698891	0	0	1.19914	0	1.97964	0	0	0	0	0	0	0	53.8086	48.9534	15.7075	0	0	216.007	0.218881	12.8032	0	0	0	8.92084	0	0	0	0
Mov10	FALSE	FALSE	FALSE	FALSE	FALSE	FALSE	TRUE	1.57529	3.15058	4.42176	0.0945723	1.02424	0.961433	0	1.06013	13.0616	0	13.4674	0	0	71.6325	0	0	0	0	15.0819	36.1932	2.70306	0	0	0.254738	0	3.0053	0	5.38452	11.9343	23.6799	37.4418	28.2484	1.45757	8.69801	5.3339	0	0.815915	58.5411	50.7671	0.433714	1.88279	0
Imp4	FALSE	FALSE	FALSE	FALSE	FALSE	FALSE	FALSE	1.15935	2.31871	6.02409	0.0948656	1.02289	0.961433	0	19.0927	8.48669	0.311531	3.7322	146.445	9.57235	1.18452	6.59634	10.7971	42.2408	42.8366	79.7485	86.0944	1.59599	10.3742	10.328	0.290183	1.28996	22.9482	58.7673	4.63064	44.0785	416.754	178.306	35.0896	22.2641	28.3733	12.8365	0.69397	0.463948	2.54488	8.24867	2.5009	1.5752	0.910027
Pdhb	FALSE	FALSE	FALSE	FALSE	FALSE	FALSE	FALSE	-0.909073	-1.81815	7.15592	0.0949984	1.02228	0.961433	107.816	23.534	380.13	57.3548	88.3017	148.178	214.215	230.515	301.961	181.589	278.558	197.841	186.719	12.5056	72.7966	129.903	29.1039	139.741	19.3878	290.971	836.633	433.125	302.328	3.57911	0	387.522	79.2895	173.393	104.923	5.97931	23.7223	32.1418	34.2599	201.431	0.987247	89.5452
H2afv	FALSE	FALSE	FALSE	FALSE	FALSE	FALSE	FALSE	1.25713	2.51427	5.81571	0.0950482	1.02206	0.961433	0	53.7267	94.8556	9.03513	21.2241	13.1868	40.0988	340.136	351.236	16.2434	0	0	105.001	0.404035	27.5149	0	106.151	1.8243	5.20701	0	72.7609	0.605236	74.5889	5.78216	91.0463	0	358.823	0	148.53	27.3822	22.1413	6.85233	139.987	159.247	44.5824	434.882
Znrd1	FALSE	FALSE	FALSE	FALSE	FALSE	FALSE	FALSE	-1.40117	-2.80234	5.47821	0.0950591	1.02201	0.961433	23.2034	6.78938	101.294	95.2177	1299.09	1124.46	0	213.029	49.8456	0	6.69602	0	41.4332	67.4372	203.149	104.718	42.112	0	369.087	10.6873	192.255	0	90.1154	188.324	0	113.786	120.174	257.871	0	15.5801	6.00875	49.0825	121.266	0	96.2883	0
Wdr45	FALSE	FALSE	FALSE	FALSE	FALSE	FALSE	FALSE	-1.4298	-2.8596	5.50114	0.095132	1.02167	0.961433	187.219	0	34.9245	22.425	314.185	0	26.1746	4.24268	488.818	8.38905	0	0	213.109	176.733	261.22	0	36.3851	141.378	0	150.058	349.98	100.782	54.9542	0	38.9856	0	34.4328	0	164.009	0	0	141.455	1.98733	8.00232	263.62	1.73406
Fam135a	FALSE	FALSE	FALSE	FALSE	FALSE	FALSE	FALSE	-1.42672	-2.85343	4.93183	0.095323	1.0208	0.961433	0	68.4292	20.7017	18.0918	19.1921	11.2349	2.15867	0.163274	13.2906	80.2351	43.8227	40.2925	18.5568	171.368	2.19308	34.5922	14.8411	0	0.603126	0.367557	0.952632	12.7372	17.9404	21.9957	0	4.00568	0	25.0993	4.98438	0	0.981737	7.24687	0	0	0	0.488478
Adam12	FALSE	FALSE	FALSE	FALSE	FALSE	FALSE	FALSE	-1.30136	-2.60271	5.14395	0.0954127	1.02039	0.961433	0	319.693	0	0	25.7294	2.66302	5.00117	8.57343	61.8053	4.98327	26.3833	13.8877	129.325	41.8689	0.910045	0	2.25586	6.58093	10.0568	13.7257	0.397918	46.1775	1.02551	29.6704	7.9092	80.2	54.7406	5.82858	21.8443	3.36299	23.689	3.96659	80.3913	0	7.05114	31.5523
Pigu	FALSE	FALSE	FALSE	FALSE	TRUE	FALSE	FALSE	1.14476	2.28953	5.39582	0.0954631	1.02016	0.961433	0	3.53866	23.1902	2.6951	7.23811	61.0498	17.0269	9.83082	5.24931	14.8883	66.3017	16.7861	107.234	126.334	4.79023	0	14.4277	7.33619	0	28.8099	2.86011	13.2546	48.3267	0	190.699	149.327	5.96419	206.131	17.0482	0	1.96878	7.73866	0.54264	84.3468	7.17987	9.73044
Mlip	FALSE	FALSE	FALSE	FALSE	FALSE	FALSE	TRUE	1.58511	3.17023	4.45957	0.0955122	1.01994	0.961433	0	4.88741	0.31263	9.205	16.5174	0.92059	0.614948	0	220.016	0	1.18753	0	59.6877	0.869577	7.4282	0	0	0	0	11.8347	0.472183	133.901	11.3376	198.972	0	30.1449	62.2625	32.5753	5.37169	0	4.92708	20.8689	3.61823	0	0	15.691
Eml6	FALSE	FALSE	FALSE	FALSE	FALSE	FALSE	FALSE	-1.64051	-3.28101	4.8437	0.0956315	1.0194	0.961433	1.89085	0.835896	27.3309	0	52.6071	0	0	55.5347	10.616	0	0	8.48144	19.0885	53.4822	1.52192	0	3.80297	48.1525	0	5.45477	145.776	0	0	0	10.0845	0.140243	4.49434	0.704958	0	0	0	3.07383	0	14.8226	1.11839	0
Pom121	FALSE	FALSE	FALSE	FALSE	TRUE	FALSE	FALSE	-1.52183	-3.04365	5.14259	0.0958011	1.01863	0.961433	0	0.920748	20.6596	3.36627	0.427386	0	1.59747	0.0525547	30.1195	0	8.53702	0	15.8064	34.8192	0	0	0	1.21682	28.5165	15.6571	127.858	0.452933	9.50261	0	0	0.302247	1.35238	7.76466	8.41724	0	4.19916	10.8121	0	3.27554	1.65121	0
Nsrp1	FALSE	FALSE	FALSE	FALSE	FALSE	FALSE	TRUE	1.57954	3.15908	5.25487	0.0958871	1.01824	0.961433	0	0	1.16248	2.46508	0.406274	0	0.43212	40.1436	0	27.3974	97.0425	0	6.79122	0.0637552	376.456	0.348392	0.480049	0.929251	0	2.49694	17.2796	27.0525	11.2382	0	110.976	102.383	6.15798	10.9063	7.17968	0	7.33799	16.5434	0	0	79.0175	204.163
Adck5	FALSE	FALSE	FALSE	FALSE	FALSE	FALSE	FALSE	-1.59861	-3.19723	4.76062	0.0959918	1.01777	0.961433	21.2338	95.4351	7.98674	11.1504	1142.01	0	80.2101	68.1156	3.83089	75.0053	0	28.7222	2.17154	86.3602	9.87358	6.43841	30.8774	0	18.1152	37.1175	5.2168	2.67973	1.87073	217.741	259.462	3.98473	0	6.06168	25.3867	0	0	0	0	0	31.3155	14.1259
Tmem120a	FALSE	FALSE	FALSE	TRUE	FALSE	FALSE	FALSE	-1.74516	-3.49032	4.66285	0.096015	1.01766	0.961433	0	82.3461	13.9262	59.0456	250.265	0	21.7757	220.156	11.282	36.7267	0	0	30.609	0	154.292	0	164.78	0	0	18.3972	0	59.4072	29.5402	0	9.21283	0	0.411738	218.267	0	16.5031	0	4.81287	0	86.2573	6.28163	0
Dcaf11	FALSE	FALSE	FALSE	FALSE	FALSE	FALSE	FALSE	1.03459	2.06918	6.69229	0.0961048	1.01725	0.961433	0	55.5647	7.98303	1.53952	0.411605	49.7377	53.8432	18.0713	11.9984	192.529	118.09	1.60265	112.794	129.991	3.84103	141.839	49.8363	0.588529	1.90214	73.806	12.3759	3.61572	54.2909	1.75219	44.2238	17.8326	30.0976	22.5662	41.2682	3.71237	8.79973	33.8023	231.934	57.6979	2.13024	588.551
Ift46	FALSE	FALSE	FALSE	FALSE	FALSE	FALSE	FALSE	1.04544	2.09088	5.79393	0.0963299	1.01624	0.961433	499.531	71.3582	0	14.9302	210.716	313.371	127.379	3.30007	23.9078	0	25.4715	45.3276	50.9357	78.133	5.19269	0	104.849	153.17	262.886	141.208	86.958	38.4415	18.7808	387.853	128.013	97.1286	114.586	140.877	10.1666	101.159	16.6907	73.0052	160.55	11.5566	58.9936	64.0133
Gpc1	FALSE	FALSE	FALSE	FALSE	FALSE	FALSE	FALSE	1.25353	2.50707	5.3252	0.0964174	1.01584	0.961433	1.93433	3.44842	8.3282	0	0.436808	0.27993	19.0348	12.5457	10.7018	1.98924	2.17934	28.0797	35.2656	0.023957	0.753745	12.6512	0	0	0.367788	14.0161	45.4051	18.5861	0.221198	17.7161	1.2233	3.96738	0.13183	140.767	2.61353	0.984158	1.07959	27.9848	49.0295	11.8971	61.3548	0.35984
Tmem263	FALSE	FALSE	FALSE	FALSE	FALSE	FALSE	FALSE	-0.953244	-1.90649	5.80897	0.0964308	1.01578	0.961433	9.18144	18.8738	13.1895	16.6346	17.9981	11.1009	9.50605	5.49383	76.7588	16.2756	15.5694	59.238	48.8038	53.8507	2.85748	115.918	32.9322	64.2214	51.1036	3.46364	28.0722	2.23506	1.38063	4.37945	5.02983	6.00781	12.2445	5.00619	40.9802	1.14579	1.55441	50.4249	55.8642	10.6888	5.34162	2.29936
Spty2d1	FALSE	FALSE	FALSE	FALSE	FALSE	FALSE	TRUE	-1.45704	-2.91408	5.54746	0.0965251	1.01536	0.961433	21.1517	3.16001	0	7.17127	27.6194	5.5023	75.1977	0.676575	16.8245	0	0	1.9195	0	54.1871	0	0	31.105	0	0.289958	28.695	123.332	36.0842	0.435512	13.1079	0	0.445042	13.3698	0.265249	1.37396	0.778766	1.56615	3.30851	28.9133	10.2476	23.1711	0.343883
Pxmp4	FALSE	FALSE	FALSE	FALSE	FALSE	FALSE	FALSE	-1.27854	-2.55708	5.07089	0.0966567	1.01477	0.961433	0	22.0955	31.0716	13.0068	9.43879	24.0439	1.47465	68.19	11.4396	80.1977	9.04363	398.826	22.7612	3.43024	5.49137	240.032	164.137	0	11.4316	61.9444	49.9686	2.72498	22.9941	66.0772	72.7209	2.14478	42.9392	96.0638	64.2791	2.04422	2.07677	61.7817	2.84036	2.06935	374.881	15.242
Tars2	FALSE	FALSE	FALSE	FALSE	FALSE	FALSE	FALSE	-1.38965	-2.77929	5.23491	0.0967034	1.01456	0.961433	0	17.9008	28.6793	4.09675	2.74039	0	0.372157	53.5887	4.9832	0	287.096	0	35.167	198.682	1.75517	0	25.4929	1.74342	387.442	18.4992	39.1684	1.90519	45.9439	0	5.5597	11.8597	0	90.1172	23.1297	8.93058	3.52476	19.6089	0.527677	0.399399	20.8358	3.22707
Slc25a22	FALSE	FALSE	FALSE	TRUE	FALSE	FALSE	FALSE	-1.10224	-2.20447	5.86076	0.0969702	1.01336	0.96188	226.512	41.0051	2.91587	10.76	292.754	47.4798	9.92343	20.3399	1.80845	0	0	0.803378	73.2081	87.7347	264.022	22.7985	27.7059	77.2156	55.5994	89.8893	59.9863	10.1951	48.8136	0	0	32.6179	37.2665	89.4271	21.1082	6.67795	7.14981	22.3481	70.289	10.9629	81.3577	0
Rbfox3	FALSE	FALSE	FALSE	FALSE	FALSE	FALSE	TRUE	-0.621255	-1.24251	8.06354	0.0970756	1.01289	0.96188	10.9339	164.429	237.158	223.045	224.787	253.522	180.009	197.514	675.312	59.06	66.9602	77.9595	343.891	218.776	86.1867	285.493	122.345	190.442	141.545	159.721	75.0647	75.0722	203.137	112.553	265.032	85.3195	88.0345	141.284	221.661	23.9281	32.8318	138.58	218.605	61.995	141.02	254.537
Pou3f2	FALSE	FALSE	FALSE	FALSE	FALSE	FALSE	TRUE	1.50975	3.01951	4.22124	0.0972895	1.01193	0.96188	0	1.03662	0.234775	0.670277	0.662176	0.268672	1.21699	0.205446	1.43785	24.0657	1.62243	0.470728	0.19966	0.307877	0.672059	0	0.120051	0	17.1762	0	0.353624	1.15757	5.96527	0	4.55779	0.555556	1.26524	1.455	0.323808	0	2.38558	0.0768473	0.171399	15.8329	0.457686	0.348963
Ctsh	FALSE	FALSE	FALSE	FALSE	FALSE	FALSE	TRUE	1.51916	3.03832	4.99334	0.0973539	1.01165	0.96188	0	0.458941	2.23133	245.47	10.9951	4.59529	0	37.3139	3.76162	0	2.98293	0	0	2.15831	2.87381	0	0	1.88475	10.504	10.5157	164.52	9.19373	42.3239	0	0	0.45295	61.6316	115.217	27.8071	132.902	0	146.857	0	0	0	323.645
Smarca4	FALSE	FALSE	FALSE	FALSE	FALSE	FALSE	TRUE	-0.952202	-1.9044	7.08825	0.0974678	1.01114	0.96188	130.99	0	63.1441	122.287	55.3152	133.69	0.346095	44.3264	25.6443	28.6982	0.551827	86.0571	69.249	10.1499	11.6526	49.1746	24.133	33.0497	0.27967	31.7054	15.4194	21.3923	26.4601	0	8.37587	20.1122	11.7487	66.3148	44.7133	0	6.04001	4.72912	45.6442	16.4849	21.8925	5.54856
Ppp1cb	FALSE	FALSE	FALSE	FALSE	FALSE	FALSE	TRUE	0.802954	1.60591	7.32979	0.097562	1.01072	0.96188	87.1773	29.937	92.0846	70.6169	7.09201	15.2991	9.35164	15.264	101.986	225.927	213.04	3.96767	96.5694	139.978	11.0896	83.0912	90.9199	6.80897	48.8778	39.4185	28.5881	1.18765	36.2455	171.074	72.4163	44.2038	35.0838	22.6971	63.0549	113.053	1.81429	39.4254	38.8464	91.4267	117.676	245.537
Pou6f1	FALSE	FALSE	FALSE	FALSE	FALSE	FALSE	TRUE	-1.1121	-2.22421	5.40945	0.0976953	1.01013	0.96188	0	7.06452	66.3443	2.06426	31.1354	18.1519	0.847644	16.0591	84.4638	31.6182	52.191	9.98985	1.5508	44.6594	26.0233	0	65.8796	74.7953	3.19225	23.4154	9.28377	2.18461	11.3844	0	19.063	9.51579	8.85305	24.8733	1.92252	2.81992	2.30497	6.46297	2.75353	0	29.522	0
Dzip1l	FALSE	FALSE	FALSE	FALSE	FALSE	FALSE	FALSE	1.35959	2.71919	4.35331	0.0979412	1.00903	0.96188	2.15662	1.63007	0.866818	11.8513	1.06851	0	1.041	12.4131	0	0	10.0546	19.188	7.21744	2.6748	0.834409	0.2809	0.129207	11.2817	8.53231	2.95434	3.52616	0.487763	9.22803	0	97.6842	2.97078	1.49957	1.25407	71.4209	0	0.701476	14.9101	94.5784	0	0	1.33603
Zdhhc14	FALSE	FALSE	FALSE	FALSE	TRUE	FALSE	FALSE	-0.961431	-1.92286	6.98565	0.0982992	1.00745	0.96188	0	41.0784	70.9115	26.0549	277.046	24.6694	30.6482	29.2669	101.381	409.346	113.429	10.2494	43.0618	98.0653	114.472	0	26.5849	4.6395	10.7495	95.1814	191.045	32.6523	23.4431	0	27.22	34.1734	22.5013	28.0498	23.6332	10.8835	3.71703	96.6409	24.129	71.0601	42.0001	0.303255
Acap3	FALSE	FALSE	FALSE	FALSE	FALSE	FALSE	FALSE	-1.12036	-2.24073	6.53215	0.0987317	1.00554	0.96188	320.059	114.017	29.1329	35.8325	32.2201	12.3739	0.954875	36.702	17.9509	243.221	0	10.7911	27.8071	156.531	27.4825	37.116	67.4739	4.15385	0	28.8152	40.8679	5.97179	24.8805	0	4.98895	90.9596	37.377	45.6558	36.6043	0	0	2.40209	122.477	0	22.0096	0
Zfp532	FALSE	FALSE	FALSE	FALSE	FALSE	FALSE	FALSE	-1.31169	-2.62338	4.96289	0.0987346	1.00553	0.96188	113.318	25.9518	4.21441	1.87252	1.47522	62.4694	0.760327	18.6967	1.46023	0.776468	2.70515	728.389	12.5049	13.5473	57.1915	0	15.348	28.2315	0	23.7706	23.0267	2.83093	4.19266	0	1.00966	0.477893	61.8414	7.34624	20.2399	2.31737	20.8599	0.965722	2.48173	9.69149	65.0796	1.60897
Trappc9	FALSE	FALSE	FALSE	FALSE	TRUE	FALSE	FALSE	-1.3723	-2.74459	5.04137	0.0987559	1.00544	0.96188	0	50.9613	0.817076	90.1565	1.17765	6.158	1.83665	41.2717	5.82701	25.6907	0	0	6.57906	22.9202	0	0	4.4223	36.2775	33.367	50.9145	0.566208	16.7042	26.7842	3.15713	0	7.5762	12.5157	13.4148	24.1916	0	3.44107	9.38373	0.293705	0	0	1.03409
Ugcg	FALSE	FALSE	FALSE	FALSE	FALSE	FALSE	FALSE	1.06373	2.12746	5.41193	0.098756	1.00544	0.96188	128.637	10.9138	42.7944	153.2	197.628	1.46191	6.26977	8.7454	24.6937	0	0.770131	1.35651	20.827	36.6692	17.7968	44.3843	15.2217	9.20658	0.383931	62.6157	47.6741	21.4458	1.73739	40.9087	76.2733	2.42289	12.4892	86.41	3.63747	10.2657	8.0329	24.3212	0	0.370513	8.00933	16.1993
Klhl28	FALSE	FALSE	FALSE	FALSE	FALSE	FALSE	FALSE	-1.57951	-3.15903	4.64369	0.0989658	1.00451	0.96188	0	112.599	0.711521	0	0.395027	1.05446	2.59659	20.6284	51.7549	2.2355	3.91902	0.255426	24.8654	180.476	4.91956	0.683769	95.0059	71.2727	1.64085	12.0239	27.1571	0	9.9295	43.689	11.4316	1.06508	14.3497	0.51196	2.91104	2.14924	7.5339	0	44.2323	0	0	0
Chmp1a	FALSE	FALSE	FALSE	FALSE	FALSE	TRUE	TRUE	1.16288	2.32576	6.32448	0.0990384	1.0042	0.96188	0	39.8405	0	0	11.3657	62.9586	1.33559	0	0	125.678	47.3326	48.3898	85.5691	79.3405	4.62639	83.5946	0.491096	7.02528	103.098	45.7221	42.9889	47.8904	65.6023	97.7643	117.463	3.63225	27.4234	82.3948	56.9152	0	2.82063	4.68991	40.444	80.21	110.9	0
Rnf187	FALSE	FALSE	FALSE	FALSE	FALSE	FALSE	TRUE	0.748898	1.4978	8.31134	0.0991262	1.00381	0.96188	809.598	109.731	15.3744	66.0799	201.642	110.414	361.345	157.301	37.2986	163.598	20.4345	4.0149	329.977	597.057	106.014	263.136	502.517	77.9789	104.577	146.93	171.568	127.876	275.062	187.936	25.5927	227.674	143.562	576.215	397.379	13.4504	45.7184	180.323	242.669	396.638	562.002	880.308
Gprin1	FALSE	FALSE	FALSE	FALSE	FALSE	FALSE	FALSE	1.44924	2.89848	5.60718	0.0992082	1.00345	0.96188	0	0	0	0	50.8382	0	4.72394	0.0723463	0	0	0.733052	0.410687	0.942808	53.802	5.32299	0	20.8317	3.35017	0	2.24516	42.5525	3.79913	19.531	0	1.23436	0	26.8741	0	22.8554	2.89988	0.670191	29.6504	5.72674	41.2057	32.1962	0
Ccnc	FALSE	FALSE	FALSE	FALSE	FALSE	FALSE	TRUE	1.30062	2.60124	4.96867	0.0993802	1.0027	0.96188	0	29.0582	27.506	10.8992	29.7447	0	34.5704	9.81265	0	3.48879	25.4911	128.298	40.6825	125.101	11.7967	0	7.41293	0	7.16122	4.226	0.242325	19.9337	2.40967	0	0	20.5417	13.8959	0.4045	12.2498	3.2606	24.2174	28.4408	85.1006	2.97279	59.6115	0.280072
1110008P14Rik	FALSE	FALSE	FALSE	FALSE	FALSE	FALSE	FALSE	-0.958485	-1.91697	6.57075	0.0996808	1.00139	0.96188	299.581	170.61	378.229	325.156	419.422	349.277	139.707	280.807	726.502	1259.1	1510.77	1038.21	419.967	0	98.5446	29.9004	365.177	19.1453	321.642	197.301	305.104	494.621	454.384	23.2755	332.887	0	737.783	76.6233	334.613	50.7111	28.186	204.013	18.932	175.116	203.63	9.09801
Pfdn5	FALSE	FALSE	FALSE	FALSE	FALSE	FALSE	TRUE	-0.814708	-1.62942	6.94163	0.099855	1.00063	0.96188	0	93.7667	416.078	992.316	693.394	502.804	139.773	505.096	637.238	477.885	215.204	227.827	145.956	270.867	31.7734	307.711	149.585	615.748	664.022	303.232	136.794	16.4757	305.231	223.755	130.373	13.0836	956.41	329.065	368.915	172.826	30.1722	257.451	34.3584	193.453	242.758	10.8197
Vezt	FALSE	FALSE	FALSE	FALSE	FALSE	FALSE	FALSE	-0.96633	-1.93266	6.03526	0.0999133	1.00038	0.96188	3.40353	59.5686	23.9771	16.9162	42.5021	2.07609	1.99808	12.0573	10.4274	0.922522	6.47511	163.841	5.38358	137.849	6.58261	31.9185	34.8673	30.7173	41.505	19.9544	118.909	13.9179	14.6714	2.85298	7.94701	30.1066	1.71538	82.3269	6.06333	1.82874	2.00743	12.2549	26.8279	31.0057	0.328455	16.7883
Deptor	FALSE	FALSE	FALSE	FALSE	FALSE	FALSE	FALSE	0.930872	1.86174	6.6912	0.100372	0.998389	0.96188	42.7828	1.28517	17.7092	12.6899	4.79208	4.89594	5.03364	0.706572	9.06293	8.87839	5.0208	4.6183	2.05767	0.853635	55.9569	4.38156	3.84471	4.75273	88.2351	9.50146	6.68092	23.0548	6.46318	8.24938	15.767	2.18274	2.13947	1.01882	6.5455	43.3463	23.0608	13.0384	67.3617	18.4109	7.55819	6.56075
Ppp1r1a	FALSE	FALSE	FALSE	FALSE	FALSE	FALSE	FALSE	-0.865844	-1.73169	6.99089	0.100455	0.99803	0.96188	126.02	141.391	340.585	716.201	1101.08	201.62	5.05751	495.642	836.281	346.304	473.995	6.30902	487.156	106.227	9.56328	196.908	143.503	0	335.384	227.726	180.379	73.1422	25.1252	23.7798	103.454	180.317	136.806	199.449	439.223	0	35.7967	189.518	158.577	54.0394	169.397	319.868
Sap30bp	FALSE	FALSE	FALSE	FALSE	FALSE	FALSE	TRUE	1.2723	2.5446	5.86417	0.100479	0.997925	0.96188	0	116.102	0.365513	3.59765	12.7926	0	0	24.2108	12.8551	0	0	0.470813	2.41886	67.5509	1.73488	0	11.6273	2.63927	0	18.2691	0	80.7627	0.383356	2.16396	86.1243	74.1576	4.11779	46.176	14.0784	0	0	48.0441	82.1845	7.46119	32.9868	10.7588
Rpap3	FALSE	FALSE	FALSE	FALSE	FALSE	FALSE	FALSE	-1.5931	-3.1862	4.44148	0.100777	0.996641	0.96188	0	221.66	35.054	3.49525	15.769	2.76983	0.622156	0.850105	2.72083	1.95549	58.457	0	0.464863	2.52143	0	0	39.7182	43.4239	0.718879	14.5105	16.3959	1.55213	23.0244	3.78455	23.8657	2.25653	1.56588	0	0	0	1.31523	0.547659	0	4.45662	0	0
Wdr34	FALSE	FALSE	FALSE	FALSE	FALSE	FALSE	FALSE	1.45642	2.91284	4.45081	0.100858	0.996289	0.96188	0	0.931324	5.18421	1.15152	6.20709	6.39527	0.840112	8.50488	1.82782	0	0	0	0.61528	3.6468	62.4706	1.29365	1.49647	1.07464	1.8989	34.0194	89.3418	0.587707	1.1305	160.931	9.27567	0.742119	30.5198	1.32033	1.10242	0	3.43945	1.28141	2.34728	0	46.9973	0
Gsto1	FALSE	FALSE	FALSE	FALSE	FALSE	FALSE	FALSE	-0.98989	-1.97978	5.83245	0.100927	0.995991	0.96188	126.72	204.778	7.89031	47.1868	45.6422	86.4005	223.283	132.812	3.73684	0	237.86	354.506	105.355	4.59503	0	125.25	106.654	582.599	102.855	64.5288	290.568	2.73381	121.611	119.909	9.68841	16.9058	42.0641	134.597	36.9376	28.2522	29.9251	113.659	1.01907	31.4975	47.7068	12.0671
Scyl3	FALSE	FALSE	FALSE	FALSE	TRUE	FALSE	FALSE	-1.44882	-2.89764	4.87499	0.10109	0.995294	0.96188	84.7594	38.2685	26.7297	8.02052	5.06289	7.36699	36.7028	9.91044	149.277	0	3.50985	10.9462	25.5231	49.8627	12.3467	0	44.1681	206.687	0	1.88634	34.6413	0	14.0695	7.08873	122.679	0	23.5987	61.704	17.7966	0	1.70709	63.3748	0	0.341319	0	0
Frmd5	FALSE	FALSE	FALSE	FALSE	FALSE	FALSE	FALSE	1.52359	3.04718	4.38447	0.101276	0.994494	0.96188	0	48.4616	0.133814	1.69322	0.447827	0	32.1206	2.64956	0.830742	6.18397	5.34545	0.826702	1.03161	37.1233	0	0	4.03036	0.377275	33.5264	20.5383	14.0062	1.06117	0.140735	0	9.00206	2.68077	17.3308	24.6084	27.1864	0	0	0	0	73.7571	0	0
Nfyb	FALSE	FALSE	FALSE	FALSE	FALSE	FALSE	TRUE	1.53745	3.0749	5.21899	0.101319	0.99431	0.96188	0	6.97437	0.362706	0	47.8697	0	0	8.41411	0	1.71007	0	0	46.9084	0.39288	0	118.471	33.317	0	17.6287	58.9194	0	0	11.0735	0	2.09116	8.41549	9.56857	8.88015	60.3508	8.32035	3.44403	5.75389	0	24.7165	31.1967	0
Phrf1	FALSE	FALSE	FALSE	FALSE	FALSE	FALSE	FALSE	1.11936	2.23871	5.77512	0.101328	0.994271	0.96188	40.9948	29.9033	40.6105	184.551	129.335	1.25331	115.555	133.362	10.6006	0.844718	8.08136	261.43	1.53449	20.4027	27.4711	0	2.30803	0.575158	8.20422	2.24022	82.0549	1.5048	42.6811	3.33649	669.919	205.062	48.5548	73.8433	15.8108	1.43225	0.980606	50.8171	2.2761	418.852	269.159	0.668744
Pcyt2	FALSE	FALSE	FALSE	FALSE	FALSE	FALSE	FALSE	-1.03071	-2.06142	6.51338	0.101346	0.994191	0.96188	5.01671	173.503	8.79426	800.241	117.511	247	7.02961	109.54	109.35	26.8134	49.7211	242.353	159.258	68.8203	0	135.046	37.5258	84.4374	35.5988	152.794	55.6983	90.0164	30.6837	105.551	125.862	65.0635	236.253	409.848	19.7625	6.99825	22.5813	175.338	0.752462	2.54102	51.8959	0
Iars	FALSE	FALSE	FALSE	FALSE	FALSE	FALSE	FALSE	-1.39864	-2.79729	5.4232	0.101526	0.993422	0.96188	2.15791	18.0101	25.719	0	6.88858	41.3077	30.0209	40.4708	72.4114	56.3507	113.436	0.386575	29.2971	4.55674	2.85711	0	3.08887	1.76669	1.75474	61.1769	0.184673	3.00777	4.82239	0	2.3162	1084.71	5.25853	29.6456	4.53589	0	3.83022	11.5262	178.158	37.37	0	3.92157
Lias	FALSE	FALSE	FALSE	FALSE	FALSE	FALSE	FALSE	-1.10812	-2.21623	5.61903	0.101528	0.993413	0.96188	0	97.0469	22.3911	116.585	25.8492	40.9375	27.9881	134.562	109.185	0	2.05066	2.33676	26.818	133.087	2.03576	0.715674	114.215	5.33123	165.855	56.49	17.3402	143.337	83.8759	5.61945	17.0713	17.0738	4.18844	16.2028	39.4919	0	19.0711	39.2824	37.0823	23.7051	3.65622	0.62475
Derl2	FALSE	TRUE	FALSE	FALSE	TRUE	FALSE	FALSE	-1.41859	-2.83719	4.71951	0.101561	0.993274	0.96188	7.04744	0.273677	17.5404	33.9236	22.4073	45.9167	0	28.4584	222.81	19.8268	1.38411	70.8059	1.14991	85.5943	13.754	0	0.26089	0.395649	0	0.512778	2.76387	4.54902	11.6676	0	4.9041	18.7086	5.78943	69.4102	0.916097	0	0	0.266825	2.16158	0	0	1.23957
Smim26	FALSE	FALSE	FALSE	FALSE	FALSE	FALSE	FALSE	-1.63514	-3.27028	3.95856	0.101595	0.993129	0.96188	48.8722	0	347.597	0	0	192.951	34.6154	121.556	336.023	0	0	0	244.495	541.724	0	208.792	67.7448	526.221	0	43.7521	271.61	0	329.781	0	0	31.4749	53.7214	0	99.8718	87.6632	13.1542	0	81.0712	0	84.3919	7.49441
Pdxdc1	FALSE	FALSE	FALSE	FALSE	FALSE	FALSE	FALSE	1.11576	2.23152	6.05324	0.101672	0.992801	0.96188	2.96207	402.339	5.7257	27.4972	258.471	29.2998	54.5558	123.698	120.203	0	3.47877	14.1406	44.9654	209.471	1.83444	0	54.9467	2.11185	66.662	36.1576	8.98822	96.785	19.8772	11.3235	11.7801	27.7104	8.11369	98.9327	71.5544	4.42917	0	229.021	105.723	70.1056	0.550365	397.504
Zfp213	FALSE	FALSE	FALSE	FALSE	FALSE	FALSE	TRUE	1.82537	3.65073	4.71838	0.101719	0.992598	0.96188	0	0	0	5.05467	0.473461	0.456592	0	14.0201	0.75077	0	48.3228	3.98433	0	57.7766	1.20432	0	15.6817	0	0.59512	0	0	0	1.07709	101.974	0	232.924	0	0	0	1.57549	2.16749	4.07862	17.7685	0	0	47.5801
Mrps26	FALSE	FALSE	FALSE	FALSE	FALSE	FALSE	FALSE	-0.981666	-1.96333	6.27427	0.101744	0.99249	0.96188	410.376	0	83.2016	189.137	530.311	94.2544	230.437	108.007	92.6676	66.1397	22.133	4.29413	244.092	49.5011	5.56548	181.969	130.056	33.954	7.34828	65.1852	92.3625	1.4443	203.537	11.046	3.5251	13.2181	177.621	66.0531	41.1214	22.9599	3.50568	138.454	175.74	60.8114	80.1879	135.169
Wtap	FALSE	FALSE	FALSE	FALSE	FALSE	FALSE	TRUE	0.766208	1.53242	7.11494	0.101782	0.992328	0.96188	0	37.6932	61.1972	401.166	95.0686	29.408	38.7612	26.154	82.8262	177.817	79.2851	41.3755	69.6769	27.4183	158.571	34.2255	35.2333	38.8322	69.1131	85.0792	55.1588	227.154	111.046	13.2986	42.8537	62.6561	24.6445	39.0946	70.8944	239.207	155.623	121.338	57.6883	179.661	63.5408	111.27
Bloc1s1	FALSE	FALSE	FALSE	FALSE	FALSE	FALSE	FALSE	-1.55582	-3.11165	4.74057	0.101872	0.991946	0.96188	516.18	103.781	734.669	0	773.266	122.675	0	142.521	572.864	0	0	0	84.8988	0	50.293	0	0	545.456	0	56.1439	0	286.208	233.169	0	0	153.522	127.511	155.322	275.108	0	9.97271	18.9763	85.2121	121.348	95.3718	0
Nt5c2	FALSE	FALSE	FALSE	FALSE	FALSE	FALSE	FALSE	-1.41307	-2.82613	4.88974	0.102105	0.990954	0.96188	2.66884	10.0369	0.728652	53.9994	0	110.742	14.9402	1.01627	7.55999	1.35352	16.6756	0	37.9945	71.8509	0	0	25.7285	0	14.7732	12.6657	23.0198	33.186	0.306443	2.63674	0	0	2.97577	40.7708	3.03588	0	0.90619	0	0	0	9.93823	4.73409
Tcf4	FALSE	FALSE	FALSE	FALSE	FALSE	FALSE	TRUE	0.998845	1.99769	5.90351	0.10212	0.990891	0.96188	43.8688	30.4156	8.09349	3.00424	14.3344	40.4227	27.792	1.79535	7.49475	61.2644	23.6865	8.13916	10.7059	7.02052	93.7154	0	11.84	141.347	17.9188	51.612	5.96978	5.23092	38.2527	21.133	25.8752	23.2518	38.0995	53.6883	7.51475	9.38066	4.94962	4.68803	6.14157	6.00706	28.5782	135.083
Slc7a5	FALSE	FALSE	FALSE	FALSE	FALSE	FALSE	TRUE	1.62961	3.25923	4.68148	0.102141	0.990801	0.96188	2.34871	0	72.9151	0	0.701914	0	0	0	0	1.19831	0.874895	0	7.75797	20.0603	0	0	0.279718	7.51368	0	0	0	0.251877	1.59862	0	0	4.1078	1.59059	31.1063	9.95644	61.3626	2.404	84.2174	5.47672	0.426207	14.0547	111.724
Ncoa2	FALSE	FALSE	FALSE	FALSE	FALSE	FALSE	TRUE	-1.23823	-2.47646	5.2102	0.102155	0.99074	0.96188	27.6963	7.7085	12.0018	1.34311	0.336608	0.458776	148.692	15.3863	2.57477	0.838656	5.70834	1.39702	4.35512	126.739	11.5478	16.2947	201.581	0.241525	0	3.8711	19.9081	16.6109	16.3587	0	8.1531	3.34831	4.47783	12.5513	1.89553	2.9769	2.86159	71.1282	1.26289	0.588059	22.9704	1.91132
Acbd3	FALSE	FALSE	FALSE	FALSE	FALSE	FALSE	FALSE	-1.3288	-2.65759	4.85378	0.102295	0.990144	0.96188	0	24.2971	2.39336	47.8343	18.4947	2.47295	5.33968	0.350915	12.4935	2.39494	0	32.3844	23.3433	67.5461	16.6141	0	69.7758	0.264204	2.17785	37.342	0.960442	3.03485	2.77897	2.22245	0	2.79423	9.0731	0.3269	2.12622	0	0.81306	0	0.277839	12.0965	37.1495	2.08164
Mrps5	FALSE	FALSE	FALSE	FALSE	FALSE	FALSE	FALSE	1.20044	2.40088	5.52715	0.102386	0.989758	0.96188	58.5125	0.381792	2.92389	10.713	1.07974	46.024	8.51707	48.6861	111.252	0	273.526	1.1312	94.7493	0.241125	0	4.57089	5.43703	73.4979	2.72892	67.0432	62.2384	1.55152	78.3477	0	126.555	50.1849	3.45871	23.6634	18.538	0	5.20294	15.6143	28.1209	0.164847	145.239	437.913
Psmd10	FALSE	FALSE	FALSE	FALSE	FALSE	FALSE	TRUE	1.96442	3.92885	4.92898	0.102466	0.989419	0.96188	0	0	0	0	0	0	0	88.3388	38.9804	74.2284	0	0	30.0214	0	0	0	0	0	0	51.8766	0	0	77.6688	0	0	437.628	11.9566	45.8164	8.8062	0	12.0318	22.597	0.790562	0.581874	0	0
Hmgcs1	FALSE	FALSE	FALSE	FALSE	FALSE	FALSE	FALSE	1.01612	2.03224	6.70497	0.102865	0.987732	0.964547	176.851	1.88241	0.416312	2.3409	74.6899	2.95346	36.7477	17.2505	60.2853	0	35.353	1.07363	54.8489	22.967	13.5205	0	82.9956	67.5039	2.9193	12.0249	95.3512	0.825185	26.6451	2.47774	4.81748	5.24242	11.0313	82.8826	1.06544	7.60687	8.90701	33.9602	367.159	12.776	53.586	281.112
Dnase1l3	FALSE	FALSE	FALSE	FALSE	TRUE	FALSE	FALSE	1.11793	2.23586	4.82323	0.103029	0.987041	0.964859	0	0	1.85398	3.87767	0.944412	1.95027	0.54297	0.0906569	7.51162	6.06897	5.24718	3.18936	1.01618	0.158849	29.006	2.86731	2.64798	3.4343	10.908	6.97638	2.88973	16.2584	5.68851	4.8541	3.20209	0.507467	2.07571	1.36652	6.08031	30.1141	15.0354	6.10279	4.54674	15.8255	8.28547	5.70694
Atad2	FALSE	FALSE	FALSE	FALSE	FALSE	FALSE	TRUE	-1.21381	-2.42761	4.20407	0.103128	0.986624	0.964859	4.58982	1.60948	1.76956	5.94076	25.858	157.711	15.1685	2.3383	48.5723	0	9.63118	11.7259	14.9777	13.9097	0	2.24294	0	11.6709	8.58712	8.51151	11.7552	8.93295	3.42388	8.26996	8.2225	1.41846	5.9945	4.48841	26.402	3.96354	1.40954	6.23352	0.929422	0	0.62505	27.6726
Gm48415	FALSE	FALSE	FALSE	FALSE	FALSE	FALSE	FALSE	-0.990026	-1.98005	5.51326	0.103281	0.985981	0.965215	59.5903	41.073	90.2836	2.58618	160.689	1.57936	32.2963	45.2037	145.511	0	44.3852	79.8388	49.7372	108.259	6.36989	6.65102	12.4102	70.1168	78.7298	43.9746	15.5304	78.2552	51.5921	14.4758	13.2154	37.0538	29.016	27.8913	4.8185	3.31707	1.83191	62.4466	73.3679	26.5634	14.2936	71.6184
Ap1g1	FALSE	FALSE	FALSE	FALSE	FALSE	FALSE	FALSE	1.10484	2.20968	5.73276	0.103397	0.985493	0.965228	0	7.05658	19.821	104.608	186.468	25.1681	0.364438	0	26.4781	0	1.65972	100.506	30.9677	101.152	1.79065	0.28909	3.85455	0.121663	26.649	95.3073	9.86423	71.9337	3.03255	0	80.8078	130.692	23.111	1.70566	119.184	8.96646	0	32.2071	37.1021	9.51046	19.9904	100.269
Zfp948	FALSE	FALSE	FALSE	FALSE	FALSE	FALSE	TRUE	-1.19884	-2.39767	5.69827	0.103685	0.984283	0.965507	32.6749	218.955	4.17095	63.7288	33.6224	0.926528	62.28	11.024	50.2599	1.63884	78.9087	8.08522	56.2605	92.7896	7.32586	0	1.72519	75.0834	0	2.94298	117.594	0.344121	14.2041	0	6.01562	0.47084	13.748	134.703	12.1449	1.59739	1.0996	30.7984	63.0981	0.289023	18.2379	0.357474
Lrch1	FALSE	FALSE	FALSE	FALSE	FALSE	FALSE	FALSE	-1.59835	-3.19669	4.64939	0.104223	0.982038	0.965507	1.69875	1.35759	0	1.39122	40.5866	0.385005	0	6.30717	31.1192	0	0	0.358674	0	1.28702	0	0	54.7597	1.9526	129.249	11.9183	15.956	6.12673	10.1479	0	5.40071	8.98585	3.87586	0	1.35754	0	0	22.8793	18.5567	0	0	0
Cand1	FALSE	FALSE	FALSE	FALSE	FALSE	FALSE	TRUE	1.05225	2.1045	6.43823	0.104276	0.981816	0.965507	18.6317	21.2198	0	1.15522	7.47849	14.1977	0.482712	32.8885	17.1515	19.624	4.15254	0	57.1965	0.0704326	2.37845	0	4.32527	15.2656	0.766078	40.0537	16.8019	36.3127	25.7399	0	1.91285	26.03	13.7871	54.7069	9.53449	21.7057	10.313	24.4669	0.11749	8.56024	25.6016	0.113616
Epm2aip1	FALSE	FALSE	FALSE	FALSE	TRUE	FALSE	FALSE	-1.04304	-2.08608	6.31338	0.104343	0.981539	0.965507	70.272	0	33.9728	62.0592	36.3353	1.65002	8.88884	3.96706	6.58142	0	0.713765	96.4274	38.1355	0.6337	12.5156	0	20.2432	48.2791	14.4558	18.1395	17.0522	58.5711	12.062	0	0	2.22693	7.64102	0.884301	36.3822	6.19002	1.8732	42.0864	54.8565	29.6686	7.62818	1.07119
Dus3l	FALSE	FALSE	FALSE	FALSE	FALSE	FALSE	TRUE	-1.26077	-2.52154	5.87562	0.104371	0.981418	0.965507	0	27.8865	122.372	0	0	64.3417	47.1664	24.0986	304.087	4.09149	1.62819	3.3745	4.13853	117.676	1.63896	0	123.667	47.7997	112.19	122.595	113.482	0.93697	1.48856	139.766	2.49491	0	20.6156	33.0927	49.6479	4.29612	4.13064	69.5917	0.514027	11.0991	1.26658	0.485139
Rtl6	FALSE	FALSE	FALSE	FALSE	FALSE	FALSE	FALSE	1.57232	3.14465	6.12303	0.104721	0.979966	0.965507	0	27.5169	14.2602	0	0.273538	12.8804	0	20.6014	3.92392	0	0	0	0.328846	40.1637	0	88.427	38.1196	0	0.345636	1.67146	0.716151	0	15.3781	0	0	0	0	60.7463	0.409379	29.6273	0	13.4115	0	0	53.0159	337.691
Ccdc88c	FALSE	FALSE	FALSE	FALSE	FALSE	FALSE	FALSE	-0.992275	-1.98455	7.37167	0.104878	0.979317	0.965507	2.0349	117.303	339.93	395.013	77.016	13.1636	9.45735	8.29511	69.8227	34.6055	89.7496	81.9227	23.466	100.525	4.49341	0.163155	115.159	14.1588	13.4248	37.2162	207.653	94.061	17.1178	0	41.3856	141.691	71.0863	160.517	74.9725	11.1842	6.37614	56.8173	54.6768	0	22.1324	0
Entpd4b	FALSE	FALSE	FALSE	FALSE	FALSE	FALSE	FALSE	-1.05476	-2.10952	5.17431	0.105094	0.978424	0.965507	3.31092	11.2645	18.2151	61.9454	6.64612	1.14665	2.97862	2.71822	7.09082	6.77455	1.57203	52.1414	110.382	57.2952	2.72728	81.2492	34.4468	19.2035	1.56958	36.7709	51.4776	1.68856	10.4178	5.54304	3.39739	8.12014	1.62251	34.3999	4.01345	1.42598	5.95563	28.9793	14.7034	4.64229	30.0591	2.75174
Zfp26	FALSE	FALSE	FALSE	FALSE	FALSE	FALSE	TRUE	1.06891	2.13782	4.74235	0.105284	0.977637	0.965507	0	0.616946	0.46586	11.9326	0.208136	0.197192	0.808618	0.126185	1.81435	2.10774	2.82556	0.888964	7.59427	0.429543	2.86307	0.178811	21.9314	0.597085	1.25864	2.68323	11.3709	1.5124	0.796407	1.50862	0.886313	30.0747	20.0615	6.40677	11.0175	1.76467	3.26778	5.33852	26.8134	1.2801	1.08637	2.51033
Ado	FALSE	FALSE	FALSE	FALSE	FALSE	FALSE	FALSE	0.824231	1.64846	6.13121	0.105373	0.977272	0.965507	1.80438	6.18744	11.1416	13.4187	6.48276	14.3231	6.89364	6.71698	13.191	21.8896	20.3614	12.3586	3.3291	9.33444	50.353	63.8588	20.5816	5.04322	9.6337	13.0185	11.4254	25.5204	10.4627	20.859	11.4453	18.3634	4.95288	24.5174	15.3462	56.4666	53.061	14.5184	8.70084	24.8756	19.3916	16.4831
Mllt3	FALSE	FALSE	FALSE	FALSE	FALSE	FALSE	TRUE	-1.18824	-2.37648	5.39811	0.105548	0.976552	0.965507	0	71.5274	67.1637	3.46165	7.87354	9.25338	31.3316	65.3155	7.47069	0	16.6056	95.6159	72.0526	142.561	7.72488	0	29.9205	116.43	8.48603	23.2751	7.23189	29.2633	9.37101	0	103.644	20.7083	2.6802	24.8833	32.0887	11.1638	5.38574	67.7456	192.739	0	1.81324	0
Slc25a28	FALSE	FALSE	FALSE	TRUE	FALSE	FALSE	FALSE	1.17325	2.3465	5.64073	0.105716	0.97586	0.965507	215.432	74.304	48.8627	0	89.9907	4.53332	1.0282	3.70404	51.1528	0	9.23649	3.96011	3.44955	0.44334	9.09269	0	40.7714	92.9216	0	2.15548	120.746	0	15.8433	38.4816	479.517	10.2346	46.1527	64.1909	27.3702	149.369	8.61903	43.3026	6.61282	167.003	8.87783	0
Dnah1	FALSE	FALSE	FALSE	FALSE	FALSE	FALSE	FALSE	2.00932	4.01864	4.85197	0.105867	0.975238	0.965507	0	0	12.5683	0	0	0.0859175	7.8123	0.088095	14.4969	0.306697	0	0	0	0	0	0	0	0.310303	0	0.341728	16.9672	0.0645996	0	48.9772	0.379319	0.425583	0	179.03	0	0	0.99473	34.314	0	0	14.6747	0
Mcm3ap	FALSE	FALSE	FALSE	FALSE	FALSE	FALSE	FALSE	-1.23685	-2.4737	6.16491	0.105941	0.974934	0.965507	27.7601	6.48017	499.025	995.942	1011.65	0	133.361	21.9497	353.473	0.629263	14.2603	185.907	149.31	581.338	711.889	0	135.198	0.13106	3.53247	98.5475	245.137	330.37	75.6406	0	370.006	164.062	57.9269	7.10213	69.4904	44.817	1.67596	30.5507	345.934	3.39394	160.329	0.138322
Zfp451	FALSE	FALSE	FALSE	FALSE	FALSE	FALSE	FALSE	-1.17271	-2.34541	5.72878	0.10608	0.974365	0.965507	2.52733	2.47895	16.9561	32.9611	81.3395	21.9863	4.17271	0.706818	33.2089	3.99699	21.2181	1.23615	44.3901	70.3185	0	0	42.6044	30.3982	0.373374	56.9705	8.47663	25.4828	12.4543	0	5.16795	9.61792	3.86128	38.4803	8.89064	3.81089	0.786291	99.5165	0.227171	3.01131	0.362952	0.751843
[truncated: 7,265 more rows]
[truncated: 7 more columns]

## Sheet: ED5a-e Gene_data
Gene expression in NAcLat→VTA cells in REG vs HFD mice
Gene name	Gene family							REG																							HFD
[truncated: 35,826 more rows]
[truncated: 1 more columns]

## Sheet: ED5a-e List of GO-terms used
RNAseq analysis of NAcLat→VTA cells in REG and HFD mice
[truncated: 8 more rows]

## Sheet: ED5k
ED5k	BW for RNA scope
[truncated: 18 more rows]

[truncated: 2 more sheets: ED5l, ED5m]
