# Supplementary material for: Changes in neurotensin signalling drive hedonic devaluation in obesity
Source: Nature. 2025 Mar 26;641(8065):1238–47. doi: 10.1038/s41586-025-08748-y (PMC12119351; doi:10.1038/s41586-025-08748-y)
Supplement: Supplementary file 13 — Source Data Extended Data Fig. 6 [file 41586_2025_8748_MOESM13_ESM.xlsx]

## Sheet: ED6aLeft
ED6a	NTSlight 1.1 in cultured neurons
Antagonist - Left
Raw data								Statistics - Nonlinear fit
ΔF/F	NTS Full		NTS Full + 100nMSR						NTS Full	NTS Full + 100nMSR
-7.82391	-0.0491006	-0.0371747	-0.0598076	-0.0532829				log(agonist) vs. response (three parameters) [2]
-5.82391	0.0131432	0.0375904	-0.0462964	-0.06064				Best-fit values
-4.82391	0.046026	0.0414373	-0.0458666	-0.0251302				Bottom	0.06693	-0.02094
-3.82391	0.112252	0.100019	-0.0266628	-0.0345108				Top	0.791	0.9205
-2.82391	0.234992	0.289378	-0.0084068	-0.0179052				LogEC50	-1.506	0.9241
-1.82391	0.268918		-0.0291367	0.036978				EC50	0.03122	8.396
-0.823909	0.655565		0.109248	0.0111838				Span	0.724	0.9415
0.176091	0.640074	0.61103						95% CI (profile likelihood)
1.17609	0.860055	0.837462	0.473817	0.680376				Bottom	-0.008267 to 0.1396	-0.05323 to 0.01133
2.17609	0.889806	0.873145	0.875715					Top	0.6997 to 0.8868	0.7692 to 1.078
								LogEC50	-2.263 to -0.7967	0.5292 to 1.172
								EC50	0.005457 to 0.1597	3.382 to 14.86
Descriptive statistics								Goodness of Fit
	NTS Full			NTS Full + 100nMSR				Degrees of Freedom	15	14
ΔF/F	Mean	SEM	n	Mean	SEM	n		R squared	0.9274	0.9664
-7.82391	-0.0431376	0.00596295	2	-0.0565452	0.00326235	2		Sum of Squares	0.1567	0.04364
-5.82391	0.0253668	0.0122236	2	-0.0534682	0.0071718	2		Sy.x	0.1022	0.05583
-4.82391	0.0437317	0.00229436	2	-0.0354984	0.0103682	2
-3.82391	0.106136	0.00611678	2	-0.0305868	0.003924	2		Number of points
-2.82391	0.262185	0.0271928	2	-0.013156	0.0047492	2		# of X values	20	20
-1.82391	0.268918	0	1	0.00392063	0.0330573	2		# Y values analyzed	18	17
-0.823909	0.655565	0	1	0.060216	0.0490322	2
0.176091	0.625552	0.014522	2
1.17609	0.848759	0.0112964	2	0.577096	0.10328	2
2.17609	0.881476	0.00833014	2	0.875715	0	1

## Sheet: ED6a_Right
ED6a	Specificity test of NTSlight1.1
	Raw data
	NTS	GABA	5-HT	ACh	DA	OXT	SST	NPY	CCK	DYN	NMU-25
	0.74478	-0.0380697	0.0421635	-0.146384	0.0913915	0.199928	0.0841799	0.0461333	0.0780119	0.0401681	0.0561691
	0.832548	-0.0271334	0.00071835	0.00792396	0.0990651	0.176105	0.0672723	0.118516	0.0932345	0.107711	0.0900216
	1.04092	0.133865	0.0362519	0.0749081	0.0839837	0.129721	0.0864972	0.147029	0.121388	0.0836577	0.126518
	0.87275		0.0263779	-0.0211838	0.0914801	0.168585	0.0793165	0.103893	0.0975447	0.077179
	1.11144
	0.647959
	0.95611
	0.858475
Descriptive statistics
	NTS	GABA	5-HT	ACh	DA	OXT	SST	NPY	CCK	DYN	NMU-25
n	8	3	4	4	4	4	4	4	4	4	3
Mean	0.883	0.0229	0.0264	-0.0212	0.0915	0.169	0.0793	0.104	0.0975	0.0772	0.0909
SEM	0.0535	0.0556	0.00915	0.0463	0.00308	0.0146	0.00428	0.0212	0.00898	0.014	0.0203
		Statistical test
		1-way ANOVA		Holm-Šídák's multiple comparisons test
		F	70.45	Pairs	Mean Diff.	Below threshold?	Summary	Adjusted P Value	t	DF
		P value	<0.0001	NTS vs. GABA	0.8602	Yes	****	<0.0001	16.05	35
		P value summary	****	NTS vs. 5-HT	0.8567	Yes	****	<0.0001	17.67	35
		Significant diff. among means (P < 0.05)?	Yes	NTS vs. ACh	0.9043	Yes	****	<0.0001	18.65	35
		R squared	0.9527	NTS vs. DA	0.7916	Yes	****	<0.0001	16.33	35
				NTS vs. OXT	0.7145	Yes	****	<0.0001	14.74	35
				NTS vs. SST	0.8038	Yes	****	<0.0001	16.58	35
				NTS vs. NPY	0.7792	Yes	****	<0.0001	16.07	35
				NTS vs. CCK	0.7856	Yes	****	<0.0001	16.2	35
				NTS vs. DYN	0.8059	Yes	****	<0.0001	16.62	35
				NTS vs. NMU-25	0.7922	Yes	****	<0.0001	14.78	35

## Sheet: ED6d
ED6d	NTSlight 1.1 ChrimsonR + sensor vs. ChrimsonR only
Raw data			Descriptive statistics				Statistical test
REG	REG Sensor only			ChrimsonR + Sensor	Sensor only		Column B	REG Sensor only
0.124323	0.0101494		Number of values	13	3		vs.	vs.
0.25089	0.00436295						Column A	REG
0.0149567	0.00942648		Minimum	0.01496	0.004363
0.0273041			Maximum	0.2509	0.01015		Unpaired t test
0.0472731			Range	0.2359	0.005786		P value	0.0351
0.0911001							P value summary	*
0.0539677			Mean	0.09181	0.00798		Significantly different (P < 0.05)?	Yes
0.0713814			SEM	0.0168	0.00182		One- or two-tailed P value?	Two-tailed
0.0997403							t, df	t=2.333, df=14
0.0879368
0.132028
0.128216
0.0644375

## Sheet: ED6e
ED6e	ntsLight1.1 optical controls
Raw data						Descriptive statistics
Pulse width (ms)	slice1	slice2	slice3			Pulse width (ms)	Mean	SEM	n
1	-0.0025	0.0036	-0.00043055			1	0.00022315	0.001791	3
2.5	0.0494	0.0149	0.0226			2.5	0.0289667	0.0104557	3
5	0.1123	0.0326	0.0752			5	0.0733667	0.0230257	3
10	0.1487	0.0475	0.1307			10	0.108967	0.0311695	3
25	0.1687	0.0641	0.1505			25	0.127767	0.032264	3
35		0.0635	0.1428			35	0.10315	0.03965	2
Statistical test
Two-way ANOVA							Holm-Šídák's multiple comparisons test
Source of Variation	% of total variation	P value	P value summary	Significant?	F (DFn, DFd)	P value		Mean Diff.	Below threshold?	Summary	Adjusted P Value	t	DF
Stimulation width	68.87	0.0012	**	Yes	F (5, 9) = 11.16	P=0.0012	Row 1 vs. Row 2	-0.02874	No	ns	0.6131	1.346	9
Column Factor	23.29	0.0062	**	Yes	F (2, 9) = 9.438	P=0.0062	Row 1 vs. Row 3	-0.07314	No	ns	0.0661	3.424	9
							Row 1 vs. Row 4	-0.1087	Yes	**	0.0091	5.091	9
							Row 1 vs. Row 5	-0.1275	Yes	**	0.0031	5.971	9
							Row 1 vs. Row 6	-0.1167	Yes	*	0.0128	4.79	9
							Row 2 vs. Row 3	-0.0444	No	ns	0.3864	2.079	9
							Row 2 vs. Row 4	-0.08	Yes	*	0.0493	3.745	9
							Row 2 vs. Row 5	-0.0988	Yes	*	0.0148	4.626	9
							Row 2 vs. Row 6	-0.08791	No	ns	0.0552	3.61	9
							Row 3 vs. Row 4	-0.0356	No	ns	0.5013	1.667	9
							Row 3 vs. Row 5	-0.0544	No	ns	0.225	2.547	9
							Row 3 vs. Row 6	-0.04351	No	ns	0.495	1.787	9
							Row 4 vs. Row 5	-0.0188	No	ns	0.7858	0.8802	9
							Row 4 vs. Row 6	-0.007914	No	ns	0.8881	0.325	9
							Row 5 vs. Row 6	0.01089	No	ns	0.8881	0.447	9
