# Supplementary material for: Changes in neurotensin signalling drive hedonic devaluation in obesity
Source: Nature. 2025 Mar 26;641(8065):1238–47. doi: 10.1038/s41586-025-08748-y (PMC12119351; doi:10.1038/s41586-025-08748-y)
Supplement: Supplementary file 14 — Source Data Extended Data Fig. 7 [file 41586_2025_8748_MOESM14_ESM.xlsx]

## Sheet: ED7c
ED7c	NTSlight in cultures neurons
Raw data
ΔF/F	control		100nMSR		10nM		1nM
-7.82391	0.0173147	0.0926176	0.0819036		-0.0799581	-0.00613	-0.0148749	-0.0864301
-6.82391	0.113132	0.0534813	-0.0521517		0.0454749	-0.0606001	0.00742959	-0.0473888
-5.82391	-0.262023	-0.149231	0.0195552		-0.322489	0.0871096	-0.0764222	0.0679065
-4.82391	0.0170421	0.310194	0.0379406		-0.0833605	-0.103084	-0.061533	0.025564
-3.82391	0.203695	0.592162	0.0951133		-0.0621182	-0.202987		0.335682
-2.82391	0.352276		0.0211162		0.440974	0.134821	0.420411	0.305787
-1.82391	0.629265	0.524736	0.381089		0.79072		0.508382	0.541009
-0.823909	0.748172	0.478133	0.537005		0.362834	0.498325	0.653061	0.890545
0.176091	0.645727	0.429465	0.681071		0.439403	0.261956	0.51232	0.718813
1.17609	0.736504	0.766723	0.515697		0.759079	0.517023	0.402387	0.730972
2.17609	1.0542	0.58417	0.5695		0.689064	0.871569	0.344895	0.706652
Nonlinear fit						Descriptive statistics
	control	100nMSR	10nM	1nM		ΔF/F	control			100nMSR			10nM			1nM
log(agonist) vs. response (three parameters) [2]							Mean	SEM	n	Mean	SEM	n	Mean	SEM	n	Mean	SEM	n
Best-fit values						-7.82391	0.0549661	0.0376515	2	0.0819036	0	1	-0.0430441	0.036914	2	-0.0506525	0.0357776	2
Bottom	-0.004766	0.02432	-0.08951	-0.01782		-6.82391	0.0833068	0.0298255	2	-0.0521517	0	1	-0.00756259	0.0530375	2	-0.0199796	0.0274092	2
Top	0.6392	0.5887	0.5806	0.5935		-5.82391	-0.205627	0.0563958	2	0.0195552	0	1	-0.11769	0.204799	2	-0.00425786	0.0721643	2
LogEC50	-4.035	-1.966	-2.901	-3.399		-4.82391	0.163618	0.146576	2	0.0379406	0	1	-0.0932225	0.009862	2	-0.0179845	0.0435485	2
EC50	9.226e-05	0.01083	0.001255	0.0003993		-3.82391	0.397929	0.194234	2	0.0951133	0	1	-0.132553	0.0704344	2	0.335682	0	1
Span	0.644	0.5644	0.6701	0.6113		-2.82391	0.352276	0	1	0.0211162	0	1	0.287898	0.153077	2	0.363099	0.0573119	2
95% CI (profile likelihood)						-1.82391	0.577	0.0522645	2	0.381089	0	1	0.79072	0	1	0.524695	0.0163134	2
Bottom	-0.1689 to 0.1490	-0.04134 to 0.08925	-0.2150 to 0.03374	-0.1383 to 0.09132		-0.823909	0.613152	0.135019	2	0.537005	0	1	0.430579	0.0677453	2	0.771803	0.118742	2
Top	0.5195 to 0.7610	0.5101 to 0.6690	0.4548 to 0.7078	0.4965 to 0.6972		0.176091	0.537596	0.108131	2	0.681071	0	1	0.350679	0.0887231	2	0.615567	0.103247	2
LogEC50	-4.920 to -2.401	-2.430 to -1.504	-3.530 to -2.242	-4.455 to -2.484		1.17609	0.751614	0.0151095	2	0.515697	0	1	0.638051	0.121028	2	0.56668	0.164292	2
EC50	1.202e-005 to 0.003970	0.003717 to 0.03136	0.0002950 to 0.005724	3.511e-005 to 0.003283		2.17609	0.819187	0.235017	2	0.5695	0	1	0.780317	0.0912524	2	0.525774	0.180878	2
Goodness of Fit
Degrees of Freedom	18	8	18	18
R squared	0.7426	0.9541	0.7784	0.8336
Sum of Squares	0.6105	0.03446	0.5682	0.3352
Sy.x	0.1842	0.06563	0.1777	0.1365
Number of points
# of X values	33	33	33	33
# Y values analyzed	21	11	21	21

## Sheet: ED7fgh
ED7fgh	In-vivo validation for NTSlight2.0
Time analysed_-3-1 seconds
Raw data (AUC)				Descriptive statistics				Statisitcal test
Virus	Control	No Chrimson	No sensor		Control	Sensor ONLY	ChrimsonR only	Repeated measures ANOVA summary
	-0.2963	0.07283	-0.02502	Number of values	5	4	5	F	0.5878	ANOVA table	SS	DF	MS	F (DFn, DFd)	P value
	0	-0.0103	-0.3734	Mean	-0.08354	0.03687	-0.07676	P value	0.5721	Treatment (between columns)	0.03924	2	0.01962	F (2, 11) = 0.5878	P=0.5721
	-0.03595	0.303542	-0.15508	SEM	0.05649	0.108	0.0904	P value summary	ns	Residual (within columns)	0.3672	11	0.03338
	0.01194	-0.21861	0					Significant diff. among means (P < 0.05)?	No	Total	0.4064	13
	-0.0974		0.1697					R squared	0.09655
Time analysed_0-2 seconds
Raw data (AUC)				Descriptive statistics				Statisitcal test
Virus	Control	No Chrimson	No sensor		Control	No Chrimson	No sensor	Repeated measures ANOVA summary
	-1.5203	-0.9618	-0.0692	Number of values	5	4	5	F	1.5	ANOVA table	SS	DF	MS	F (DFn, DFd)	P value
	1.0272	-0.22385	-1.316	Mean	-0.3309	-0.3864	-1.109	P value	0.2655	Treatment (between columns)	1.833	2	0.9166	F (2, 11) = 1.500	P=0.2655
	0.324	-0.42713	-1.32149	SEM	0.4491	0.217	0.3259	P value summary	ns	Residual (within columns)	6.723	11	0.6112
	-0.8019	0.06711	-2.03709					Significant diff. among means (P < 0.05)?	No	Total	8.556	13
	-0.6833		-0.8029					R squared	0.2143	Total
Time analysed_3-5 seconds
Raw data (AUC)				Descriptive statistics				Statisitcal test
Virus	Control	No Chrimson	No sensor		Control	No Chrimson	No sensor	Repeated measures ANOVA summary
	3.238	0.08667	0.4208	Number of values	5	4	5	F	18.03	ANOVA table	SS	DF	MS	F (DFn, DFd)	P value
	2.087	0.1287	0.9082	Mean	2.022	0.221	0.2066	P value	0.0003	Treatment (between columns)	10.52	2	5.262	F (2, 11) = 18.03	P=0.0003
	1.617	0.285	-0.3435	SEM	0.3331	0.06898	0.2161	P value summary	***	Residual (within columns)	3.21	11	0.2918
	1.277	0.3836	-0.0918					Significant diff. among means (P < 0.05)?	Yes	Total	13.73	13
	1.893		0.13943					R squared	0.7663
								Holm-Šídák's multiple comparisons test
									Mean Diff.	Below threshold?	Summary	Adjusted P Value	Test details	Mean 1	Mean 2	Mean Diff.
								Control vs. No Chrimson	1.801	Yes	***	0.0008	Control vs. No Chrimson	2.022	0.221	1.801
								Control vs. No sensor	1.816	Yes	***	0.0007	Control vs. No sensor	2.022	0.2066	1.816
								No Chrimson vs. No sensor	0.01437	No	ns	0.9691	No Chrimson vs. No sensor	0.221	0.2066	0.01437

## Sheet: ED7jkl
	ED7fgh Optical controls - stimulation duration
Time analysed_-3-1 seconds
Raw data (AUC)				Descriptive statistics				Statisitcal test
Stimulation duration	1	3	5		1	3	5	Repeated measures ANOVA summary
	0	-0.1592	0	Number of values	5	5	5	F	0.6777	ANOVA table	SS	DF	MS	F (DFn, DFd)	P value
	-0.1149	0	0	Mean	-0.02125	-0.07365	0.03348	P value	0.5347	Treatment (between columns)	0.02869	2	0.01435	F (2, 8) = 0.6777	P=0.5347
	-0.1753	0	0.08584	SEM	0.0598	0.06305	0.04378	P value summary	ns	Individual (between rows)	0.01998	4	0.004995	F (4, 8) = 0.2360	P=0.9103
	0.0116	-0.2769	0.1697					Statistically significant (P < 0.05)?	No	Residual (random)	0.1694	8	0.02117
	0.17236	0.06785	-0.08816					R squared	0.1449	Total	0.218	14
Time analysed_0-2 seconds
Raw data (AUC)				Descriptive statistics				Statisitcal test
Stimulation duration	1	3	5		1	3	5	Repeated measures ANOVA summary
	-2.449	-0.8002	-1.23858	Number of values	1	3	5	F	0.3362	ANOVA table	SS	DF	MS	F (DFn, DFd)	P value
	-0.1146	-2.375	-1.622	Mean	5	5	5	P value	0.7241	Treatment (between columns)	0.348	2	0.174	F (2, 8) = 0.3362	P=0.7241
	-0.3296	-0.6858	-0.5764	SEM	-0.8434	-1.191	-1.134	P value summary	ns	Individual (between rows)	2.258	4	0.5645	F (4, 8) = 1.091	P=0.4229
	-1.046	-1.3803	-1.243		0.4321	0.3218	0.1722	Statistically significant (P < 0.05)?	No	Residual (random)	4.141	8	0.5176
	-0.27765	-0.71589	-0.9887					R squared	0.07753	Total	6.747	14
Time analysed_3-5 seconds
Raw data (AUC)				Descriptive statistics				Statisitcal test
Stimulation duration	1	3	5		1	3	5	Repeated measures ANOVA summary
	1.308	2.949	1.879	Number of values	1	3	5	F	6.783	ANOVA table	SS	DF	MS	F (DFn, DFd)	P value
	1.192	5.08	-0.263	Mean	5	5	5	P value	0.0189	Treatment (between columns)	15.55	2	7.775	F (2, 8) = 6.783	P=0.0189
	-0.0338	3.238	1.323	SEM	0.5281	2.798	0.7692	P value summary	*	Individual (between rows)	5.923	4	1.481	F (4, 8) = 1.292	P=0.3501
	0.5214	1.181	-0.06978		0.3264	0.6932	0.4093	Statistically significant (P < 0.05)?	Yes	Residual (random)	9.169	8	1.146
	-0.347	1.544	0.977					R squared	0.6291	Total	30.64	14
								Holm-Šídák's multiple comparisons test
									Mean Diff.	Below threshold?	Summary	Adjusted P Value	Test details	Mean 1	Mean 2	Mean Diff.	SE of diff.	n1	n2	DF
								1 vs. 3	-2.27	Yes	*	0.0298	1 vs. 3	0.5281	2.798	-2.27	0.6771	5	5	8
								1 vs. 5	-0.2411	No	ns	0.731	1 vs. 5	0.5281	0.7692	-0.2411	0.6771	5	5	8
								3 vs. 5	2.029	Yes	*	0.034	3 vs. 5	2.798	0.7692	2.029	0.6771	5	5	8

## Sheet: ED7nop
ED7stu	Optical controls - stimulation intensity
Time analysed_-3-1 seconds
Raw data				Descriptive statistics				Statistics table
Stimulation intensity (mw)	0.5	5	10	Stimulation intensity (mw)	0.5	5	10	Repeated measures ANOVA summary
	-0.09046	-0.2429	-0.2963	Number of values	5	5	5	F	0.1791	ANOVA table	SS	DF	MS	F (DFn, DFd)	P value
	-0.067	0.1041	0	Mean	-0.02571	-0.063	-0.08354	P value	0.8393	Treatment (between columns)	0.008594	2	0.004297	F (2, 8) = 0.1791	P=0.8393
	0.1511	-0.2177	-0.03595	SEM	0.07756	0.07229	0.05649	P value summary	ns	Individual (between rows)	0.09669	4	0.02417	F (4, 8) = 1.008	P=0.4576
	-0.2619	0.07669	0.01194					Statistically significant (P < 0.05)?	No	Total	0.2972	14
	0.13969	-0.0352	-0.0974					R squared	0.04286
Time analysed_0-2 seconds
Raw data				Descriptive statistics				Statistics table
Stimulation intensity (mw)	0.5	5	10	Stimulation intensity (mw)	0.5	5	10	Repeated measures ANOVA summary
	-1.698	-0.7388	-1.5203	Number of values	5	5	5	F	0.4046	ANOVA table	SS	DF	MS	F (DFn, DFd)	P value
	-0.46399	-1.664	1.0272	Mean	-0.5755	-0.7853	-0.3309	P value	0.6802	Treatment (between columns)	0.5173	2	0.2587	F (2, 8) = 0.4046	P=0.6802
	-0.7466	-0.41412	0.324	SEM	0.3201	0.2819	0.4491	P value summary	ns	Individual (between rows)	2.557	4	0.6392	F (4, 8) = 0.9998	P=0.4610
	-0.1402	-1.08896	-0.8019					Statistically significant (P < 0.05)?	No	Total	8.189	14
	0.17123	-0.0207	-0.6833					R squared	0.09185
Time analysed_3-5 seconds
Raw data				Descriptive statistics				Statistics table
Stimulation intensity (mw)	0.5	5	10	Stimulation intensity (mw)	0.5	5	10	Repeated measures ANOVA summary
	0.4137	2.676	3.238	Number of values	5	5	5	F	9.039	ANOVA table	SS	DF	MS	F (DFn, DFd)	P value
	0.2482	0.1265	2.087	Mean	0.3985	0.9999	2.022	P value	0.0089	Treatment (between columns)	6.741	2	3.37	F (2, 8) = 9.039	P=0.0089
	0.8026	1.621	1.617	SEM	0.1054	0.5046	0.3331	P value summary	**	Individual (between rows)	4.552	4	1.138	F (4, 8) = 3.052	P=0.0839
	0.26912	0.0414	1.277					Statistically significant (P < 0.05)?	Yes	Total	14.27	14
	0.258834	0.53435	1.893					R squared	0.6932
								Holm-Šídák's multiple comparisons test
									Mean Diff.	Below threshold?	Summary	Adjusted P Value	t	DF
								0.5 vs. 5	-0.6014	No	ns	0.158	1.557	8
								0.5 vs. 10	-1.624	Yes	**	0.0089	4.205	8
								5 vs. 10	-1.023	No	ns	0.0578	2.648	8

## Sheet: ED7stu
ED7stu	Infusion of NTS-R1 antagonist
Time analysed_-3-1
Raw data			Descriptive statistics			Statistical test Paired t-test
Injection	DMSO	SR48692	Injection	DMSO	SR48692	Paired t test
423	0	0.17731	Number of values	5	5	P value	0.503
427	0	-0.12629	Mean	0.06967	0.0128	P value summary	ns
4109	0.1219	-0.0466	SEM	0.03181	0.0606	Significantly different (P < 0.05)?	No
4125	0.15799	-0.07731				One- or two-tailed P value?	Two-tailed
4127	0.06846	0.1369				t, df	t=0.7352, df=4
						Number of pairs	5
Time analysed_0-2
Raw data			Descriptive statistics			Statistical test Paired t-test
Injection	DMSO	SR48692	Injection	DMSO	SR48692	Paired t test
423	-1.8893	-2.079	Number of values	5	5	P value	0.4402
427	-0.5489	-0.4673	Mean	-0.8253	-0.5908	P value summary	ns
4109	-0.3247	-0.46133	SEM	0.2971	0.3948	Significantly different (P < 0.05)?	No
4125	-1.046	0.2588				One- or two-tailed P value?	Two-tailed
4127	-0.3178	-0.205				t, df	t=0.8561, df=4
						Number of pairs	5
Time analysed_3-5
Raw data			Descriptive statistics			Statistical test Paired t-test
Injection	DMSO	SR48692	Injection	DMSO	SR48692	Paired t test
423	2.617	0.3607	Number of values	5	5	P value	0.0358
427	5.39	2.044	Mean	2.078	0.4658	P value summary	*
4109	0.7427	0.02046	SEM	0.9005	0.4024	Significantly different (P < 0.05)?	Yes
4125	0.7285	0.0225				One- or two-tailed P value?	Two-tailed
4127	0.914	-0.1188				t, df	t=3.112, df=4
						Number of pairs	5

## Sheet: ED7x
ED7x	Agonist injection with NTSlight 2.0
Raw data
	Baseline					Injection
Mouse index	1	2	3	4	5	1	2	3	4	5
Saline	5.91	-28.3	-13.94	-6.978	1.594	188.8	163.4	9.801	157.8	-186
PD149163	240.1	2.764	-12.41	158.3	161.2	868.3	1583	589	505.2	1455
Descriptive statistics
	Baseline			Injection
	Mean	SEM	n	Mean	SEM	n
Saline	-8.3428	6.05543	5	66.7602	70.588	5
PD149163	109.991	49.1753	5	1000.1	221.134	5
Statistics table
RM Two-way ANOVA
Source of Variation	% of total variation	P value	P value summary	Significant?	ANOVA table	SS	DF	MS	F (DFn, DFd)	P value
Injection	30.69	0.0136	*	Yes	Row Factor	1382521	1	1382521	F (1, 4) = 17.68	P=0.0136
Time	25.86	0.0128	*	Yes	Column Factor	1164543	1	1164543	F (1, 4) = 18.34	P=0.0128
Injection x Time	18.43	0.0356	*	Yes	Row Factor x Column Factor	830294	1	830294	F (1, 4) = 9.721	P=0.0356
Subject x Row Factor	6.946				Subject x Row Factor	312859	4	78215
Subject x Column Factor	5.638				Subject x Column Factor	253943	4	63486
Subject	4.847				Subject	218317	4	54579
					Residual	341639	4	85410
Holm-Šídák's multiple comparisons test
Baseline - Injection	Mean Diff.	Below threshold?	Summary	Adjusted P Value	t	DF
Saline	-75.1	No	ns	0.7053	0.4063	4
PD149163	-890.1	Yes	*	0.017	4.816	4

## Sheet: ED7y
ED7y	BW of mice placed on a HFD
Raw data (BW)				Descriptive statistics				Statistical tests
Mouse #	REG	HFD			REG	HFD		Column B	HFD
1	25	33		Number of values	5	5		vs.	vs.
2	23	32		Mean	23.6	31.8		Column A	REG
3	24	30		SEM	0.5099	0.5831
4	22	31						Paired t test
5	24	33						P value	0.0001
								P value summary	***
								Significantly different (P < 0.05)?	Yes
								One- or two-tailed P value?	Two-tailed
								t, df	t=14.06, df=4
								Number of pairs	5

## Sheet: ED 7Z
ED7Z effect of HFD on NTS release
Time (sec)	REG					HFD
Mouse #	1	2	3	4	5	1	2	3	4	5
-10	-0.369083	-0.092763	0.179714	0.200213	-0.140973	0.862275	0.084149	-0.189281	0.035606	0.070756
-9.9	-0.172998	0.315383	0.146254	0.186562	-0.227089	0.756708	0.084788	-0.121079	-0.105099	0.112443
-9.8	-0.047261	0.322202	0.007828	0.031319	-0.386481	0.555831	0.157555	-0.148547	-0.038588	0.132549
-9.7	0.012818	0.389309	0.148814	-0.04752	-0.197808	0.519063	0.177359	-0.13005	-0.132772	0.111366
-9.6	-0.163589	0.258987	0.205327	-0.077724	0.022234	0.633174	0.31465	-0.188784	-0.010197	-0.040427
-9.5	-0.227019	0.351366	0.34862	-0.12631	0.267708	0.715897	0.430759	-0.368817	-0.037001	0.262095
-9.4	-0.138179	0.347673	0.347169	-0.183293	0.241774	0.857439	0.34614	-0.351536	-0.086172	0.316979
-9.3	-0.155138	0.43501	0.224653	-0.121056	0.102576	0.887977	0.183266	-0.273728	-0.170366	0.465259
-9.2	-0.11437	0.403356	0.066333	-0.085083	0.008013	1.07611	0.020734	-0.105686	-0.076075	0.424683
-9.1	-0.114002	0.320426	0.17559	-0.103364	0.041888	1.10628	-0.02062	-0.142883	0.220957	0.542467
-9	-0.057136	0.382874	0.259631	-0.266012	0.172438	1.08318	-0.042639	-0.199104	0.198155	0.632411
-8.9	0.032605	0.41837	0.335367	-0.223569	0.141185	0.888363	-0.181038	-0.272513	0.145661	0.751049
-8.8	-0.031473	0.484083	0.287879	-0.128487	0.211905	0.769222	-0.105079	-0.180132	-0.054266	0.550004
-8.7	0.134611	0.376903	0.226603	0.065165	0.166967	0.727111	-0.164777	-0.039466	0.013243	0.449727
-8.6	0.147954	0.222744	0.251885	0.015686	0.045444	0.706366	-0.026788	0.078702	-0.075605	0.031991
-8.5	0.256808	0.110728	0.28753	-0.022566	0.002745	0.606501	0.003333	0.208395	-0.08697	0.109849
-8.4	0.227712	0.106969	0.456779	-0.061086	-0.072317	0.487819	0.188057	0.167756	-0.028348	0.175772
-8.3	0.264528	0.132926	0.419259	0.036371	0.002322	0.510708	0.257483	0.026681	0.095923	0.402282
-8.2	0.396273	0.180602	0.539449	-0.030263	0.005045	0.591261	0.304338	-0.077347	0.183844	0.385186
-8.1	0.400301	0.276583	0.410531	-0.17135	0.161519	0.616898	0.233007	-0.183255	0.232102	0.37098
-8	0.527877	0.356021	0.356087	-0.082149	0.354306	0.514042	0.145249	-0.114065	0.060286	0.218118
-7.9	0.462427	0.366438	0.082297	0.05326	0.021925	0.415669	0.08478	-0.129955	-0.062902	0.195145
-7.8	0.535494	0.30348	0.085395	0.045901	-0.079323	0.434091	0.102562	-0.062212	-0.233772	0.19289
-7.7	0.390842	0.221262	0.242421	-0.002894	-0.270628	0.493389	0.139542	0.037957	-0.021535	0.399212
-7.6	0.351023	0.131346	0.241566	-0.075434	-0.153268	0.442479	0.031381	-0.067517	0.082823	0.46762
-7.5	0.405299	-0.043932	0.188595	0.12239	-0.157976	0.421929	0.027661	-0.158884	0.154122	0.363378
-7.4	0.469693	0.02233	0.056233	0.040706	-0.005752	0.346203	-0.090916	-0.112866	0.033676	0.198902
-7.3	0.514841	0.086896	0.158147	0.182075	0.026836	0.280365	-0.177038	-0.034402	-0.018872	0.17665
-7.2	0.38044	0.047842	0.271296	-0.006057	0.043733	0.139954	-0.136919	0.012	-0.067205	0.32502
-7.1	0.335411	0.14463	0.180246	0.014341	0.078599	0.236517	-0.092388	-0.100449	0.048549	0.46133
-7	0.183201	0.278854	0.152851	-0.263662	0.22576	0.454523	-0.0347	-0.161501	0.114082	0.491227
-6.9	0.334151	0.509523	0.100061	-0.165583	0.354415	0.542434	-0.179395	-0.062908	0.236878	0.285751
-6.8	0.30011	0.333456	-0.07093	-0.33471	0.400505	0.664205	-0.134526	-0.011605	0.16756	0.298693
-6.7	0.545536	0.16824	-0.023233	-0.239229	0.421521	0.648931	-0.058731	0.064209	0.110729	0.257219
-6.6	0.733439	0.191589	-0.179847	-0.296827	0.155518	0.866089	0.017165	0.039369	-0.064025	0.204763
-6.5	0.721236	0.256292	-0.005996	-0.215375	-0.0996	0.868455	-0.01015	0.011935	-0.124355	-0.000144
-6.4	0.552113	0.292857	-0.04862	-0.115924	-0.214955	0.800182	0.109027	-0.147494	-0.129779	-0.056641
-6.3	0.215009	0.108782	0.175785	-0.15722	-0.115679	0.771008	-0.012369	-0.265914	-0.171148	0.128105
-6.2	0.419722	0.062779	0.390981	-0.14216	0.036616	0.644221	-0.115321	-0.41064	-0.171672	0.195939
-6.1	0.540445	-0.088226	0.344015	-0.07641	-0.053652	0.626579	-0.261437	-0.287855	-0.072046	0.199623
-6	0.467603	-0.047517	0.268116	0.022967	-0.011822	0.485154	-0.162345	-0.202087	0.066183	-0.00494
-5.9	0.391079	-0.062137	0.269908	0.025892	-0.012949	0.560811	-0.016052	-0.04504	0.133663	-0.10866
-5.8	0.301399	0.14165	0.192316	0.042322	0.137957	0.507252	0.039635	-0.021731	0.048684	-0.084489
-5.7	0.341533	0.459992	0.244154	0.208663	0.116079	0.51464	-0.269419	0.058486	0.011433	-0.113158
-5.6	0.209382	0.604377	-0.040637	0.491125	-0.076924	0.426644	-0.289219	0.005223	0.14904	-0.049349
-5.5	0.228644	0.631005	-0.068967	0.674225	-0.340432	0.525198	-0.317924	-0.044795	0.143886	0.002693
-5.4	0.231716	0.40089	-0.178129	0.654426	-0.336141	0.5153	-0.010337	-0.215181	0.225064	0.138274
-5.3	0.273142	0.374967	0.006185	0.462134	-0.169363	0.528809	0.052261	-0.183549	0.0295	0.345104
-5.2	0.264552	0.480717	0.233949	0.31909	-0.117449	0.455044	-0.011103	-0.296504	0.044803	0.239208
-5.1	0.285209	0.605792	0.34537	0.356953	-0.166592	0.458905	-0.04881	-0.347267	-0.035536	0.270659
-5	0.299921	0.718611	0.389862	0.343032	-0.133702	0.508587	0.129709	-0.451254	0.048826	0.094792
-4.9	0.300651	0.673399	0.475821	0.243307	0.038117	0.499095	0.29793	-0.389146	-0.078465	0.150316
-4.8	0.374595	0.522025	0.466678	0.022477	0.118456	0.547072	0.299769	-0.281575	-0.081055	0.177266
-4.7	0.206769	0.255094	0.302643	-0.045888	0.265216	0.499426	0.197275	-0.225771	-0.056295	0.173224
-4.6	0.054818	-0.063019	0.056756	-0.082194	0.245078	0.435327	0.196635	-0.287397	-0.003826	0.161779
-4.5	-0.020916	-0.052616	-0.154459	-0.205472	0.239868	0.337253	0.402514	-0.272858	-0.011648	0.010241
-4.4	0.060804	0.048041	-0.147207	-0.303007	-0.020478	0.261935	0.43089	-0.421418	-0.073338	-0.128119
-4.3	0.175663	0.251542	-0.146127	-0.325673	-0.004871	0.308663	0.421951	-0.363928	-0.193888	-0.116154
-4.2	0.288142	0.147932	0.026571	-0.200381	0.007243	0.314264	0.117041	-0.305494	-0.227372	-0.01949
-4.1	0.295973	-0.032881	0.038306	-0.1857	0.053196	0.336609	0.065367	-0.117368	-0.184933	0.120347
-4	0.373786	-0.194021	0.162984	-0.212734	-0.100655	0.361631	0.025549	0.004981	0.145526	0.027547
-3.9	0.301836	-0.300779	0.148823	-0.149623	-0.185268	0.502012	0.017687	-0.124138	0.202582	0.056508
-3.8	0.354045	-0.240031	0.243471	0.015406	-0.276879	0.613654	-0.088404	-0.048985	0.22157	-0.081657
-3.7	0.354938	-0.233614	0.201321	0.116664	-0.24013	0.533024	-0.159886	-0.039771	0.12167	-0.208097
-3.6	0.499464	-0.121936	0.233652	0.323774	-0.221092	0.424283	0.010546	-0.001149	0.039039	-0.207987
-3.5	0.447378	-0.27409	0.132302	0.416553	-0.280989	0.400282	0.002725	0.021051	-0.109129	-0.27345
-3.4	0.298701	-0.225586	0.131988	0.371911	-0.141606	0.476868	0.064324	0.146226	-0.250282	-0.252245
-3.3	-0.098091	-0.241869	0.087082	0.286516	-0.090989	0.428823	0.121879	0.287477	-0.201472	-0.315526
-3.2	-0.168881	-0.06088	0.140806	0.118942	-0.073041	0.312701	0.097727	0.288902	-0.17381	0.019703
-3.1	-0.025387	-0.060302	0.048401	0.174935	-0.309111	0.124112	0.026489	0.209681	0.10684	-0.036386
-3	0.31948	-0.024936	-0.118005	0.199526	-0.257803	0.047272	-0.047793	0.252531	0.212614	0.180886
-2.9	0.376342	0.004245	-0.181742	0.218365	-0.217877	0.049294	0.075051	0.308558	0.274444	0.090971
-2.8	0.174981	-0.016156	-0.071292	0.230823	0.10563	0.081374	0.078222	0.328805	0.224312	0.415221
-2.7	0.073763	0.131613	0.160653	-0.03882	0.024871	-0.017113	0.011364	0.307722	0.320347	0.26769
-2.6	0.127469	0.247388	0.286805	-0.087334	0.345396	-0.01108	-0.137956	0.095943	0.366559	0.198156
-2.5	0.223509	0.314076	0.320164	-0.071843	0.337874	-0.108942	-0.162984	0.083294	0.423485	0.019315
-2.4	0.039751	0.407702	0.05656	0.070956	0.20875	-0.192134	-0.240654	0.163188	0.26905	0.118022
-2.3	-0.085291	0.343788	-0.078653	0.008388	0.005097	-0.36304	-0.239099	0.297661	0.1747	0.142808
-2.2	-0.18416	0.282648	-0.366047	-0.112612	-0.058671	-0.353587	-0.323014	0.197632	-0.047013	0.033192
-2.1	-0.156568	0.119927	-0.079354	-0.127514	0.072096	-0.304012	-0.301998	0.11331	-0.088608	-0.194426
-2	-0.189437	0.033775	-0.00961	0.03282	0.170612	-0.395806	-0.263253	0.075093	0.073689	-0.137012
-1.9	-0.204005	-0.015045	0.094461	-0.160967	0.070015	-0.398931	-0.154664	0.163349	0.228096	0.046824
-1.8	-0.1543	0.006554	-0.18389	-0.328462	0.076131	-0.390626	-0.159941	0.138995	0.258858	0.17307
-1.7	-0.110965	-0.008091	-0.105392	-0.436204	-0.126702	-0.371697	-0.252896	0.038591	0.001594	0.159818
-1.6	-0.066176	0.023272	0.014788	-0.343394	-0.100532	-0.481812	-0.433427	0.088663	-0.15964	0.077382
-1.5	-0.169599	-0.162459	0.291503	-0.433497	-0.17251	-0.548611	-0.381202	0.142808	-0.273761	0.104817
-1.4	-0.204367	-0.140977	0.164897	-0.531974	-0.075937	-0.562653	-0.141813	0.335031	-0.296559	0.073375
-1.3	-0.413005	-0.253069	0.0265	-0.416324	-0.005105	-0.342065	0.18154	0.215105	-0.360593	0.15503
-1.2	-0.413136	-0.221606	-0.27181	-0.147466	0.014368	-0.172023	0.137601	0.128412	-0.322908	0.020472
-1.1	-0.365808	-0.347971	-0.188761	0.038843	0.047165	-0.082741	-0.027437	0.085429	-0.244127	-0.102324
-1	-0.101852	-0.22728	-0.140374	0.028696	0.086833	-0.102862	-0.147507	0.239579	-0.084784	-0.375931
-0.9	-0.130845	-0.249166	0.037767	0.10766	-0.008209	-0.307774	0.033674	0.148156	-0.037402	-0.49327
-0.8	-0.14917	-0.062899	-0.208571	0.142744	-0.01038	-0.233967	0.065855	0.012214	0.071957	-0.260339
-0.7	-0.426086	-0.13167	-0.123024	0.359852	-0.087752	-0.400159	0.165834	-0.338087	0.026527	0.041614
-0.6	-0.334589	-0.287355	-0.269993	0.181398	0.171202	-0.3417	0.079617	-0.38699	0.009766	0.067757
-0.5	-0.402969	-0.277263	-0.2977	0.214769	0.13478	-0.515089	0.059823	-0.40068	-0.072413	-0.052359
-0.4	-0.211509	-0.241746	-0.360702	0.129273	0.071726	-0.48565	-0.079896	-0.132223	-0.073604	-0.032323
-0.3	-0.39786	0.016275	-0.404502	0.281321	0.011893	-0.398067	-0.106446	-0.102135	-0.024664	0.040078
-0.2	-0.37976	0.076065	-0.394743	0.125955	0.053008	-0.293987	-0.00336	-0.106565	-0.086193	-0.029262
-0.1	-0.458046	0.145339	-0.439609	0.142179	0.225666	-0.227431	0.039043	-0.121454	-0.004268	-0.101864
8.53e-13	-0.351255	0.106681	-0.600964	0.005487	0.258492	-0.280164	0.276971	-0.134345	-0.126643	-0.004692
0.1	-0.350259	-0.317308	-0.451367	0.066378	0.232474	-0.498016	0.245589	-0.140372	-0.020205	0.241231
0.2	-0.409031	-0.787127	-0.11934	-0.143449	0.15365	-0.651847	0.177966	-0.174191	-0.120528	0.188838
0.3	-0.289582	-1.16305	0.37377	-0.293826	0.084119	-0.825185	-0.311825	-0.10551	-0.173895	0.066552
0.4	-0.390936	-1.16511	0.421641	-0.512891	-0.141102	-0.938681	-0.599374	-0.113302	-0.261371	-0.117595
0.5	-0.596039	-1.42064	-0.024118	-0.749617	-0.332448	-1.25015	-0.867581	-0.28007	-0.338698	-0.069114
0.6	-0.931049	-1.46348	-0.466652	-0.994879	-0.702713	-1.61598	-1.15642	-0.545319	-0.383927	-0.018991
0.7	-1.1032	-1.89772	-0.816926	-1.26407	-0.761515	-1.96098	-1.39864	-0.765407	-0.596542	-0.300245
0.8	-1.12566	-1.91803	-1.16048	-1.48476	-0.79505	-2.20919	-1.57833	-0.927677	-0.773583	-0.377439
0.9	-0.973647	-2.17396	-1.26733	-1.52535	-0.759062	-2.43223	-1.60305	-1.03462	-0.764096	-0.726124
1	-1.12609	-2.22096	-1.3459	-1.60648	-0.680676	-2.59918	-1.82079	-1.16995	-0.803235	-0.805186
1.1	-1.00179	-2.03737	-1.07384	-1.73684	-0.62888	-2.69162	-1.83236	-1.39946	-0.816658	-1.1294
1.2	-1.06689	-1.73541	-0.93679	-1.65132	-0.604214	-2.71353	-1.76798	-1.45913	-0.777342	-1.31187
1.3	-0.770778	-1.43474	-0.905258	-1.38129	-0.479298	-2.56739	-1.59874	-1.48059	-0.650533	-1.44394
1.4	-0.50543	-1.14051	-0.69003	-0.934475	-0.584712	-2.53684	-1.5212	-1.21025	-0.41809	-1.71933
1.5	-0.127581	-1.02284	-0.422544	-0.5742	-0.506545	-2.17394	-1.2719	-1.08421	-0.409918	-1.55352
1.6	0.21066	-0.95398	0.052514	-0.224462	-0.470635	-1.87451	-0.810419	-0.872391	-0.228192	-1.41608
1.7	0.397532	-0.682644	0.329733	0.128809	-0.208296	-1.30347	-0.380672	-0.721396	-0.103186	-1.06986
1.8	0.652294	-0.267623	0.612644	0.319597	-0.011604	-1.21751	-0.11846	-0.589664	-0.031882	-0.804542
1.9	1.01395	0.036676	0.823781	0.494255	-0.060953	-1.05672	-0.177803	-0.516782	0.02955	-0.450804
2	1.32628	-0.027184	1.01845	0.609874	-0.061112	-1.01945	0.084725	-0.64759	-0.055167	-0.234834
2.1	1.55578	-0.180091	1.1634	0.61266	-0.290009	-0.766198	0.199547	-0.697511	0.112792	-0.16074
2.2	1.5776	0.100579	1.22918	0.547544	-0.259152	-0.533429	0.669615	-0.684538	0.202689	0.007421
2.3	1.78071	0.298988	1.21038	0.501867	-0.122499	-0.398403	0.665862	-0.518406	0.175536	0.220062
2.4	1.68621	0.652326	1.17125	0.512243	0.046724	-0.579969	0.708658	-0.356246	0.091549	0.360278
2.5	1.79156	0.694158	1.33699	0.372361	0.061643	-0.627196	0.625944	-0.22803	0.05034	0.178427
2.6	1.72986	1.15319	1.25462	0.243995	0.06264	-0.727464	0.69034	-0.182055	0.015222	-0.015637
2.7	1.80875	1.29308	1.22426	0.236253	0.249607	-0.614773	0.972531	-0.003777	-0.030675	-0.15312
2.8	1.73714	1.68143	1.03356	0.529784	0.323962	-0.67593	0.978718	-0.007595	-0.073283	-0.04046
2.9	1.71084	1.69805	0.966271	0.618344	0.229988	-0.610093	1.00566	-0.015736	0.03203	0.018673
3	1.71537	1.9534	0.864018	0.855249	0.110553	-0.416652	0.854296	0.00937	0.122619	0.166111
3.1	1.76683	2.03734	0.766519	0.677551	0.33562	-0.48454	0.732331	0.150106	0.064705	0.101084
3.2	1.65772	2.08442	0.733835	0.505952	0.347922	-0.493883	0.62065	0.280999	0.10353	0.264749
3.3	1.69164	2.30857	0.752873	0.176194	0.553557	-0.372339	0.553341	0.266077	0.049613	0.437212
3.4	1.59069	2.65203	0.945913	0.168288	0.301068	-0.164275	0.619419	0.231026	0.095412	0.278957
3.5	1.80897	2.96286	1.21667	0.320864	0.337294	-0.005102	0.775248	0.289384	0.066239	0.212466
3.6	1.71411	2.53441	1.51853	0.483889	0.280645	-0.101698	0.9983	0.296965	0.193259	-0.198469
3.7	1.8512	2.10772	1.85493	0.544774	0.434091	-0.064155	1.20308	0.381011	0.265487	-0.051353
3.8	1.94697	1.99664	2.0195	0.651231	0.559288	-0.003246	1.33914	0.597135	0.289912	-0.161578
3.9	1.96963	2.46008	2.0416	0.59092	0.854951	0.053889	1.30278	0.699903	0.225645	-0.058407
4	1.86211	2.8238	2.02527	0.72472	1.02357	0.106677	1.181	0.737104	0.108039	0.164691
4.1	1.62245	2.86074	2.23951	0.7322	1.12958	0.086585	0.921518	0.538338	-0.071993	0.356584
4.2	1.46798	2.8755	2.44736	0.72838	1.15358	0.290079	0.830552	0.511683	-0.129588	0.598022
4.3	1.30113	2.75641	2.37305	0.623771	1.23276	0.517509	0.894277	0.47028	0.060965	0.645888
4.4	1.02405	2.61276	1.9302	0.630097	1.31056	0.566568	1.15212	0.504426	0.205507	0.715362
4.5	0.843708	2.50449	1.81395	0.815454	1.15545	0.520714	1.40595	0.422792	0.147971	0.89284
4.6	0.787616	2.58388	1.71179	0.823489	1.04083	0.498842	1.62731	0.389718	0.054489	0.791686
4.7	0.95127	2.89322	1.81	0.817858	0.94149	0.61729	1.41217	0.226438	0.016156	0.779382
4.8	1.118	2.92165	1.62239	0.528431	0.900437	0.537337	1.29373	0.309561	0.036137	0.854077
4.9	1.14629	2.68894	1.42093	0.513153	0.991829	0.366398	1.20885	0.41323	-0.021849	0.85228
5	1.01983	2.31094	1.41124	0.649942	0.993943	0.359596	1.259	0.535108	-0.045464	0.784221
5.1	0.971253	2.28466	1.39553	0.717151	0.941404	0.446911	1.1823	0.533772	-0.085661	0.533626
5.2	0.971173	2.34089	1.52341	0.608122	0.907681	0.463028	0.886227	0.502786	-0.155279	0.517426
5.3	1.11437	2.45423	1.4573	0.268793	0.853634	0.295301	0.905393	0.356906	-0.149771	0.574673
5.4	1.14765	2.49782	1.30089	0.344182	0.948612	0.229562	0.803877	0.285233	-0.243021	0.53081
5.5	1.27612	2.46234	1.10062	0.302436	0.716358	0.286926	0.926925	0.138661	-0.295	0.5928
5.6	1.31452	2.19377	0.871608	0.470906	0.920291	0.325747	0.902879	0.12018	-0.365038	0.446572
5.7	1.37525	1.83289	0.880588	0.391373	0.817172	0.294331	0.918997	0.128435	-0.274864	0.5049
5.8	1.43687	1.74113	0.896165	0.287303	0.947421	0.185318	0.701619	0.121008	-0.208751	0.325006
5.9	1.44537	1.89581	1.01529	-0.009497	0.731999	0.137101	0.683386	0.138969	-0.168026	0.431049
6	1.56757	2.01591	0.801477	-0.214171	0.709221	0.127313	0.659565	0.104636	-0.171982	0.502303
6.1	1.61622	1.89323	0.82821	-0.023824	0.541571	0.099729	0.789308	0.247964	-0.201295	0.641823
6.2	1.59784	1.6561	0.935728	0.170587	0.470666	0.002652	0.764016	0.32276	-0.298542	0.289906
6.3	1.48931	1.51861	1.22048	0.205557	0.463253	-0.066134	0.680177	0.339363	-0.487747	0.113867
6.4	1.44735	1.61634	1.35465	0.009071	0.47264	-0.142537	0.523716	0.10658	-0.612191	-0.169783
6.5	1.55847	1.8277	1.3575	-0.08139	0.391707	-0.207999	0.348707	-0.1149	-0.660559	0.073614
6.6	1.58198	2.13857	1.53045	0.014883	0.406303	-0.304991	0.090287	-0.287532	-0.685028	-0.054054
6.7	1.61466	2.19087	1.40809	0.166332	0.370524	-0.245318	0.081576	-0.277786	-0.765363	0.036418
6.8	1.56567	2.09196	1.41703	0.1003	0.441255	-0.187945	0.004302	-0.20519	-0.826636	-0.03454
6.9	1.66854	1.53598	1.33085	0.036585	0.358089	-0.238038	0.204002	0.001349	-0.740121	0.086856
7	1.51161	1.10446	1.43421	-0.020456	0.429119	-0.507725	0.075693	0.06669	-0.586991	0.067682
7.1	1.33974	1.01022	1.58276	0.240474	0.449828	-0.485935	0.154831	0.201341	-0.512712	0.029602
7.2	1.2419	0.926934	1.48019	0.265263	0.434534	-0.561818	0.120776	0.170497	-0.537701	0.037433
7.3	1.2318	0.933128	1.51357	0.245032	0.575561	-0.42201	0.095556	0.237143	-0.494389	0.118308
7.4	1.21852	0.846634	1.25516	-0.110763	0.424118	-0.414705	0.101885	0.148668	-0.404934	0.18914
7.5	1.05252	1.23091	1.42951	-0.025746	0.320067	-0.434733	0.070349	0.095028	-0.40159	-0.020737
7.6	0.992251	1.61322	1.6188	0.039955	0.260602	-0.560277	0.19941	0.158669	-0.39414	-0.044655
7.7	0.875155	1.65612	1.66071	-0.048218	0.33742	-0.79485	0.111892	0.269053	-0.417596	-0.152409
7.8	0.849902	1.47094	1.54398	-0.122767	0.360278	-0.793164	0.115036	0.335015	-0.41706	-0.001182
7.9	0.784962	1.4494	1.26602	-0.126984	0.229128	-0.810833	0.32478	0.230597	-0.601556	-0.01968
8	0.800182	1.48871	1.30646	0.152051	0.13793	-0.811295	0.176746	0.099538	-0.664679	0.024264
8.1	0.798872	1.70955	1.25012	0.27296	0.136495	-0.834458	0.390229	0.023196	-0.62122	0.103303
8.2	0.852697	1.6114	1.24834	0.3611	0.204318	-0.823291	0.332244	-0.020644	-0.555759	-0.003785
8.3	0.917808	1.63308	1.2144	0.376953	0.249907	-0.805252	0.64004	-0.074328	-0.469222	-0.04636
8.4	0.739592	1.62869	1.23076	0.247556	0.240287	-0.799802	0.438322	-0.191208	-0.359905	-0.070491
8.5	0.759858	1.66139	1.10888	0.070779	0.062713	-0.870421	0.30028	-0.158856	-0.192558	0.034141
8.6	0.650669	1.75885	0.93792	0.219542	-0.002687	-0.865548	0.334787	-0.089	-0.194113	0.307286
8.7	0.764256	1.70324	0.896485	0.221811	0.136962	-0.854924	0.444321	-0.068722	-0.210455	0.242831
8.8	0.566057	1.70541	1.16007	0.112761	0.167319	-0.762655	0.540296	-0.121501	-0.266105	0.25318
8.9	0.492056	1.55578	1.30258	-0.134468	0.16667	-0.810516	0.287892	-0.02195	-0.30758	0.158752
9	0.407633	1.46453	1.04409	-0.150202	-0.057625	-0.918474	0.172259	0.05094	-0.373418	0.298534
9.1	0.449257	1.36075	0.917341	-0.026101	0.067172	-0.898968	-0.028897	0.052792	-0.517547	0.310614
9.2	0.587121	1.2524	1.03157	-0.001677	0.022158	-0.982709	0.127774	-0.100476	-0.429014	0.235448
9.3	0.674491	1.15591	1.4191	0.004725	0.144704	-1.02126	0.167801	-0.106864	-0.448908	-0.016477
9.4	0.717818	1.09094	1.60168	-0.004639	0.248573	-1.23213	0.245271	-0.081204	-0.317567	-0.159917
9.5	0.552971	0.996211	1.46237	0.129309	0.392118	-1.24759	0.156062	-0.069372	-0.36355	-0.189442
9.6	0.577511	1.01426	1.32029	0.110711	0.423958	-1.23453	0.159204	-0.043696	-0.219576	-0.049723
9.7	0.623906	0.950587	1.13587	0.122485	0.304172	-1.27965	0.162895	-0.028814	-0.282177	-0.090008
9.8	0.682262	0.971502	1.24652	-0.000226	0.229188	-1.27165	0.07564	0.164085	-0.276884	-0.24475
9.9	0.690258	0.945523	1.22241	-0.000533	0.19162	-1.33836	0.196669	0.200333	-0.394448	-0.398323
10	0.54518	0.941582	1.19404	0.009301	0.129787	-1.35076	0.150577	0.080469	-0.2716	-0.50557
10.1	0.575117	0.877547	1.16292	-0.073512	0.294678	-1.2944	0.123512	-0.195115	-0.291565	-0.481805
10.2	0.432764	0.860256	1.21202	-0.034485	0.499841	-1.34546	-0.029084	-0.398711	-0.391122	-0.684023
10.3	0.343002	0.912047	1.35314	-0.041508	0.677401	-1.26943	0.034953	-0.339652	-0.550974	-0.621256
10.4	0.306084	1.16777	1.14916	-0.102017	0.612698	-1.35559	0.366354	-0.356555	-0.700854	-0.651523
10.5	0.416008	1.0687	1.0606	-0.226452	0.494737	-1.38156	0.337339	-0.313091	-0.572085	-0.507172
10.6	0.525754	1.19319	0.718905	-0.328056	0.387508	-1.23047	0.383859	-0.351206	-0.317347	-0.625673
10.7	0.681509	1.03116	0.58626	-0.174118	0.490481	-1.33896	0.156014	-0.14342	-0.108691	-0.509852
10.8	0.702262	1.14162	0.490108	-0.139425	0.51848	-1.32639	0.124168	0.005191	-0.194627	-0.548893
10.9	0.780659	0.971201	0.451512	-0.071615	0.46858	-1.44184	0.023829	0.057996	-0.485139	-0.495674
11	0.695157	0.923169	0.615869	-0.078852	0.142768	-1.46879	-0.045908	0.125673	-0.584713	-0.429553
11.1	0.793313	1.0002	0.641514	-0.129653	-0.021656	-1.73509	-0.057195	0.111171	-0.72038	-0.312314
11.2	0.581708	0.937429	0.872246	-0.123625	-0.07148	-1.91976	-0.154361	0.082132	-0.793299	-0.218471
11.3	0.626802	1.20226	1.12064	-0.046033	0.161469	-1.9329	-0.101044	0.000509	-0.843822	-0.335661
11.4	0.526287	1.16176	1.32843	0.044037	0.205847	-1.61611	-0.182973	-0.15677	-0.764633	-0.387217
11.5	0.799947	1.38304	1.21486	0.10059	0.178543	-1.45542	-0.126329	-0.195037	-0.477623	-0.298704
11.6	0.669514	1.21251	1.21354	0.075447	0.185319	-1.26061	-0.198787	-0.234908	-0.371654	-0.348794
11.7	0.575982	1.36336	1.07457	0.089759	0.038089	-1.36278	-0.18084	-0.117326	-0.322021	-0.413244
11.8	0.490697	1.17795	1.00541	0.146456	-0.022275	-1.48769	-0.142032	-0.113391	-0.536526	-0.620204
11.9	0.402625	1.24285	0.79908	0.13326	-0.090939	-1.63975	-0.221317	0.024526	-0.512299	-0.714367
12	0.286438	1.0911	0.697819	0.241661	0.024244	-1.62081	-0.331105	0.096537	-0.492592	-0.604121
12.1	0.043462	1.33652	0.828319	0.222286	0.275142	-1.768	-0.456539	0.206903	-0.458841	-0.587958
12.2	0.04485	1.27957	0.768384	0.332102	0.324353	-1.79152	-0.451333	0.099771	-0.532549	-0.521539
12.3	0.001072	1.26327	0.786268	0.450909	0.431199	-1.83381	-0.440708	-0.083564	-0.537425	-0.480922
12.4	0.127516	1.01284	0.542589	0.593143	0.310019	-1.62035	-0.381366	-0.123376	-0.440458	-0.358933
12.5	0.070247	0.909686	0.334265	0.48079	0.20557	-1.62671	-0.396675	-0.148384	-0.376534	-0.350942
12.6	0.133392	0.954112	0.225533	0.397197	0.253103	-1.63225	-0.323925	-0.039864	-0.456124	-0.530216
12.7	0.242616	1.18586	0.245417	0.219402	0.336762	-1.72672	-0.30419	-0.128875	-0.543026	-0.613432
12.8	0.400973	1.28123	0.507313	0.286624	0.412139	-1.80621	-0.332833	-0.224995	-0.699419	-0.569308
12.9	0.496583	1.21327	0.590466	0.399708	0.324292	-1.79614	-0.277787	-0.334513	-0.57578	-0.607803
13	0.227491	0.95237	0.690641	0.556442	0.27166	-1.78416	-0.234713	-0.224902	-0.63013	-0.656045
13.1	0.145136	0.843021	0.637279	0.464982	0.24214	-1.80738	0.016885	-0.209027	-0.505149	-0.746696
13.2	0.124505	0.788849	0.736943	0.184263	0.162047	-1.92464	0.206886	-0.208825	-0.550906	-0.514648
13.3	0.349999	0.914093	0.995703	-0.04243	0.126329	-1.98298	0.310302	-0.192383	-0.48199	-0.523259
13.4	0.397991	0.992459	1.14716	0.042999	-0.069095	-1.92888	0.276064	-0.154216	-0.614208	-0.571697
13.5	0.309945	1.04876	1.12635	0.087922	-0.052543	-1.98734	0.259829	-0.157961	-0.570888	-0.694905
13.6	0.280482	1.06986	0.71112	0.19634	-0.123422	-2.02107	0.215595	-0.334961	-0.528657	-0.515193
13.7	0.251846	1.06793	0.600152	0.204298	-0.004085	-1.94055	0.280201	-0.417791	-0.553131	-0.393813
13.8	0.409418	0.792819	0.766882	0.188129	-0.044594	-1.81371	0.136374	-0.49175	-0.49116	-0.438457
13.9	0.360488	0.626142	0.970065	0.294192	-0.15658	-1.69921	0.122828	-0.441546	-0.43863	-0.592488
14	0.312054	0.538342	0.954443	0.221657	-0.246554	-1.75596	-0.173713	-0.524863	-0.318449	-0.533174
14.1	0.25618	0.696644	0.695675	0.248685	-0.383095	-1.7549	-0.261262	-0.506586	-0.30988	-0.550693
14.2	0.20271	0.78764	0.584815	0.176972	-0.175611	-1.73823	-0.35944	-0.593181	-0.360697	-0.575678
14.3	0.097088	0.93006	0.543896	0.198226	-0.077456	-1.74058	-0.278983	-0.473	-0.541642	-0.741856
14.4	0.094381	0.955972	0.70942	0.181214	0.130944	-1.72682	-0.211626	-0.633595	-0.674254	-0.596653
14.5	0.106519	0.955093	0.875262	0.008746	-0.070492	-1.81085	-0.235063	-0.62724	-0.77721	-0.513788
14.6	0.172263	0.778847	0.928641	-0.092432	-0.011581	-1.88735	-0.173819	-0.815549	-0.850577	-0.597249
14.7	0.092045	0.703795	0.80136	-0.284373	0.036784	-2.07584	-0.136542	-0.807725	-0.787901	-0.909089
14.8	0.165601	0.708146	0.786741	-0.304283	0.181294	-2.25943	-0.068184	-1.00839	-0.769503	-1.13112
14.9	0.123118	0.488901	0.7568	-0.243331	0.005262	-2.27083	-0.08956	-0.962801	-0.555771	-0.929959
15	0.08623	0.583675	0.699383	0.045521	-0.182629	-2.16219	-0.316699	-0.87234	-0.653342	-0.808746
15.1	-0.016777	0.575027	0.589282	-0.064614	-0.102972	-2.06822	-0.388044	-0.725394	-0.583289	-0.627645
15.2	0.056741	0.86567	0.603148	-0.261434	-0.034461	-2.10122	-0.38008	-0.685091	-0.65647	-0.613349
15.3	-0.021872	0.777355	0.579726	-0.379408	0.04166	-2.07333	-0.198808	-0.533013	-0.590999	-0.550342
15.4	-0.080863	0.675241	0.72554	-0.137582	-0.125672	-1.94862	-0.183999	-0.460595	-0.687633	-0.470839
15.5	-0.28468	0.702356	0.696505	0.106771	-0.083512	-1.96278	-0.2275	-0.485534	-0.683493	-0.744642
15.6	-0.224416	0.873079	0.906105	0.18601	-0.006537	-2.09785	-0.105242	-0.559234	-0.876481	-0.953518
15.7	-0.182147	0.955268	0.712392	0.278792	0.141914	-2.15223	-0.100777	-0.542655	-0.885347	-1.20139
15.8	-0.037355	0.862792	0.702611	0.284645	0.269243	-2.21227	0.021981	-0.522769	-0.904181	-0.940829
15.9	-0.206528	0.61129	0.48496	0.263525	0.174281	-2.1068	0.014613	-0.631059	-0.854411	-0.852837
16	-0.109351	0.430884	0.428433	0.212913	0.035913	-2.17317	0.026014	-0.632603	-0.815536	-0.650879
16.1	-0.087209	0.617016	0.410072	0.129026	-0.275214	-2.21651	0.018752	-0.571884	-0.765687	-0.704802
16.2	-0.018398	0.831435	0.508274	0.072995	-0.281069	-2.09905	0.010312	-0.454929	-0.61458	-0.572709
16.3	-0.179513	0.976789	0.608369	-0.050996	-0.403995	-2.18528	0.148629	-0.414422	-0.616141	-0.602101
16.4	-0.124527	0.992726	0.546079	-0.187323	-0.207334	-2.12147	0.190055	-0.367411	-0.493942	-0.75216
16.5	-0.061734	1.00582	0.223191	-0.276547	-0.27194	-2.13214	0.086538	-0.3697	-0.597913	-0.682352
16.6	0.164988	0.949872	0.18667	0.010277	-0.152739	-2.0728	0.023482	-0.54533	-0.571157	-0.753791
16.7	0.251949	0.981592	0.091058	0.138214	-0.159024	-1.98734	-0.11574	-0.685087	-0.760062	-0.612977
16.8	0.378714	0.977349	0.289752	0.36984	-0.065319	-2.02831	-0.132837	-0.723926	-0.817315	-0.746277
16.9	0.195925	1.01035	0.15831	0.151426	-0.103092	-2.0417	-0.175639	-0.697982	-0.868264	-0.713488
17	0.027759	0.753105	0.132092	0.195311	-0.011599	-2.14593	0.002739	-0.815531	-0.875769	-0.958764
17.1	-0.037027	0.807453	0.048615	0.153165	0.056278	-2.24213	0.043747	-0.841909	-0.888126	-0.957275
17.2	0.133696	1.03277	-0.080649	0.223003	0.119025	-2.24148	0.065414	-0.804617	-0.887527	-0.813645
17.3	0.310695	1.04255	-0.034993	0.180672	-0.003186	-2.25262	-0.073164	-0.526186	-0.671602	-0.487202
17.4	0.304856	0.829492	0.038205	-0.031792	-0.127342	-2.29501	-0.061654	-0.444382	-0.554002	-0.66525
17.5	0.191965	0.529343	0.345269	-0.305829	0.088963	-2.31231	-0.133817	-0.594833	-0.568453	-0.859286
17.6	0.141102	0.57327	0.443765	-0.550355	-0.019358	-2.24745	-0.244062	-0.702445	-0.697238	-1.16701
17.7	0.111517	0.655349	0.513663	-0.599214	0.060942	-2.13472	-0.347021	-0.884791	-0.723383	-1.19038
17.8	0.127226	0.829537	0.587057	-0.537513	-0.227893	-2.18516	-0.411775	-0.845882	-0.613992	-1.27128
17.9	0.023369	0.671767	0.633658	-0.432918	-0.366371	-2.14948	-0.424673	-0.914154	-0.677044	-1.14642
18	0.02983	0.634908	0.493227	-0.373206	-0.549352	-2.30378	-0.543425	-0.793662	-0.661292	-1.01351
18.1	-0.068614	0.464622	0.247594	-0.247591	-0.659761	-2.22979	-0.517129	-0.671259	-0.732474	-0.891533
18.2	0.028813	0.775202	0.224589	-0.300909	-0.331404	-2.28276	-0.491092	-0.644383	-0.624529	-0.856532
18.3	0.167525	0.811216	0.357498	-0.212341	-0.1638	-2.28859	-0.462636	-0.701558	-0.511796	-0.880894
18.4	0.201884	1.00325	0.467553	-0.379085	0.012746	-2.21625	-0.600016	-0.637757	-0.438715	-0.984541
18.5	0.00895	0.9849	0.27913	-0.387097	-0.045186	-2.1278	-0.574459	-0.568789	-0.44626	-1.03493
18.6	-0.203547	0.966215	0.118719	-0.494439	-0.110673	-2.10155	-0.546363	-0.543407	-0.604364	-0.92609
18.7	-0.195206	0.697157	0.215215	-0.462748	-0.218848	-2.10165	-0.263461	-0.676184	-0.748432	-0.782252
18.8	-0.14743	0.599367	0.292249	-0.286555	-0.120765	-2.04448	-0.112038	-0.671702	-0.861914	-0.788952
18.9	-0.006684	0.729599	0.412841	-0.238136	-0.097815	-1.80121	-0.078087	-0.674081	-0.835236	-0.999123
19	-0.041326	0.82736	0.271005	-0.119927	0.073347	-1.93327	-0.175687	-0.628001	-0.777816	-1.21948
19.1	-0.052575	0.601506	0.378569	-0.074025	-0.016256	-2.14179	-0.305697	-0.780611	-0.818166	-1.31026
19.2	-0.076622	0.426355	0.354432	-0.092289	-0.123158	-2.28147	-0.004588	-0.798565	-0.828328	-1.17224
19.3	0.078098	0.493725	0.394104	-0.065943	-0.304783	-2.16015	0.193845	-0.857223	-0.85581	-1.09287
19.4	0.189573	0.535708	0.452433	-0.075722	-0.193314	-2.05981	0.284205	-0.794647	-0.520882	-1.05205
19.5	0.132578	0.612075	0.460939	0.114457	-0.108254	-2.27292	0.071291	-0.801923	-0.381478	-1.15039
19.6	-0.106951	0.674491	0.475146	0.126593	-0.011192	-2.39098	-0.113236	-0.724617	-0.218638	-1.10181
19.7	-0.09094	0.852182	0.420567	0.203215	-0.129073	-2.5665	-0.135367	-0.827796	-0.504967	-0.957616
19.8	-0.184713	0.719604	0.506658	0.208907	-0.163962	-2.43312	-0.022735	-0.739529	-0.698723	-0.798936
19.9	-0.147921	0.584791	0.435386	0.14985	-0.125392	-2.5715	-0.137657	-0.654956	-1.02929	-0.891514
20	-0.34092	0.615696	0.400417	0.293879	-0.197074	-2.56865	-0.112862	-0.459129	-0.931432	-0.895652
20.1	-0.293927	0.658017	0.331065	0.180075	0.048807	-2.72373	-0.327794	-0.45994	-0.837067	-0.929674
20.2	-0.228875	0.597824	0.230988	0.281915	0.115314	-2.80814	-0.442464	-0.549536	-0.793703	-0.871504
20.3	-0.256551	0.581249	0.154988	0.213704	0.158045	-2.83743	-0.498442	-0.526613	-0.823728	-1.06883
20.4	-0.327947	0.442019	0.161138	0.394108	-0.016474	-2.88103	-0.38655	-0.54778	-0.875936	-1.14361
20.5	-0.329447	0.502237	0.323381	0.397177	-0.193477	-2.80146	-0.232044	-0.59203	-0.678657	-1.14356
20.6	-0.232864	0.345843	0.290969	0.333454	-0.318883	-2.77677	-0.116062	-0.548892	-0.805682	-1.12807
20.7	-0.166596	0.448066	0.26544	0.20979	-0.513843	-2.66194	-0.307071	-0.540282	-0.747372	-1.02269
20.8	-0.420503	0.47536	0.360229	0.111483	-0.535156	-2.70993	-0.462253	-0.523259	-1.07225	-1.14731
20.9	-0.629361	0.634646	0.468521	0.053827	-0.493254	-2.65692	-0.479815	-0.589427	-0.955615	-1.01079
21	-0.636942	0.699569	0.419955	0.041989	-0.033017	-2.69118	-0.526764	-0.353547	-0.949492	-1.03151
21.1	-0.467015	0.83163	0.09711	0.005748	0.262807	-2.52746	-0.41912	-0.181065	-0.597637	-0.938937
21.2	-0.240942	0.681367	-0.032534	-0.058133	0.366588	-2.54061	-0.580004	0.027565	-0.46481	-1.10204
21.3	-0.216093	0.78587	-0.08861	-0.335319	0.158528	-2.42604	-0.405232	-0.154133	-0.429097	-1.26997
21.4	-0.088718	0.657238	0.033611	-0.234179	-0.056291	-2.5534	-0.358252	-0.240391	-0.455448	-1.22165
21.5	0.007632	0.788905	0.09173	-0.291615	0.045861	-2.47267	-0.322231	-0.293867	-0.597755	-1.20725
21.6	-0.00331	0.85174	0.285841	-0.14295	-0.018447	-2.63334	-0.456672	-0.28857	-0.717521	-1.19038
21.7	0.002133	1.07521	0.22759	-0.173052	0.080595	-2.57891	-0.470927	-0.187956	-0.828779	-1.28128
21.8	-0.005322	1.12738	0.300369	0.058525	0.020823	-2.6025	-0.703086	-0.24127	-0.808357	-1.08489
21.9	0.165557	0.946418	0.282069	0.200973	0.076585	-2.54882	-0.764136	-0.343665	-0.848388	-1.07278
22	0.211913	0.783127	0.347492	0.056375	-0.059093	-2.52017	-0.784098	-0.495125	-0.938863	-1.0665
22.1	0.124636	0.773136	0.289723	-0.041666	-0.158499	-2.61522	-0.542167	-0.591999	-1.16709	-1.37604
22.2	-0.019286	0.927832	0.258092	0.100494	-0.182826	-2.66035	-0.510303	-0.400305	-1.01946	-1.23047
22.3	-0.151862	1.08135	0.272921	0.457623	-0.262068	-2.70996	-0.417429	-0.205577	-1.0191	-1.13868
22.4	-0.213658	1.04194	0.349186	0.474749	-0.47012	-2.85146	-0.418416	-0.164787	-0.986969	-0.997569
22.5	-0.162203	0.882203	0.420429	0.502716	-0.392311	-2.81365	-0.341908	-0.339903	-1.1508	-1.11402
22.6	-0.036851	0.821978	0.362955	0.415064	-0.265672	-2.8349	-0.360849	-0.598107	-1.01211	-1.00529
22.7	0.043649	0.69187	0.155338	0.478422	-0.04957	-2.89761	-0.228296	-0.619904	-0.851476	-0.95583
22.8	-0.008569	0.619923	-0.086569	0.421459	-0.193006	-3.06297	0.097859	-0.489667	-0.603048	-1.04007
22.9	-0.083547	0.467927	-0.017756	0.40811	-0.178355	-3.17258	0.232092	-0.332979	-0.60427	-1.16648
23	0.012195	0.717518	0.142534	0.339488	-0.260969	-2.89985	0.210827	-0.294827	-0.558972	-1.16455
23.1	0.076995	0.771401	0.13607	0.283457	-0.097762	-2.80054	0.093333	-0.268373	-0.511107	-1.10351
23.2	0.118421	0.606348	0.077528	0.31152	0.018469	-2.76536	-0.051071	-0.213451	-0.452363	-1.03079
23.3	0.09148	0.386036	0.020043	0.40866	0.060362	-2.79675	-0.153799	-0.347676	-0.503146	-1.04896
23.4	0.053602	0.366968	0.167038	0.302588	0.118866	-2.77851	-0.279115	-0.400891	-0.675237	-0.976879
23.5	0.049772	0.42155	0.276908	0.11415	-0.208973	-2.668	-0.298574	-0.463955	-0.823348	-1.18622
23.6	0.015792	0.432647	0.33211	0.050234	-0.104986	-2.88373	-0.312386	-0.353472	-0.792699	-1.02961
23.7	0.24632	0.501151	0.172878	0.356851	-0.36798	-2.88943	-0.393302	-0.380802	-0.891274	-1.04383
23.8	0.22634	0.477003	0.178392	0.534292	-0.278498	-3.05099	-0.36628	-0.405043	-0.875729	-0.740586
23.9	0.236108	0.473645	0.06709	0.576549	-0.442107	-2.83697	-0.277616	-0.419421	-0.950548	-0.790982
24	0.14039	0.432377	0.208532	0.38664	-0.505982	-2.93944	-0.07914	-0.457204	-0.874475	-0.855583
24.1	0.154802	0.379262	0.077199	0.368821	-0.415629	-2.90512	-0.03345	-0.565086	-0.876816	-1.06546
24.2	0.103797	0.388626	0.143773	0.16512	-0.326656	-3.05415	0.069528	-0.680519	-0.945538	-1.13827
24.3	0.022826	0.365329	0.141971	0.050244	-0.378708	-3.03424	0.121278	-0.787832	-1.16434	-1.04235
24.4	0.044585	0.412083	0.308185	0.119303	-0.393285	-3.12439	0.150433	-0.619006	-1.18546	-1.03344
24.5	0.117365	0.308367	0.17605	0.404154	-0.515314	-3.01358	-0.010712	-0.511955	-1.13801	-1.23534
24.6	0.017025	0.327741	0.066177	0.585282	-0.546898	-3.09149	-0.148081	-0.402516	-0.817482	-1.5272
24.7	-0.088028	0.277798	-0.048508	0.413027	-0.601902	-3.03327	-0.315934	-0.541864	-0.6881	-1.52161
24.8	-0.139152	0.345123	0.034066	0.351184	-0.495182	-3.20023	-0.222808	-0.653277	-0.536956	-1.58444
24.9	-0.174785	0.44012	0.079868	0.262813	-0.256372	-3.24683	-0.332772	-0.600234	-0.746113	-1.50711
25	-0.036748	0.643824	0.078779	0.252802	-0.317637	-3.18645	-0.181686	-0.512177	-0.759042	-1.5828
25.1	-0.136312	0.661223	0.019029	0.012426	-0.453537	-3.04311	-0.278528	-0.437784	-1.01725	-1.46358
25.2	-0.03196	0.564119	0.028942	-0.069793	-0.500137	-2.90968	-0.2514	-0.494061	-0.80036	-1.5044
25.3	-0.291057	0.584139	0.070483	0.03453	-0.24474	-2.86686	-0.456793	-0.445789	-0.656063	-1.44848
25.4	-0.109903	0.575144	0.096969	0.113127	-0.146769	-2.93554	-0.45092	-0.427293	-0.509523	-1.31974
25.5	-0.11436	0.574532	-0.02019	0.27414	-0.090625	-2.90096	-0.347844	-0.349499	-0.468226	-1.02521
25.6	0.137782	0.505016	0.002687	0.379922	-0.342518	-2.9156	-0.178601	-0.530268	-0.613508	-0.948624
25.7	0.041999	0.542431	0.061811	0.671415	-0.36061	-2.87484	-0.347316	-0.498827	-0.744964	-0.935625
25.8	0.179994	0.560776	0.100871	0.682704	-0.451089	-2.82541	-0.45415	-0.839163	-1.06832	-1.15619
25.9	0.160657	0.687021	0.074516	0.51895	-0.29133	-2.85634	-0.717168	-0.876926	-1.14211	-1.09441
26	0.307784	0.574323	-0.006838	0.353903	-0.215123	-2.95595	-0.741542	-0.870285	-1.14959	-1.17449
26.1	0.286416	0.44135	-0.065049	0.184476	-0.048146	-3.06771	-0.727182	-0.689744	-1.29058	-0.881917
26.2	0.185826	0.391222	-0.122383	0.321953	-0.070927	-3.10629	-0.629818	-0.670767	-1.32893	-0.963532
26.3	-0.048157	0.562489	0.122714	0.262897	-0.038983	-3.05803	-0.554271	-0.767015	-1.30443	-0.774561
26.4	0.011487	0.596634	0.222023	0.348393	-0.098917	-3.00329	-0.569306	-0.832004	-1.20541	-0.792862
26.5	0.102499	0.402042	0.195528	0.240018	0.023999	-2.98508	-0.598358	-0.838913	-1.20398	-0.746816
26.6	0.216078	0.380178	-0.074302	0.176318	0.048119	-3.03355	-0.578106	-0.936716	-1.07855	-0.692889
26.7	-0.026556	0.505935	-0.015272	0.074583	-0.132065	-3.14181	-0.491541	-0.85885	-1.03304	-0.767268
26.8	-0.04147	0.492998	-0.190941	0.060211	-0.235062	-3.13758	-0.335497	-0.879669	-0.913427	-0.864124
26.9	-0.052451	0.446405	-0.316684	0.088015	-0.215111	-3.21605	-0.404336	-0.879314	-0.882278	-1.10383
27	0.115435	0.447755	-0.475416	0.102113	-0.134702	-3.23145	-0.482725	-0.968468	-0.739099	-1.22226
27.1	0.060416	0.626712	-0.10718	0.035349	-0.249141	-3.36149	-0.537897	-0.989401	-0.830664	-1.29381
27.2	0.211223	0.609636	0.166831	0.137928	-0.354501	-3.28195	-0.310609	-0.95578	-0.799013	-1.41753
27.3	0.153999	0.534707	0.263445	0.228846	-0.321516	-3.33485	-0.252981	-0.773555	-0.652615	-1.35314
27.4	0.226057	0.414153	0.029226	0.466105	-0.229486	-3.27653	-0.223124	-0.518589	-0.520648	-1.28188
27.5	0.12978	0.409706	0.058217	0.470072	-0.243318	-3.34749	-0.143568	-0.347421	-0.475469	-1.11493
27.6	0.238154	0.403788	0.284663	0.561824	-0.245239	-3.28248	-0.100846	-0.221198	-0.518495	-0.914609
27.7	0.21522	0.589532	0.511487	0.40892	-0.114681	-3.3991	-0.174778	-0.119769	-0.541753	-0.913361
27.8	0.251278	0.526212	0.35812	0.471908	0.000129	-3.41479	-0.573927	0.020084	-0.516526	-1.02773
27.9	0.072544	0.622802	0.138434	0.476887	0.102951	-3.47196	-0.70161	0.007286	-0.530128	-1.34777
28	0.267949	0.418451	0.013503	0.52715	-0.045752	-3.39085	-0.516113	0.049621	-0.539232	-1.17875
28.1	0.249533	0.469789	0.097413	0.52086	-0.248015	-3.37895	-0.311305	-0.06856	-0.581502	-1.00285
28.2	0.386855	0.240582	-0.134408	0.338332	-0.383703	-3.20359	-0.26739	-0.112559	-0.65088	-0.942883
28.3	0.111825	0.140685	-0.082863	0.189683	-0.397214	-3.29726	-0.40878	-0.251516	-0.56453	-1.09622
28.4	0.181413	0.205533	-0.075759	0.086837	-0.323531	-3.21853	-0.357888	-0.288908	-0.682865	-1.2503
28.5	0.105749	0.276887	0.261877	0.14777	-0.21645	-3.27957	-0.440902	-0.419653	-0.711157	-1.17997
28.6	0.217181	0.197396	0.016987	0.210336	-0.171076	-3.06242	-0.495786	-0.447941	-0.679974	-1.0394
28.7	0.218809	-0.022669	0.079685	0.165907	-0.034061	-3.01925	-0.575343	-0.486452	-0.540476	-0.761106
28.8	0.305384	-0.11658	0.11121	0.234153	-0.01907	-3.11213	-0.597425	-0.410051	-0.541386	-0.619234
28.9	0.231945	-0.137819	0.46527	0.318109	-0.103975	-3.19906	-0.7474	-0.390433	-0.78403	-0.841858
29	0.196831	-0.130634	0.389039	0.506018	-0.205932	-3.22349	-0.867535	-0.250944	-1.01022	-1.00455
29.1	0.108471	-0.122549	0.309407	0.632234	-0.414202	-3.31922	-1.0018	-0.166265	-1.10165	-1.15946
29.2	0.129349	0.180213	0.285222	0.530568	-0.287352	-3.3485	-1.0017	-0.166242	-1.2523	-1.11016
29.3	0.040507	0.213331	0.248602	0.461205	-0.171111	-3.50966	-1.15862	-0.274184	-1.21533	-1.09723
29.4	0.016862	0.185572	0.550133	0.281529	-0.041155	-3.62835	-1.09355	-0.414974	-1.28858	-1.17945
29.5	0.030475	0.022447	0.493071	0.408129	0.107307	-3.77889	-1.16825	-0.420137	-1.17395	-1.10813
29.6	-0.014231	0.03174	0.458851	0.235427	-0.025964	-3.73729	-0.989815	-0.444924	-0.957335	-1.06599
29.7	-0.054934	0.156859	0.125346	0.478616	0.018547	-3.65038	-0.934216	-0.489934	-0.560692	-0.767138
29.8	-0.037279	0.333925	0.201563	0.40922	-0.035698	-3.47392	-0.604809	-0.53153	-0.395078	-0.726529
29.9	-0.055273	0.495889	0.305318	0.647151	0.012716	-3.42985	-0.545969	-0.651287	-0.24893	-0.701453
30	-0.433934	0.439122	0.431851	-0.390198	0.002692	-3.34446	-0.422417	-0.528656	-0.39423	-0.757712
