# Supplementary material for: Changes in neurotensin signalling drive hedonic devaluation in obesity
Source: Nature. 2025 Mar 26;641(8065):1238–47. doi: 10.1038/s41586-025-08748-y (PMC12119351; doi:10.1038/s41586-025-08748-y)
Supplement: Supplementary file 15 — Source Data Extended Data Fig. 8 [file 41586_2025_8748_MOESM15_ESM.xlsx]

## Sheet: ED8b
ED 8b	Opto-stimulation in NTS-Cre mice
Raw data
	eYFP				ChR2
OFF	0.04	0.05	0.04	0.07	0.1	0.14	0.01	0.06	0.1	0.07
ON	0.02	0.03	0.03	0.03	0.2	0.12	0.15	0.19	0.18	0.01
OFF	0.1	0.11	0.13	0.07	0.1	0.04	0.01	0.05	0.08	0.06
Descriptive statistics
	eYFP			ChR2
	Mean	SEM	n	Mean	SEM	n
OFF	0.05	0.00707107	4	0.08	0.0180739	6
ON	0.0275	0.0025	4	0.141667	0.0289156	6
OFF	0.1025	0.0125	4	0.0566667	0.0128236	6
Statistical Table
Two-way RM ANOVA
Source of Variation	% of total variation	P value	P value summary	Significant?	F (DFn, DFd)
Time x virus	36.13	0.0014	**	Yes	F (2, 16) = 10.13
Time	2.336	0.5327	ns	No	F (2, 16) = 0.6552
virus	9.09	0.1016	ns	No	F (1, 8) = 3.420
Holm-Šídák's multiple comparisons test
eYFP - ChR2	Predicted (LS) mean diff.	Below threshold?	Summary	Adjusted P Value	t	DF
OFF	-0.03	No	ns	0.2796	1.106	24
ON	-0.1142	Yes	***	0.0009	4.21	24
OFF	0.04583	No	ns	0.1972	1.69	24

## Sheet: ED8C
ED 8c	Primed-feeding in_x0003_NTS-Cre mice
Raw data
eYFP	ChR2
0.46	0.12
0.25	0.29
0.54	0.15
0.25	0.38
	0.48
	0.39
Descriptive statistics
	eYFP	ChR2
Number of values	4	6
Minimum	0.25	0.12
25% Percentile	0.25	0.1425
Median	0.355	0.335
75% Percentile	0.52	0.4125
Maximum	0.54	0.48
Mean	0.375	0.3017
Std. Deviation	0.148	0.1427
Std. Error of Mean	0.07399	0.05828
Lower 95% CI	0.1395	0.1519
Upper 95% CI	0.6105	0.4515
Statistical test
Unpaired t test
P value	0.4551
P value summary	ns
Significantly different (P < 0.05)?	No
One- or two-tailed P value?	Two-tailed
t, df	t=0.7849, df=8

## Sheet: ED8d
ED8d	Locomotion in NTS-Cre
Raw data
	OFF							ON
ChR2	8.395	7.067	8.024	6.616	6.738	5.751	4.108	6.408	4.15	5.759	10.05	7.89	7.326	5.651
eYFP	7.59	8.448	11.5	5.108				6.653	4.642	8.582	6.483
Descriptive statistics
	OFF			ON
	Mean	SEM	n	Mean	SEM	n
ChR2	6.67129	0.542974	7	6.74771	0.716941	7
eYFP	8.1615	1.31903	4	6.59	0.805098	4
Statistical Table
Two-way RM ANOVA	Matching: Across row
Assume sphericity?	Yes
Alpha	0.05
Source of Variation	% of total variation	P value	P value summary	Significant?
Virus x Laser	4.948	0.2999	ns	No
Virus	3.235	0.4769	ns	No
Laser	4.073	0.3444	ns	No
Subject	52.86	0.2992	ns	No
ANOVA table	SS	DF	MS	F (DFn, DFd)	P value
Virus x Laser	3.456	1	3.456	F (1, 9) = 1.210	P=0.2999
Virus	2.26	1	2.26	F (1, 9) = 0.5509	P=0.4769
Laser	2.845	1	2.845	F (1, 9) = 0.9959	P=0.3444

## Sheet: ED8g
	ED8g	Primed-feeding for NTSKO in NTS-FLOX mice
	Raw data			Descriptive statistics				Statistical test
	ChR2 REG	eYFP REG			CTRL	KO		Table Analyzed	Jelly no deprivation
	0.06	0.05		Number of values	10	8
	0.04	0.04						Column B	KO
	0.04	0.06		Minimum	0.04	0.03		vs.	vs.
	0.08	0.44		25% Percentile	0.055	0.0325		Column A	CTRL
	0.27	0.05		Median	0.15	0.05
	0.29	0.09		75% Percentile	0.24	0.0825		Unpaired t test
	0.16	0.03		Maximum	0.29	0.44		P value	0.3421
	0.22	0.03						P value summary	ns
	0.23			Mean	0.153	0.09875		Significantly different (P < 0.05)?	No
	0.14			Std. Deviation	0.09581	0.1392		One- or two-tailed P value?	Two-tailed
				Std. Error of Mean	0.0303	0.04922		t, df	t=0.9791, df=16
				Lower 95% CI	0.08446	-0.01765
				Upper 95% CI	0.2215	0.2151

## Sheet: ED8h
ED8h	Primed feeding for opto-pharmachology
Raw data
	ChR2											eYFP
Saline	0.84	0.375	0.4079	0.4102	0.168	0.344	0.2927	0.0598	0.1986	0.3189	0.181	0.2508	0.1119	0.3027	0.2508	0.1119	0.3027	0.245	0.4174	0.3429	0.2717	0.1983	0.4953	0.384	0.3243	0.2219
SR	0.4299	0.1746	0.345	0.288	0.2285	0.0663	0.3316	0.0335	0.3776	0.3789	0.1979	0.3746	0.5233	0.1384	0.4596	0.2934	0.2024	0.1741	0.2065	0.2525	0.241	0.2884	0.61	0.2861	0.2585	0.265
Descriptive statistics
	ChR2 REG			eYFP REG
	Mean	SEM	n	Mean	SEM	n
Saline	0.326918	0.0614189	11	0.282107	0.0269476	15
SR	0.259255	0.0394192	11	0.30492	0.034221	15
Statistical Table
ANOVA table	SS	DF	MS	F (DFn, DFd)	P value	ANOVA table	SS	DF	MS	F (DFn, DFd)	P value
Injection x virus	0.02598	1	0.02598	F (1, 24) = 1.829	P=0.1889	Time x virus	0.02598	1	0.02598	F (1, 24) = 1.829	P=0.1889
Injection	0.006383	1	0.006383	F (1, 24) = 0.4494	P=0.5090	Time	0.006383	1	0.006383	F (1, 24) = 0.4494	P=0.5090
virus	2.314e-06	1	2.314e-06	F (1, 24) = 8.631e-005	P=0.9927	virus	2.314e-06	1	2.314e-06	F (1, 24) = 8.631e-005	P=0.9927
