# Supplementary material for: Changes in neurotensin signalling drive hedonic devaluation in obesity
Source: Nature. 2025 Mar 26;641(8065):1238–47. doi: 10.1038/s41586-025-08748-y (PMC12119351; doi:10.1038/s41586-025-08748-y)
Supplement: Supplementary file 16 — Source Data Extended Data Fig. 9 [file 41586_2025_8748_MOESM16_ESM.xlsx]

## Sheet: ED9c
ED9C Ex vivo recordings of VTA DA cells in REG and HFD mice
Raw data
	ACSF											NTS
REG	1.3667	1.4	2.033	1.56	1.0333	1.2667	1.21667	1.31667	0.6	0.35	0.683333	3.7	3.7	4.21667	2.7	2.4	1.8	2	1.6	1.4	0.7	1.8
HFD	2.11667	0.0166667	0.333333	0.216667	0.166667	1.56667	0.633333	1.3				3.6	2	3.2	0.4	0.3	1.2	1	3.1
Descriptive statistics								Statistical test
	ACSF			NTS				Two-way ANOVA
	Mean	SEM	n	Mean	SEM	n		Table Analyzed	Normal vs HFD (MAX frequency)
REG	1.16603	0.143785	11	2.36515	0.332578	11
HFD	0.79375	0.272935	8	1.85	0.465219	8		Two-way ANOVA	Ordinary
								Alpha	0.05
								Source of Variation	% of total variation	P value	P value summary	Significant?
								Interaction	0.1052	0.8205	ns	No
								Diet	4.059	0.1646	ns	No
								Drug	26.22	0.001	***	Yes
								ANOVA table	SS (Type III)	DF	MS	F (DFn, DFd)	P value
								Interaction	0.04727	1	0.04727	F (1, 34) = 0.05229	P=0.8205
								Diet	1.824	1	1.824	F (1, 34) = 2.018	P=0.1646
								Drug	11.78	1	11.78	F (1, 34) = 13.03	P=0.0010
								Holm-Šídák's multiple comparisons test
								REG - HFD	Predicted (LS) mean diff.	Below threshold?	Summary	Adjusted P Value	t	DF
								ACSF	0.3723	No	ns	0.44	0.8427	34
								NTS	0.5152	No	ns	0.44	1.166	34

## Sheet: ED9f
ED9f Ex vivo recordings of VTA GABA cells in REG mice
Raw data			Descriptive statistics				Statistical test
ACSF	NTS			ACSF	NTS		Table Analyzed	GAD tdt nts
3.33333	2.61218		Mean	3.796	2.872
6.77885	7.41987		SEM	0.7663	1.09		Column B	Nts
0.673077	0		n	9	9		vs.	vs.
2.85256	1.10577						Column A	baseline
7.37179	0
2.05128	1.875						Paired t test
1.63461	3.30128						P value	0.4191
5.09615	9.05449						P value summary	ns
4.375	0.480769						Significantly different (P < 0.05)?	No
							One- or two-tailed P value?	Two-tailed
							t, df	t=0.8519, df=8
							Number of pairs	9

## Sheet: ED9i
ED9i NTSR1 in VTA DA neurons in REG and HFD mice
Raw data			Descriptive statistics				Statistical test
Ctrl	HFD			Ctrl	HFD		Table Analyzed	Fraction of TH+ cells that is NtsR+
0.777778	0.863636		Number of values	9	11
0.821229	0.790514						Column B	HFD
0.88835	0.811111		Minimum	0.6059	0.5625		vs.	vs.
0.826733	0.909091		Maximum	0.8883	0.9091		Column A	Ctrl
0.605911	0.769231		Range	0.2824	0.3466
0.611111	0.621429						Unpaired t test
0.727273	0.77619		Mean	0.7268	0.7517		P value	0.6222
0.630923	0.638356		Std. Deviation	0.1063	0.1134		P value summary	ns
0.651899	0.664141		Std. Error of Mean	0.03543	0.03421		Significantly different (P < 0.05)?	No
	0.5625						One- or two-tailed P value?	Two-tailed
	0.862069						t, df	t=0.5013, df=18

## Sheet: ED9k
ED9k Electrophysiological properties of VTA DA neurons in REG and HFD mice - Cm
Raw data			Descriptive statistics				Statistical test
REG	HFD			REG	HFD		Table Analyzed	inclusive Cm
23	20		Number of values	23	25
31	42						Column B	HFD
23	48		Minimum	17	17		vs.	vs.
20	27		Maximum	53	48		Column A	REG
42	29		Range	36	31
35	25						Unpaired t test
21	32		Mean	31.96	32		P value	0.9875
44	24		Std. Deviation	10.91	8.201		P value summary	ns
40	17		Std. Error of Mean	2.274	1.64		Significantly different (P < 0.05)?	No
53	22						One- or two-tailed P value?	Two-tailed
51	34						t, df	t=0.01569, df=46
28	35
20	31
36	32
29	30
35	42
33	26
50	43
17	21
25	41
36	33
17	34
26	36
	44
	32
Vm
Ih current

## Sheet: ED9l
ED9l Electrophysiological properties of VTA DA neurons in REG and HFD mice - Rm
Raw data			Descriptive statistics				Statistical test
REG	HFD			REG	HFD		Table Analyzed	inclusive Rm
260	250		Number of values	23	25
200	116						Column B	HFD
156	80		Minimum	100	40		vs.	vs.
180	40		Maximum	600	500		Column A	REG
200	140		Range	500	460
200	209						Unpaired t test
600	160		Mean	224.6	187.8		P value	0.2695
100	190		Std. Deviation	134.7	91.3		P value summary	ns
150	333		Std. Error of Mean	28.08	18.26		Significantly different (P < 0.05)?	No
140	160						One- or two-tailed P value?	Two-tailed
110	150						t, df	t=1.118, df=46
160	142
570	500
110	150
140	140
200	163
280	260
140	163
280	300
150	200
140	180
400	180
300	208
	180
	100

## Sheet: ED9m
ED9m Electrophysiological properties of VTA DA neurons in REG and HFD mice - Vm
Raw data			Descriptive statistics				Statistical test
REG	HFD			REG	HFD		Table Analyzed	Vm
-40	-40		Number of values	23	25
-45	-40						Column B	HFD
-52	-43		Mean	-43.09	-41		vs.	vs.
-31	-42		Std. Deviation	7.229	4.425		Column A	REG
-56	-50		Std. Error of Mean	1.507	0.8851
-50	-40						Unpaired t test
-60	-40						P value	0.2297
-35	-40						P value summary	ns
-40	-40						Significantly different (P < 0.05)?	No
-40	-35						One- or two-tailed P value?	Two-tailed
-44	-49						t, df	t=1.217, df=46
-50	-38
-43	-44
-40	-38
-50	-35
-37	-45
-45	-45
-35	-42
-45	-44
-35	-30
-38	-44
-40	-45
-40	-36
	-40
	-40

## Sheet: ED9o
ED9O Electrophysiological properties of VTA DA neurons in REG and HFD mice - Ih
Raw data			Descriptive statistics				Statistical test
REG	HFD			REG	HFD		Table Analyzed	Ih
28.0762	44.7388		Number of values	15	13
41.2292	21.5759						Column B	HFD
1.2817	32.5317		Minimum	1.282	7.599		vs.	vs.
17.5476	17.395		Maximum	41.96	58.38		Column A	REG
41.9617	36.2854		Range	40.68	50.78
23.8953	58.3801						Unpaired t test
18.158	53.7415		Mean	25.99	33.8		P value	0.1251
21.1792	27.2217		Std. Deviation	10.9	15.08		P value summary	ns
24.5056	50.9338		Std. Error of Mean	2.815	4.183		Significantly different (P < 0.05)?	No
19.2566	37.0483						One- or two-tailed P value?	Two-tailed
39.2151	22.4304						t, df	t=1.585, df=26
19.8059	7.5989
28.1982	29.5105
37.4756
28.1067

## Sheet: ED9q
ED9q Electrophysiological properties of VTA DA neurons in REG and HFD mice - Spike count
Raw data
Current (pA)	REG											HFD
100	4	6	2	6	4	7	2	1	7	2	3	0	2	1	9	1	5	2	7	0	6
200	8	10	0	2	12	6	17	5	12	5	7	2	4	4	13	5	6	7	13	0	24
300	7	10	0	3	14	8	14	6	15	7	6	2	5	5	16	3	2	8	9	0	20
Descriptive statistics
Current (pA)	REG			HFD
	Mean	SEM	n	Mean	SEM	n
100	4	0.660578	11	3.3	1.0116	10
200	7.63636	1.47262	11	7.8	2.24004	10
300	8.18182	1.42585	11	7	2.04939	10
Statistical test
Two-way RM ANOVA							Holm-Šídák's multiple comparisons test
Source of Variation	% of total variation	P value	P value summary	Significant?	F (DFn, DFd)	P value	REG - HFD	Predicted (LS) mean diff.	Below threshold?	Summary	Adjusted P Value	t	DF
Current x Diet	0.2922	0.7565	ns	No	F (2, 38) = 0.2811	P=0.7565	100	0.7	No	ns	0.9377	0.3196	57
Current	13.46	<0.0001	****	Yes	F (2, 38) = 12.94	P<0.0001	200	-0.1636	No	ns	0.9407	0.07472	57
Diet	0.3094	0.7689	ns	No	F (1, 19) = 0.08880	P=0.7689	300	1.182	No	ns	0.9318	0.5397	57
