# Supplementary material for: Changes in neurotensin signalling drive hedonic devaluation in obesity
Source: Nature. 2025 Mar 26;641(8065):1238–47. doi: 10.1038/s41586-025-08748-y (PMC12119351; doi:10.1038/s41586-025-08748-y)
Supplement: Supplementary file 17 — Source Data Extended Data Fig. 10 [file 41586_2025_8748_MOESM17_ESM.xlsx]

## Sheet: ED10c
ED13c	NTS expression in NacLat after NTSOE
Raw Data			Descriptive Statistics				Statistics table
CTRL	NTSOE			CTRL	NTSOE		Column B	NTSOE
0.085	0.2951		Number of values	8	5		vs.	vs.
0.063	0.2399						Column A	CTRL
0.12	0.2601		Minimum	0.063	0.2399
0.0974	0.2834		Maximum	0.1461	0.2951		Unpaired t test
0.0938	0.2905		Range	0.0831	0.0552		P value	<0.0001
0.0797							P value summary	****
0.1404			Mean	0.1032	0.2738		Significantly different (P < 0.05)?	Yes
0.1461			Std. Deviation	0.02959	0.02325		One- or two-tailed P value?	Two-tailed
			Std. Error of Mean	0.01046	0.0104		t, df	t=10.90, df=11

## Sheet: ED10e
ED13e	Primed feeding
Raw Data			Descriptive Statistics					Statistics table
CTRL	NTSOE		Virus	CTRL	NTSOE			Table Analyzed	Data 8
0.04	0.29		Number of values	8	6
0.04	0.19		Mean	0.0625	0.1617			Column B	NTSOE
0.02	0.13		SEM	0.01497	0.03664			vs.	vs.
0.08	0.14							Column A	CTRL
0.04	0.02
0.09	0.2							Unpaired t test
0.04								P value	0.017
0.15								P value summary	*
								Significantly different (P < 0.05)?	Yes
								One- or two-tailed P value?	Two-tailed
								t, df	t=2.767, df=12

## Sheet: ED10f_left
ED13f BW with NTSOE - C2
Raw Data											Statistics Table
Time (days)	CTRL				NTSOE						Source of Variation	% of total variation	P value	P value summary	Significant?	F (DFn, DFd)	P value
0	30.89	29.43	29.68	29.28	29.96	23.69	25.73	30.38	31.25		Virus x Time	12.86	<0.0001	****	Yes	F (16, 112) = 18.90	P<0.0001
7	31.29	29.66	31.02	29.62	30.89	24.45	26.89	31.28	32.48		Virus	43.95	<0.0001	****	Yes	F (16, 112) = 64.58	P<0.0001
14	31.48	30	30.78	29.68	31.01	24.66	26.32	31.33	32.3		Time	15.89	0.081	ns	No	F (1, 7) = 4.152	P=0.0810
21	31.62	29.88	31.25	29.78	30.91	24.42	26	31.3	32.28
28	32.29	30.82	31.92	30.56	31.41	25.94	27.08	31.7	32.41		Holm-Šídák's multiple comparisons test
35	31.85	31.18	32.64	30.56	31.08	26.11	26.23	32.63	32.36		mCherry - nts-OE C2	Predicted (LS) mean diff.	Below threshold?	Summary	Adjusted P Value	t	DF
42	32.12	30.35	31.18	30.47	26.04	26	26	33.08	32.57		0	1.618	No	ns	0.9898	0.7527	119
49	33.28	31.34	31.64	30.13	32.19	26.39	26.14	32.46	32.34		7	1.2	No	ns	0.9898	0.558	119
56	33.53	31.42	31.91	30.6	33	26.36	26.87	32.84	33.56		14	1.361	No	ns	0.9898	0.6331	119
63	34	31.42	31.97	31.08	32.84	25.84	26.77	31.93	33.49		21	1.651	No	ns	0.9898	0.7678	119
70	33.57	31.36	32.38	30.93	32.86	26.32	26.98	32	33.01		28	1.69	No	ns	0.9898	0.786	119
77	37.05	35.59	36.64	33.6	36.17	27.53	27.78	36.11	35.25		35	1.876	No	ns	0.9898	0.8725	119
84	39.22	37.09	37.84	35.04	34.55	26.89	26.38	34.25	34.5		42	2.292	No	ns	0.9763	1.066	119
91	43.69	38.26	40.26	37.43	34.89	25.08	25.52	33	32		49	1.694	No	ns	0.9898	0.7878	119
98	47.65	43.85	43.82	40.32	36.23	27	28	35.32	34.01		56	1.339	No	ns	0.9898	0.6229	119
105	47.3	44.09	41.06	40	38.29	28.77	28.34	37.7	34.8		63	1.943	No	ns	0.9898	0.9041	119
112	50.27	47.08	42.28	40.56	41.19	29.7	29.53	39.79	35.81		70	1.826	No	ns	0.9898	0.8495	119
											77	3.152	No	ns	0.8478	1.466	119
		Descriptive Statistics									84	5.984	No	ns	0.0783	2.784	119
			ctrl			NTSOE					91	9.812	Yes	***	0.0002	4.565	119
		Time	Mean	SEM	n	Mean	SEM	n			98	11.8	Yes	****	<0.0001	5.489	119
		0	29.82	0.366083	4	28.202	1.47637	5			105	9.533	Yes	***	0.0003	4.435	119
		7	30.3975	0.440877	4	29.198	1.51393	5			112	9.844	Yes	***	0.0002	4.579	119
		14	30.485	0.404176	4	29.124	1.52151	5
		21	30.6325	0.469883	4	28.982	1.57593	5
		28	31.3975	0.418775	4	29.708	1.32797	5
		35	31.5575	0.446736	4	29.682	1.45761	5
		42	31.03	0.406878	4	28.738	1.67047	5
		49	31.5975	0.648876	4	29.904	1.48676	5
		56	31.865	0.617286	4	30.526	1.60316	5
		63	32.1175	0.653738	4	30.174	1.60558	5
		70	32.06	0.588033	4	30.234	1.47697	5
		77	35.72	0.770638	4	32.568	2.01271	5
		84	37.2975	0.872242	4	31.314	1.91257	5
		91	39.91	1.39295	4	30.098	2.01421	5
		98	43.91	1.49687	4	32.112	1.92214	5
		105	43.1125	1.64294	4	33.58	2.13589	5
		112	45.0475	2.22115	4	35.204	2.44662	5

## Sheet: ED10f_Right
ED13f BW with NTSOE - C3
Raw Data
Time (DAYS)	CTRL										NTSOE
0	25	24	24	22	24	23	21	23	24		24	22	23	23	23	22	24	24	24	25
7	29.3	27.93	28.48	29.04	28.32	28.81	26.52	28.84	30		28.46	28.59	26.28	28.59	29.22	26.39	27.69	28.02	28.05	28.82
14	32.01	33.24	33.97	30.23	34.43	29.87	30.27	28.47	28.43		30	31.54	29.63	31.97	29.32	28.56	28.12	30.37	27.45	30.23
21	31.7	33.84	34.74	31.59	36.34	31.37	29.04	31.3	31.9		28.87	31.2	31.4	31.85	29.2	28.55	31.44	29.4	29.77	31.6
28	35.6	38.12	37.08	33.57	38.13	33.18	30.52	32.52	32.64		31.68	33.54	32.86	34.5	30.78	28.7	32.88	30.16	31.4	34
35	37.5	40.69	40.16	36.8	40.39	35.7	32.2	34.89	36.64		32.6	34.3	35.29	37	31.5	30.4	35.1	31.3	33.8	37
42	36.58	41.31	41.76	38.07	42.36	36.74	34.17	37.76	40.05		32.72	34	35.19	39.04	32.16	31.05	36.84	31.64	34.74	40.65
49	36.33	40.68	43.13	38.88	43	37.55	34.92	41.04	44.18		30.89	33.48	36.42	39.19	32.7	31.42	37.99	33.7	36.14	40.9
56	39.61	45.64	43.25	39.4	43.28	40.26	37.44	41.73	46.07		33.09	35.58	36.53	39.78	33.72	37.26	39.76	33.95	37.39	41.79
Descriptive Statistics
CTRL				NTSOE
Time	Mean	SEM	n	Time	Mean	SEM	n
0	23.3333	0.408248	9	0	23.4	0.305505	10
7	28.5822	0.325119	9	1	28.011	0.311214	10
14	31.2133	0.760322	9	2	29.719	0.451694	10
21	32.4244	0.726713	9	3	30.328	0.40569	10
28	34.5956	0.912058	9	4	32.05	0.580584	10
35	37.2189	0.944754	9	5	33.829	0.739156	10
42	38.7556	0.924237	9	6	34.803	1.0138	10
49	39.9678	1.08228	9	7	35.283	1.06885	10
56	41.8533	0.980278	9	8	36.885	0.918718	10
Statistics Table
Two-way RM ANOVA						Holm-Šídák's multiple comparisons test
Source of Variation	% of total variation	P value	P value summary	Significant?	F (DFn, DFd)	CTRL-OE	Predicted (LS) mean diff.	Below threshold?	Summary	Adjusted P Value	t	DF
Time x Virus Factor	2.328	<0.0001	****	Yes	F (8, 136) = 5.990	0	-0.06667	No	ns	0.9507	0.06194	153
Time	76.64	<0.0001	****	Yes	F (8, 136) = 197.2	7	0.5712	No	ns	0.8371	0.5307	153
Virus	5.757	0.0058	**	Yes	F (1, 17) = 9.958	14	1.494	No	ns	0.422	1.388	153
						21	2.096	No	ns	0.1966	1.948	153
						28	2.546	No	ns	0.0927	2.365	153
						35	3.39	Yes	*	0.0117	3.15	153
						42	3.953	Yes	**	0.0023	3.672	153
						49	4.685	Yes	***	0.0002	4.353	153
						56	4.968	Yes	****	<0.0001	4.616	153

## Sheet: ED10g
ED10g Body temperature in NTSOE
Raw Data			Descriptive Statistics				Statistics table
CTRL	NTSOE			CTRL	NTSOE		Unpaired t test
37.2	37.7		Number of values	9	19		P value	0.6107
37.6	38.3						P value summary	ns
38.2	38.6		Minimum	37.2	37.1		Significantly different (P < 0.05)?	No
37.2	37.6		Maximum	39.5	38.6		One- or two-tailed P value?	Two-tailed
38.4	37.4		Range	2.3	1.5		t, df	t=0.5153, df=26
39.5	38.6
38.2	37.9		Mean	38.01	37.89
38.3	38.4		Std. Deviation	0.7305	0.4612
37.5	38.3		Std. Error of Mean	0.2435	0.1058
	37.2
	37.2
	38.1
	38
	38.1
	38.2
	37.8
	37.9
	37.6
	37.1

## Sheet: ED10j
ED10jk	Locomotion in NTSOE
Distance
Raw Data			Descriptive Statistics				Statistics table
CTRL	NTSOE			CTRL	NTSOE		Unpaired t test
1512.4	2191.31		Number of values	11	9		P value	<0.0001
1178.68	2653.72						P value summary	****
267.184	3656.58		Minimum	189	1287		Significantly different (P < 0.05)?	Yes
652.48	1286.58		Maximum	1512	3969		One- or two-tailed P value?	Two-tailed
561.699	3968.9		Range	1323	2682		t, df	t=6.617, df=18
745.82	2933.76
490.897	1531.04		Mean	677.5	2625
539.185	2445.94		Std. Deviation	378.6	886.2
707.786	2954.75		Std. Error of Mean	114.2	295.4
188.979
607.389
Time in center
Raw Data			Descriptive Statistics				Statistics table
CTRL	NTSOE			CTRL	NTSOE		Unpaired t test
0.0927263	0.19045		Number of values	11	9		P value	0.018
0.0799556	0.226541						P value summary	*
0.0610772	0.154359		Minimum	0.004442	0.08662		Significantly different (P < 0.05)?	Yes
0.194892	0.0866185		Maximum	0.1949	0.2265		One- or two-tailed P value?	Two-tailed
0.0655192	0.104942		Range	0.1904	0.1399		t, df	t=2.602, df=18
0.151027	0.132149
0.0916158	0.126041		Mean	0.09752	0.157
0.122154	0.182121		Std. Deviation	0.05287	0.04826
0.146585	0.209883		Std. Error of Mean	0.01594	0.01609
0.00444198
0.0627429
